# Supplementary material for: Genomic Diversity of Hospital-Acquired Infections Revealed through Prospective Whole-Genome Sequencing-Based Surveillance
Source: mSystems. 2022 Jun 13;7(3):e01384-21. doi: 10.1128/msystems.01384-21 (PMC9238379; doi:10.1128/msystems.01384-21)
Supplement: TABLE S2 [file msystems.01384-21-s0002.xlsx]

## Sheet: Sheet1
SpecimenID	Culture Year	Source	# Contigs >1Kb	Genome Length (bp)	GC%	Contig n50 (bp)	Species Group	Genomospecies	ST/Clade	SRA Accession	BioSample	Assembly
ACIN00148	2016	Tissue/Wound	141	4063682	38	54153	Acinetobacter spp.	Acinetobacter seifertii	1188	SRS4051599	SAMN10435488	GCA_016503045.1
ACIN00149	2016	Tissue/Wound	89	3962024	39	88926	Acinetobacter spp.	Acinetobacter baumannii/calcoaceticus complex	1190	SRS4051600	SAMN10435489	GCA_016508635.1
ACIN00150	2016	Respiratory tract	102	4329335	39	85035	Acinetobacter spp.	Genomospecies 1	1258	SRS4051601	SAMN10435490	GCA_016508585.1
ACIN00151	2016	Respiratory tract	82	3744381	39	88893	Acinetobacter spp.	Acinetobacter baumannii/calcoaceticus complex	342	SRS4051602	SAMN10435491	GCA_016507085.1
ACIN00153	2017	Respiratory tract	79	4010944	39	104366	Acinetobacter spp.	Acinetobacter baumannii/calcoaceticus complex	2	SRS4051891	SAMN10435492	GCA_016507055.1
ACIN00154	2017	Urinary tract	108	3883659	39	61496	Acinetobacter spp.	Acinetobacter baumannii/calcoaceticus complex	2	SRS4051892	SAMN10435493	GCA_016507035.1
ACIN00155	2017	Urinary tract	107	3886991	39	71886	Acinetobacter spp.	Acinetobacter baumannii/calcoaceticus complex	2	SRS4051605	SAMN10435494	GCA_016507015.1
ACIN00156	2017	Respiratory tract	74	3733250	39	90923	Acinetobacter spp.	Acinetobacter baumannii/calcoaceticus complex	406	SRS4051606	SAMN10435495	GCA_016506985.1
ACIN00157	2017	Respiratory tract	77	3731101	39	93301	Acinetobacter spp.	Acinetobacter baumannii/calcoaceticus complex	406	SRS4051936	SAMN10435496	GCA_016507005.1
ACIN00158	2017	Respiratory tract	26	3872787	43	429358	Acinetobacter spp.	Genomospecies 2	NF	SRS4051036	SAMN10435497	GCA_016508605.1
ACIN00159	2017	Respiratory tract	46	4324051	38	176922	Acinetobacter spp.	Acinetobacter bereziniae	NF	SRS4051563	SAMN10435498	GCA_016508545.1
ACIN00161	2017	Respiratory tract	27	3858862	39	340741	Acinetobacter spp.	Acinetobacter baumannii/calcoaceticus complex	348	SRS4051564	SAMN10435499	GCA_016508565.1
ACIN00162	2017	Tissue/Wound	28	4013740	39	518862	Acinetobacter spp.	Genomospecies 4	1141	SRS4051561	SAMN10435500	GCA_016503025.1
ACIN00163	2017	Tissue/Wound	60	3966062	39	168006	Acinetobacter spp.	Acinetobacter baumannii/calcoaceticus complex	2	SRS4051562	SAMN10435501	GCA_016506955.1
ACIN00164	2017	Blood	65	3970301	39	168006	Acinetobacter spp.	Acinetobacter baumannii/calcoaceticus complex	2	SRS4051567	SAMN10435502	GCA_016506945.1
ACIN00165	2017	Tissue/Wound	29	4011636	39	514526	Acinetobacter spp.	Genomospecies 4	1141	SRS4051569	SAMN10435503	GCA_016508495.1
ACIN00166	2017	Respiratory tract	65	4060213	39	124445	Acinetobacter spp.	Acinetobacter nosocomialis	395	SRS4051565	SAMN10435504	GCA_016508485.1
ACIN00167	2017	Respiratory tract	26	3856981	39	331834	Acinetobacter spp.	Acinetobacter baumannii/calcoaceticus complex	348	SRS4051566	SAMN10435505	GCA_016508505.1
ACIN00169	2017	Respiratory tract	71	3946900	39	139493	Acinetobacter spp.	Acinetobacter baumannii/calcoaceticus complex	2	SRS4051559	SAMN10435506	GCA_016506925.1
ACIN00170	2017	Respiratory tract	41	3855743	39	176237	Acinetobacter spp.	Acinetobacter baumannii/calcoaceticus complex	348	SRS4051560	SAMN10435507	GCA_016506895.1
ACIN00171	2017	Respiratory tract	41	4009937	39	227250	Acinetobacter spp.	Acinetobacter pittii	93	SRS4051847	SAMN10435508	GCA_016502795.1
ACIN00172	2017	Respiratory tract	71	3852842	39	124711	Acinetobacter spp.	Acinetobacter nosocomialis	279	SRS4051846	SAMN10435509	GCA_016502835.1
ACIN00173	2017	Respiratory tract	99	3902744	39	88834	Acinetobacter spp.	Acinetobacter baumannii/calcoaceticus complex	32	SRS4051845	SAMN10435510	GCA_016506825.1
ACIN00174	2017	Respiratory tract	63	3965999	39	168006	Acinetobacter spp.	Acinetobacter baumannii/calcoaceticus complex	2	SRS4051844	SAMN10435511	GCA_016506875.1
ACIN00175	2017	Respiratory tract	78	4030675	39	107031	Acinetobacter spp.	Acinetobacter baumannii/calcoaceticus complex	2	SRS4051843	SAMN10435512	GCA_016506855.1
ACIN00176	2017	Respiratory tract	19	3789863	39	392939	Acinetobacter spp.	Acinetobacter baumannii/calcoaceticus complex	1191	SRS4051842	SAMN10435513	GCA_016506845.1
ACIN00177	2017	Respiratory tract	41	4011402	39	233232	Acinetobacter spp.	Acinetobacter olievorans	1251	SRS4051841	SAMN10435514	GCA_016502815.1
ACIN00178	2017	Respiratory tract	40	3940139	39	273504	Acinetobacter spp.	Acinetobacter pittii	93	SRS4051840	SAMN10435515	GCA_016502765.1
ACIN00179	2017	Respiratory tract	62	4012506	39	156096	Acinetobacter spp.	Acinetobacter baumannii/calcoaceticus complex	2	SRS4051850	SAMN10435516	GCA_016506795.1
ACIN00181	2017	Tissue/Wound	27	3716030	39	388724	Acinetobacter spp.	Acinetobacter baumannii/calcoaceticus complex	1252	SRS4051849	SAMN10435517	GCA_016508455.1
ACIN00183	2017	Respiratory tract	75	3966161	39	152166	Acinetobacter spp.	Acinetobacter baumannii/calcoaceticus complex	2	SRS4051175	SAMN10435518	GCA_016506735.1
ACIN00184	2017	Tissue/Wound	22	3871810	41	462540	Acinetobacter spp.	Genomospecies 3	NF	SRS4051176	SAMN10435519	GCA_016502725.1
ACIN00185	2017	Respiratory tract	64	3925598	39	262317	Acinetobacter spp.	Acinetobacter baumannii/calcoaceticus complex	46	SRS4051177	SAMN10435520	GCA_016506765.1
ACIN00186	2017	Tissue/Wound	110	4742676	38	100890	Acinetobacter spp.	Acinetobacter bereziniae	1309	SRS5851617	SAMN13621898	GCA_016508445.1
ACIN00188	2017	Tissue/Wound	23	3742785	39	346314	Acinetobacter spp.	Acinetobacter pittii	1194	SRS4051178	SAMN10435521	GCA_016508425.1
ACIN00189	2017	Respiratory tract	62	3913411	39	144611	Acinetobacter spp.	Acinetobacter baumannii/calcoaceticus complex	2	SRS4051179	SAMN10435522	GCA_016506775.1
ACIN00190	2017	Blood	81	4569396	38	100582	Acinetobacter spp.	Acinetobacter bereziniae	NF	SRS4051180	SAMN10435523	GCA_016508365.1
ACIN00191	2017	Blood	89	4569250	38	93579	Acinetobacter spp.	Acinetobacter bereziniae	NF	SRS4051181	SAMN10435524	GCA_016508395.1
ACIN00192	2017	Tissue/Wound	28	3804891	39	246821	Acinetobacter spp.	Acinetobacter pittii	1234	SRS4051182	SAMN10435525	GCA_016502645.1
ACIN00193	2017	Respiratory tract	80	3796300	39	102756	Acinetobacter spp.	Acinetobacter baumannii/calcoaceticus complex	2	SRS4051183	SAMN10435526	GCA_016506665.1
ACIN00195	2018	Blood	102	4018154	39	83253	Acinetobacter spp.	Acinetobacter pittii	667	SRS4051184	SAMN10435527	GCA_016502655.1
ACIN00196	2018	Tissue/Wound	116	3731425	39	60403	Acinetobacter spp.	Acinetobacter baumannii/calcoaceticus complex	2	SRS4051415	SAMN10435528	GCA_016506725.1
ACIN00197	2018	Respiratory tract	116	3736102	39	68197	Acinetobacter spp.	Acinetobacter baumannii/calcoaceticus complex	2	SRS4051227	SAMN10435529	GCA_016506685.1
ACIN00198	2018	Tissue/Wound	96	3848841	39	83546	Acinetobacter spp.	Acinetobacter baumannii/calcoaceticus complex	2	SRS4051230	SAMN10435530	GCA_016506655.1
ACIN00199	2018	Tissue/Wound	38	3905775	39	204556	Acinetobacter spp.	Acinetobacter baumannii/calcoaceticus complex	164	SRS4051229	SAMN10435531	GCA_016506625.1
ACIN00200	2018	Respiratory tract	62	3792878	39	116389	Acinetobacter spp.	Acinetobacter nosocomialis	768	SRS4051224	SAMN10435532	GCA_016502625.1
ACIN00201	2018	Respiratory tract	44	3987445	39	207866	Acinetobacter spp.	Genomospecies 4	563	SRS4051223	SAMN10435533	GCA_016502605.1
ACIN00202	2018	Respiratory tract	76	3933556	39	97596	Acinetobacter spp.	Acinetobacter pittii	744	SRS4051226	SAMN10435534	GCA_016502575.1
ACIN00203	2018	Respiratory tract	70	3949670	39	124997	Acinetobacter spp.	Acinetobacter baumannii/calcoaceticus complex	2	SRS4051225	SAMN10435535	GCA_016506645.1
ACIN00204	2018	Respiratory tract	71	4464110	38	135512	Acinetobacter spp.	Acinetobacter bereziniae	NF	SRS4051233	SAMN10435536	GCA_016502565.1
ACIN00205	2018	Tissue/Wound	58	3942544	39	167723	Acinetobacter spp.	Acinetobacter baumannii/calcoaceticus complex	2	SRS4553480	SAMN11284912	GCA_016506605.1
ACIN00206	2018	Respiratory tract	23	3960622	39	363061	Acinetobacter spp.	Acinetobacter olievorans	NF	SRS4553481	SAMN11284913	GCA_016506555.1
ACIN00207	2018	Respiratory tract	69	3911293	39	167721	Acinetobacter spp.	Acinetobacter baumannii/calcoaceticus complex	2	SRS4553673	SAMN11284914	GCA_016506545.1
ACIN00208	2018	Respiratory tract	40	3794043	39	193648	Acinetobacter spp.	Acinetobacter baumannii/calcoaceticus complex	46	SRS4553716	SAMN11284915	GCA_016508385.1
ACIN00209	2018	Respiratory tract	37	3822525	39	259190	Acinetobacter spp.	Acinetobacter baumannii/calcoaceticus complex	46	SRS4553501	SAMN11284916	GCA_016506525.1
ACIN00210	2018	Respiratory tract	64	3957331	39	172317	Acinetobacter spp.	Acinetobacter baumannii/calcoaceticus complex	54	SRS4553531	SAMN11284917	GCA_016506535.1
ACIN00211	2018	Blood	30	3876623	39	369937	Acinetobacter spp.	Acinetobacter baumannii/calcoaceticus complex	221	SRS5066464	SAMN12220277	GCA_016506505.1
ACIN00216	2018	Respiratory tract	108	3918875	39	69021	Acinetobacter spp.	Acinetobacter pittii	64	SRS5066467	SAMN12220278	GCA_016502535.1
ACIN00217	2018	Tissue/Wound	61	3947941	39	139240	Acinetobacter spp.	Acinetobacter baumannii/calcoaceticus complex	2	SRS4051232	SAMN10435537	GCA_016506455.1
ACIN00218	2018	Tissue/Wound	59	3944862	39	167723	Acinetobacter spp.	Acinetobacter baumannii/calcoaceticus complex	2	SRS4051495	SAMN10435538	GCA_016506405.1
ACIN00226	2018	Respiratory tract	88	4739675	38	118498	Acinetobacter spp.	Acinetobacter bereziniae	NF	SRS5066465	SAMN12220279	GCA_016502515.1
ACIN00227	2018	Tissue/Wound	107	4713442	38	93487	Acinetobacter spp.	Acinetobacter bereziniae	NF	SRS5066466	SAMN12220280	GCA_016502505.1
ACIN00228	2018	Tissue/Wound	93	4721678	38	111089	Acinetobacter spp.	Acinetobacter bereziniae	NF	SRS5066523	SAMN12220281	GCA_016502465.1
ACIN00229	2018	Respiratory tract	41	4134761	39	181971	Acinetobacter spp.	Acinetobacter olievorans	NF	SRS5066526	SAMN12220282	GCA_016106645.1
ACIN00230	2018	Respiratory tract	73	3915520	39	138143	Acinetobacter spp.	Acinetobacter nosocomialis	501	SRS5066469	SAMN12220283	GCA_016502475.1
ACIN00231	2018	Blood	85	4691881	38	168234	Acinetobacter spp.	Acinetobacter bereziniae	NF	SRS5066471	SAMN12220284	GCA_016502445.1
ACIN00232	2018	Respiratory tract	85	3945871	39	113571	Acinetobacter spp.	Acinetobacter baumannii/calcoaceticus complex	2	SRS5066537	SAMN12220285	GCA_016506435.1
ACIN00233	2018	Tissue/Wound	21	3240978	39	320340	Acinetobacter spp.	Acinetobacter junii	NF	SRS5066538	SAMN12220286	GCA_016502415.1
ACIN00234	2018	Respiratory tract	55	3945757	39	254405	Acinetobacter spp.	Acinetobacter baumannii/calcoaceticus complex	150	SRS5066345	SAMN12220287	GCA_016506445.1
ACIN00235	2018	Respiratory tract	85	3888424	39	109902	Acinetobacter spp.	Acinetobacter baumannii/calcoaceticus complex	2	SRS5066346	SAMN12220288	GCA_016506425.1
ACIN00236	2018	Tissue/Wound	32	3917676	39	269342	Acinetobacter spp.	Acinetobacter baumannii/calcoaceticus complex	221	SRS5066343	SAMN12220289	GCA_016506385.1
ACIN00238	2018	Respiratory tract	20	3729599	39	348324	Acinetobacter spp.	Acinetobacter pittii	NF	SRS5066344	SAMN12220290	GCA_016502395.1
ACIN00239	2018	Respiratory tract	19	3784801	39	453556	Acinetobacter spp.	Acinetobacter pittii	NF	SRS5066349	SAMN12220291	GCA_016502385.1
ACIN00240	2018	Tissue/Wound	103	3895750	39	93895	Acinetobacter spp.	Acinetobacter baumannii/calcoaceticus complex	2	SRS5066350	SAMN12220292	GCA_016506335.1
ACIN00241	2018	Respiratory tract	21	3827041	39	351835	Acinetobacter spp.	Acinetobacter lactucae	NF	SRS5066347	SAMN12220293	GCA_016502365.1
ACIN00242	2018	Respiratory tract	92	4736525	38	101259	Acinetobacter spp.	Acinetobacter bereziniae	NF	SRS5066348	SAMN12220294	GCA_016502345.1
ACIN00243	2018	Respiratory tract	25	4026629	39	395119	Acinetobacter spp.	Acinetobacter baumannii/calcoaceticus complex	NF	SRS5066341	SAMN12220295	GCA_016506315.1
ACIN00245	2018	Respiratory tract	42	4063607	38	171384	Acinetobacter spp.	Acinetobacter seifertii	NF	SRS5851618	SAMN13621899	GCA_016506345.1
ACIN00246	2018	Urinary tract	68	3935963	39	140060	Acinetobacter spp.	Acinetobacter baumannii/calcoaceticus complex	2	SRS5851729	SAMN13621900	GCA_016506305.1
ACIN00247	2018	Urinary tract	70	3986189	39	101041	Acinetobacter spp.	Acinetobacter pittii	93	SRS5851839	SAMN13621901	GCA_016506275.1
ACIN00248	2018	Tissue/Wound	80	4008087	39	139175	Acinetobacter spp.	Acinetobacter baumannii/calcoaceticus complex	499	SRS5851950	SAMN13621902	GCA_016506265.1
ACIN00249	2018	Respiratory tract	81	3972979	39	139239	Acinetobacter spp.	Acinetobacter baumannii/calcoaceticus complex	2	SRS5851562	SAMN13621903	GCA_016506225.1
BC00011	2017	Respiratory tract	187	7887585	67	79957	Burkholderia spp.	Burkholderia cenocephacia	427	SRS4051496	SAMN10435539	GCA_016506015.1
BC00012	2017	Respiratory tract	179	8239027	68	90041	Burkholderia spp.	Burkholderia gladioli	903	SRS4051493	SAMN10435540	GCA_016505965.1
BC00013	2017	Respiratory tract	78	8763405	67	341525	Burkholderia spp.	Burkholderia cepacia	1535	SRS4051494	SAMN10435541	GCA_016505945.1
BC00014	2017	Blood	86	6667979	67	201319	Burkholderia spp.	Burkholderia multivorans	1079	SRS4051490	SAMN10435542	GCA_016505905.1
BC00015	2017	Tissue/Wound	106	7861038	67	160106	Burkholderia spp.	Burkholderia cenocephacia	1387	SRS4051492	SAMN10435543	GCA_016508275.1
BC00016	2017	Respiratory tract	195	7512189	67	74172	Burkholderia spp.	Burkholderia cenocephacia	1494	SRS4051488	SAMN10435544	GCA_016508245.1
BC00018	2018	Respiratory tract	52	7376557	67	221664	Burkholderia spp.	Burkholderia seminalis	NF	SRS4553556	SAMN11284918	GCA_016508205.1
BC00019	2018	Respiratory tract	325	7688528	67	37314	Burkholderia spp.	Burkholderia cenocephacia	37	SRS4553555	SAMN11284919	GCA_016508135.1
BC00020	2018	Respiratory tract	185	6897962	67	69485	Burkholderia spp.	Burkholderia vietnamiensis	NF	SRS5066311	SAMN12220706	GCA_016505885.1
BC00021	2018	Blood	247	8057313	68	59599	Burkholderia spp.	Burkholderia gladioli	971	SRS5066459	SAMN12220707	GCA_016505895.1
BC00022	2018	Respiratory tract	171	6402371	67	64303	Burkholderia spp.	Burkholderia multivorans	NF	SRS5066457	SAMN12220708	GCA_016508065.1
BC00023	2018	Respiratory tract	241	7196026	67	50549	Burkholderia spp.	Burkholderia cenocephacia	122	SRS5851573	SAMN13621904	GCA_016508075.1
CB00001	2017	Blood	33	4867692	52	400058	Citrobacter spp.	Citrobacter youngae	238	SRS4051498	SAMN10435546	GCA_016505645.1
CB00002	2017	Respiratory tract	26	5094996	52	410962	Citrobacter spp.	Citrobacter brakii	241	SRS4051499	SAMN10435547	GCA_016505625.1
CB00003	2017	Urinary tract	22	5124682	52	644799	Citrobacter spp.	Citrobacter werkmanii	242	SRS4051737	SAMN10435548	GCA_016502265.1
CB00004	2017	Urinary tract	32	4728144	52	422435	Citrobacter spp.	Citrobacter youngae	243	SRS4051744	SAMN10435549	GCA_016508125.1
CB00005	2017	Urinary tract	32	4869679	52	437825	Citrobacter spp.	Citrobacter youngae	238	SRS4051743	SAMN10435550	GCA_016502285.1
CB00006	2017	Tissue/Wound	16	4765448	54	715616	Citrobacter spp.	Citrobacter koseri	NF	SRS4051742	SAMN10435551	GCA_016505605.1
CB00007	2017	Urinary tract	30	5238214	52	515291	Citrobacter spp.	Citrobacter freundii	239	SRS4051749	SAMN10435552	GCA_016505585.1
CB00008	2017	Urinary tract	25	4799108	54	634184	Citrobacter spp.	Citrobacter koseri	NF	SRS4051748	SAMN10435553	GCA_016505565.1
CB00009	2017	Tissue/Wound	27	4871794	52	437683	Citrobacter spp.	Citrobacter brakii	244	SRS4051747	SAMN10435554	GCA_016507955.1
CB00010	2017	Blood	19	4681928	52	554325	Citrobacter spp.	Citrobacter youngae	245	SRS4051746	SAMN10435555	GCA_016505545.1
CB00011	2017	Respiratory tract	21	5000922	51	616158	Citrobacter spp.	Genomospecies 1	246	SRS4051751	SAMN10435556	GCA_016505505.1
CB00012	2017	Respiratory tract	40	5399932	52	532644	Citrobacter spp.	Citrobacter portucalensis	247	SRS4051750	SAMN10435557	GCA_016507945.1
CB00013	2017	Blood	31	4921645	53	496211	Citrobacter spp.	Citrobacter amalonaticus	NF	SRS4051059	SAMN10435558	GCA_016507845.1
CB00014	2017	Respiratory tract	24	4909727	54	731068	Citrobacter spp.	Citrobacter koseri	NF	SRS4553473	SAMN11284920	GCA_016507865.1
CB00016	2017	Respiratory tract	18	4901354	54	681589	Citrobacter spp.	Citrobacter koseri	NF	SRS4051062	SAMN10435560	GCA_016505495.1
CB00017	2017	Urinary tract	2	5148049	52	4951267	Citrobacter spp.	Citrobacter brakii	356	SRS4051063	SAMN10435561	GCA_016505445.1
CB00018	2017	Respiratory tract	42	5033490	52	267053	Citrobacter spp.	Citrobacter freundii	150	SRS4051057	SAMN10435562	GCA_016505485.1
CB00019	2017	Urinary tract	20	4850315	52	333700	Citrobacter spp.	Citrobacter brakii	225	SRS4051056	SAMN10435563	GCA_016505465.1
CB00020	2017	Tissue/Wound	29	4569569	55	424483	Citrobacter spp.	Citrobacter sedlakii	NF	SRS4051058	SAMN10435564	GCA_016507855.1
CB00021	2017	Tissue/Wound	26	5251033	52	474563	Citrobacter spp.	Citrobacter werkmanii	31	SRS4051060	SAMN10435565	GCA_016509215.1
CB00022	2017	Tissue/Wound	27	4826781	52	437683	Citrobacter spp.	Citrobacter brakii	244	SRS4051054	SAMN10435566	GCA_016505395.1
CB00023	2017	Tissue/Wound	42	5263577	52	338717	Citrobacter spp.	Citrobacter freundii	114	SRS4051055	SAMN10435567	GCA_016505385.1
CB00024	2017	Tissue/Wound	23	4906762	52	422689	Citrobacter spp.	Citrobacter youngae	183	SRS4051114	SAMN10435568	GCA_016505335.1
CB00025	2017	Urinary tract	72	5173702	52	167866	Citrobacter spp.	Citrobacter portucalensis	399	SRS4051113	SAMN10435569	GCA_016505365.1
CB00027	2017	Respiratory tract	16	4594864	54	633983	Citrobacter spp.	Citrobacter koseri	NF	SRS4051671	SAMN10435571	GCA_016505295.1
CB00028	2017	Urinary tract	3	5663418	51	5227853	Citrobacter spp.	Citrobacter freundii	307	SRS4051151	SAMN10435572	GCA_016505285.1
CB00031	2017	Tissue/Wound	41	5051469	52	405590	Citrobacter spp.	Citrobacter freundii	22	SRS4051119	SAMN10435575	GCA_016505255.1
CB00032	2017	Respiratory tract	34	4903294	54	557865	Citrobacter spp.	Citrobacter koseri	NF	SRS4051204	SAMN10435576	GCA_016505225.1
CB00033	2017	Urinary tract	37	5006848	52	493322	Citrobacter spp.	Citrobacter freundii	91	SRS4051185	SAMN10435577	GCA_016505245.1
CB00034	2017	Tissue/Wound	27	4808015	53	474201	Citrobacter spp.	Citrobacter amalonaticus	NF	SRS4051388	SAMN10435578	GCA_016505195.1
CB00035	2017	Tissue/Wound	17	4828354	54	634397	Citrobacter spp.	Citrobacter koseri	NF	SRS4051779	SAMN10435579	GCA_016505185.1
CB00036	2017	Tissue/Wound	40	5127689	52	316693	Citrobacter spp.	Citrobacter freundii	98	SRS4051383	SAMN10435580	GCA_016505165.1
CB00037	2017	Respiratory tract	21	5009645	52	2551714	Citrobacter spp.	Citrobacter portucalensis	248	SRS4051386	SAMN10435581	GCA_016505135.1
CB00038	2017	Urinary tract	36	4779514	53	282213	Citrobacter spp.	Citrobacter amalonaticus	NF	SRS4051395	SAMN10435582	GCA_016505125.1
CB00039	2017	Tissue/Wound	72	5456095	52	252205	Citrobacter spp.	Citrobacter freundii	100	SRS4051407	SAMN10435583	GCA_016505095.1
CB00040	2017	Tissue/Wound	56	5081317	52	284415	Citrobacter spp.	Citrobacter freundii	62	SRS4051393	SAMN10435584	GCA_016505085.1
CB00041	2017	Blood	22	4895711	52	528293	Citrobacter spp.	Citrobacter portucalensis	249	SRS4051394	SAMN10435585	GCA_016505005.1
CB00042	2017	Respiratory tract	32	4787777	52	270908	Citrobacter spp.	Citrobacter portucalensis	85	SRS4051531	SAMN10435586	GCA_016504985.1
CB00043	2017	Tissue/Wound	18	4828724	52	517385	Citrobacter spp.	Citrobacter werkmanii	108	SRS4051709	SAMN10435587	GCA_016502155.1
CB00044	2017	Tissue/Wound	14	4962316	52	908417	Citrobacter spp.	Citrobacter werkmanii	37	SRS4051400	SAMN10435588	GCA_016505055.1
CB00045	2017	Urinary tract	24	4830654	52	474741	Citrobacter spp.	Citrobacter freundii	185	SRS4051399	SAMN10435589	GCA_016505025.1
CB00046	2017	Tissue/Wound	15	4695602	54	684865	Citrobacter spp.	Citrobacter koseri	NF	SRS4051397	SAMN10435590	GCA_016505035.1
CB00047	2017	Blood	20	4797994	52	553734	Citrobacter spp.	Citrobacter portucalensis	250	SRS4051398	SAMN10435591	GCA_016504965.1
CB00048	2017	Respiratory tract	27	4767757	52	490349	Citrobacter spp.	Citrobacter portucalensis	17	SRS4051404	SAMN10435592	GCA_016507805.1
CB00049	2017	Respiratory tract	21	4861302	52	529557	Citrobacter spp.	Citrobacter freundii	251	SRS4051403	SAMN10435593	GCA_016504925.1
CB00051	2017	Urinary tract	35	4902201	54	375853	Citrobacter spp.	Citrobacter koseri	NF	SRS4051402	SAMN10435594	GCA_016504905.1
CB00052	2017	Urinary tract	88	5169868	52	151346	Citrobacter spp.	Citrobacter freundii	266	SRS4051401	SAMN10435595	GCA_016504895.1
CB00053	2017	Tissue/Wound	27	5227409	52	462450	Citrobacter spp.	Citrobacter europeus	97	SRS4051392	SAMN10435596	GCA_016504815.1
CB00054	2017	Urinary tract	35	5101976	52	376366	Citrobacter spp.	Citrobacter brakii	388	SRS4051391	SAMN10435597	GCA_016504885.1
CB00055	2017	Urinary tract	20	4768875	54	592561	Citrobacter spp.	Citrobacter koseri	NF	SRS4051125	SAMN10435598	GCA_016504805.1
CB00056	2017	Tissue/Wound	40	5087359	52	314415	Citrobacter spp.	Citrobacter freundii	64	SRS4051126	SAMN10435599	GCA_016504865.1
CB00057	2017	Respiratory tract	18	4889444	54	681585	Citrobacter spp.	Citrobacter koseri	NF	SRS4051127	SAMN10435600	GCA_016504825.1
CB00058	2017	Urinary tract	19	4915603	54	410908	Citrobacter spp.	Citrobacter amalonaticus	NF	SRS4051128	SAMN10435601	GCA_016504785.1
CB00059	2017	Urinary tract	33	4976434	52	274866	Citrobacter spp.	Citrobacter freundii	8	SRS4051121	SAMN10435602	GCA_016504735.1
CB00060	2017	Urinary tract	29	4805010	54	354699	Citrobacter spp.	Citrobacter koseri	NF	SRS4051122	SAMN10435603	GCA_016504745.1
CB00061	2017	Respiratory tract	31	4767146	54	672463	Citrobacter spp.	Citrobacter koseri	NF	SRS4051123	SAMN10435604	GCA_016504665.1
CB00062	2017	Tissue/Wound	29	5347610	53	467337	Citrobacter spp.	Citrobacter amalonaticus	NF	SRS4051124	SAMN10435605	GCA_016504725.1
CB00063	2017	Respiratory tract	21	4865941	54	681570	Citrobacter spp.	Citrobacter koseri	NF	SRS4051117	SAMN10435606	GCA_016504635.1
CB00064	2017	Tissue/Wound	34	5228468	52	411651	Citrobacter spp.	Citrobacter brakii	389	SRS4051118	SAMN10435607	GCA_016504605.1
CB00065	2017	Respiratory tract	25	4642092	52	373012	Citrobacter spp.	Citrobacter youngae	390	SRS4051722	SAMN10435608	GCA_016504585.1
CB00067	2018	Tissue/Wound	53	4973675	52	200405	Citrobacter spp.	Citrobacter freundii	169	SRS4051721	SAMN10435609	GCA_016504495.1
CB00068	2018	Urinary tract	59	5317395	52	301626	Citrobacter spp.	Citrobacter freundii	391	SRS4051724	SAMN10435610	GCA_016504545.1
CB00069	2018	Urinary tract	37	5247042	52	332897	Citrobacter spp.	Citrobacter freundii	114	SRS4051723	SAMN10435611	GCA_016507745.1
CB00070	2018	Respiratory tract	30	4979873	52	508128	Citrobacter spp.	Citrobacter freundii	98	SRS4051726	SAMN10435612	GCA_016504485.1
CB00071	2018	Urinary tract	24	4934801	52	537337	Citrobacter spp.	Citrobacter freundii	392	SRS4051725	SAMN10435613	GCA_016507635.1
CB00072	2018	Tissue/Wound	24	4998564	52	460898	Citrobacter spp.	Citrobacter brakii	393	SRS4051728	SAMN10435614	GCA_016504515.1
CB00073	2018	Respiratory tract	3	4909178	54	4894284	Citrobacter spp.	Citrobacter koseri	NF	SRS4051727	SAMN10435615	GCA_016504365.1
CB00074	2018	Urinary tract	23	4701361	54	408659	Citrobacter spp.	Citrobacter koseri	NF	SRS4051730	SAMN10435616	GCA_016504345.1
CB00075	2018	Urinary tract	16	4719218	52	933306	Citrobacter spp.	Citrobacter freundii	19	SRS4051729	SAMN10435617	GCA_016504355.1
CB00078	2018	Tissue/Wound	65	5072975	51	242470	Citrobacter spp.	Genomospecies 1	NF	SRS4553175	SAMN11284921	GCA_016507625.1
CB00079	2018	Tissue/Wound	25	5049963	52	519474	Citrobacter spp.	Citrobacter portucalensis	NF	SRS4553172	SAMN11284922	GCA_016504255.1
CB00080	2018	Urinary tract	27	5139669	53	961821	Citrobacter spp.	Citrobacter farmeri	NF	SRS4553858	SAMN11284923	GCA_016504225.1
CB00081	2018	Tissue/Wound	21	4682606	54	638683	Citrobacter spp.	Citrobacter koseri	NF	SRS4553855	SAMN11284924	GCA_016504165.1
CB00082	2018	Urinary tract	16	4822764	54	1245302	Citrobacter spp.	Citrobacter koseri	NF	SRS4553860	SAMN11284925	GCA_016504155.1
CB00083	2018	Tissue/Wound	21	4671552	54	611584	Citrobacter spp.	Citrobacter koseri	NF	SRS4553857	SAMN11284926	GCA_016507605.1
CB00084	2018	Tissue/Wound	15	4684865	54	677741	Citrobacter spp.	Citrobacter koseri	NF	SRS4553754	SAMN11284927	GCA_016504145.1
CB00085	2018	Tissue/Wound	39	4763960	52	419812	Citrobacter spp.	Citrobacter portucalensis	484	SRS4553859	SAMN11284928	GCA_016507615.1
CB00086	2018	Tissue/Wound	23	4981892	52	769679	Citrobacter spp.	Citrobacter freundii	NF	SRS4553133	SAMN11284929	GCA_016504115.1
CB00087	2018	Respiratory tract	24	4606129	54	543853	Citrobacter spp.	Citrobacter koseri	NF	SRS4553755	SAMN11284930	GCA_016507545.1
CB00088	2018	Urinary tract	14	4966948	52	819788	Citrobacter spp.	Citrobacter brakii	NF	SRS4553138	SAMN11284931	GCA_016504105.1
CB00089	2018	Tissue/Wound	20	4797373	54	730669	Citrobacter spp.	Citrobacter koseri	NF	SRS5066342	SAMN12220296	GCA_016504085.1
CB00090	2018	Respiratory tract	27	5060587	52	635687	Citrobacter spp.	Citrobacter freundii	156	SRS5066489	SAMN12220297	GCA_016504005.1
CB00091	2018	Tissue/Wound	42	5073614	53	284690	Citrobacter spp.	Citrobacter farmeri	NF	SRS5066486	SAMN12220298	GCA_016504035.1
CB00092	2018	Tissue/Wound	20	4767032	54	580097	Citrobacter spp.	Citrobacter koseri	NF	SRS5066485	SAMN12220299	GCA_016504055.1
CB00093	2018	Urinary tract	33	4873782	52	370839	Citrobacter spp.	Citrobacter youngae	184	SRS5066484	SAMN12220300	GCA_016504015.1
CB00094	2018	Tissue/Wound	61	5182756	52	426470	Citrobacter spp.	Citrobacter freundii	91	SRS5066482	SAMN12220301	GCA_016503985.1
CB00095	2018	Tissue/Wound	60	5174325	52	331637	Citrobacter spp.	Citrobacter freundii	91	SRS5066483	SAMN12220302	GCA_016503955.1
CB00096	2018	Respiratory tract	28	4908811	52	524499	Citrobacter spp.	Citrobacter freundii	98	SRS5066481	SAMN12220303	GCA_016503905.1
CB00098	2018	Blood	52	5038334	52	239640	Citrobacter spp.	Citrobacter freundii	22	SRS5066479	SAMN12220304	GCA_016503935.1
CB00099	2018	Blood	21	4662811	54	622646	Citrobacter spp.	Citrobacter koseri	NF	SRS5066488	SAMN12220305	GCA_016503915.1
CB00101	2018	Respiratory tract	111	5671834	51	204363	Citrobacter spp.	Citrobacter freundii	22	SRS5066487	SAMN12220306	GCA_016503885.1
CB00102	2018	Tissue/Wound	20	4922445	54	620464	Citrobacter spp.	Citrobacter koseri	NF	SRS5066628	SAMN12220307	GCA_016503785.1
CB00103	2018	Respiratory tract	28	4918086	52	323910	Citrobacter spp.	Citrobacter freundii	91	SRS5066629	SAMN12220308	GCA_016503805.1
CB00104	2018	Tissue/Wound	57	5182694	52	426470	Citrobacter spp.	Citrobacter freundii	91	SRS5066630	SAMN12220309	GCA_016503845.1
CB00105	2018	Urinary tract	18	4845175	52	681631	Citrobacter spp.	Citrobacter youngae	59	SRS5066631	SAMN12220310	GCA_016503835.1
CB00106	2018	Urinary tract	42	4987267	53	254211	Citrobacter spp.	Citrobacter amalonaticus	NF	SRS5066632	SAMN12220311	GCA_016503825.1
CB00107	2018	Tissue/Wound	17	4556061	54	638646	Citrobacter spp.	Citrobacter koseri	NF	SRS5066633	SAMN12220312	GCA_016503745.1
CB00108	2018	Urinary tract	38	4901207	52	493088	Citrobacter spp.	Citrobacter freundii	91	SRS5066634	SAMN12220313	GCA_016503735.1
CB00109	2018	Urinary tract	25	4918839	52	2546039	Citrobacter spp.	Citrobacter portucalensis	250	SRS5066635	SAMN12220314	GCA_016503725.1
CB00110	2018	Urinary tract	49	4957401	52	251567	Citrobacter spp.	Citrobacter freundii	62	SRS5066636	SAMN12220315	GCA_016503695.1
CB00111	2018	Urinary tract	33	4767979	53	425995	Citrobacter spp.	Citrobacter amalonaticus	NF	SRS5066637	SAMN12220316	GCA_016503685.1
CB00112	2018	Tissue/Wound	72	5218623	52	260522	Citrobacter spp.	Citrobacter freundii	NF	SRS5066611	SAMN12220317	GCA_016503645.1
CB00113	2018	Tissue/Wound	25	4909068	52	479862	Citrobacter spp.	Citrobacter brakii	NF	SRS5066612	SAMN12220318	GCA_016503635.1
CB00114	2018	Tissue/Wound	73	5370540	52	200999	Citrobacter spp.	Citrobacter freundii	95	SRS5066614	SAMN12220319	GCA_016503625.1
CB00116	2018	Blood	29	5096388	52	347582	Citrobacter spp.	Citrobacter freundii	NF	SRS5066608	SAMN12220321	GCA_016503495.1
CB00117	2018	Urinary tract	40	4940000	55	419627	Citrobacter spp.	Citrobacter sedlakii	NF	SRS5066607	SAMN12220322	GCA_016502165.1
CB00118	2018	Respiratory tract	31	4789506	54	427607	Citrobacter spp.	Citrobacter koseri	NF	SRS5066610	SAMN12220323	GCA_016503565.1
CB00119	2018	Tissue/Wound	34	4938087	52	336028	Citrobacter spp.	Citrobacter freundii	415	SRS5066609	SAMN12220324	GCA_016503575.1
CB00120	2018	Tissue/Wound	36	5198409	53	794240	Citrobacter spp.	Citrobacter farmeri	NF	SRS5066616	SAMN12220325	GCA_016503485.1
CB00121	2018	Tissue/Wound	26	4787799	54	662465	Citrobacter spp.	Citrobacter koseri	NF	SRS5851587	SAMN13621905	GCA_016503385.1
CB00122	2018	Urinary tract	32	4978137	52	430417	Citrobacter spp.	Citrobacter werkmanii	405	SRS5851595	SAMN13621906	GCA_016502145.1
CB00123	2018	Tissue/Wound	63	4918417	52	256134	Citrobacter spp.	Citrobacter freundii	11	SRS5851605	SAMN13621907	GCA_016502115.1
CB00124	2018	Tissue/Wound	22	4753908	52	799690	Citrobacter spp.	Citrobacter brakii	NF	SRS5851619	SAMN13621908	GCA_016502105.1
CB00125	2018	Respiratory tract	38	5156931	52	444789	Citrobacter spp.	Citrobacter freundii	114	SRS5851630	SAMN13621909	GCA_016503225.1
CB00126	2018	Blood	37	4937800	52	336028	Citrobacter spp.	Citrobacter freundii	415	SRS5851641	SAMN13621910	GCA_016503305.1
CB00127	2018	Tissue/Wound	20	4969550	52	665661	Citrobacter spp.	Citrobacter brakii	NF	SRS5851654	SAMN13621911	GCA_016502085.1
CB00128	2018	Respiratory tract	29	4934350	54	616721	Citrobacter spp.	Citrobacter koseri	NF	SRS5851664	SAMN13621912	GCA_016503295.1
CB00129	2018	Respiratory tract	102	5322340	51	248472	Citrobacter spp.	Citrobacter freundii	162	SRS5851674	SAMN13621913	GCA_016503265.1
CB00130	2018	Tissue/Wound	29	4863507	52	439509	Citrobacter spp.	Citrobacter brakii	NF	SRS5851685	SAMN13621914	GCA_016503115.1
CB00131	2018	Tissue/Wound	63	5374849	52	280961	Citrobacter spp.	Citrobacter freundii	22	SRS5851694	SAMN13621915	GCA_016502045.1
CB00132	2018	Blood	37	5002041	52	424406	Citrobacter spp.	Citrobacter freundii	62	SRS5851707	SAMN13621916	GCA_016503245.1
CB00133	2018	Respiratory tract	81	5306813	52	183677	Citrobacter spp.	Citrobacter brakii	NF	SRS5851718	SAMN13621917	GCA_016502055.1
CB00134	2018	Tissue/Wound	36	4934025	52	443149	Citrobacter spp.	Citrobacter freundii	NF	SRS5851730	SAMN13621918	GCA_016502025.1
CB00135	2018	Respiratory tract	28	4927348	54	586186	Citrobacter spp.	Citrobacter koseri	NF	SRS5851741	SAMN13621919	GCA_016502005.1
CB00136	2018	Tissue/Wound	23	4690552	54	560803	Citrobacter spp.	Citrobacter koseri	NF	SRS5851752	SAMN13621920	GCA_016501985.1
CB00137	2018	Urinary tract	22	4719269	52	639347	Citrobacter spp.	Citrobacter youngae	NF	SRS5851765	SAMN13621921	GCA_016503095.1
CD07742	2016	Stool	238	4033749	28	29406	Clostridioides difficile(toxin producing)	Clostridium difficile	8	SRS3409980	SAMN09400549	GCA_016507465.1
CD07743	2016	Stool	250	4059122	29	26077	Clostridioides difficile(toxin producing)	Clostridium difficile	11	SRS3409981	SAMN09400550	GCA_016507485.1
CD07744	2016	Stool	232	3994273	29	28432	Clostridioides difficile(toxin producing)	Clostridium difficile	110	SRS3409982	SAMN09400551	GCA_016507355.1
CD07746	2016	Stool	78	4107418	28	107785	Clostridioides difficile(toxin producing)	Clostridium difficile	1	SRS3409984	SAMN09400553	GCA_016500425.1
CD07747	2016	Stool	62	4300043	28	119583	Clostridioides difficile(toxin producing)	Clostridium difficile	49	SRS3409985	SAMN09400554	GCA_016500365.1
CD07748	2016	Stool	103	4119649	29	72765	Clostridioides difficile(toxin producing)	Clostridium difficile	1	SRS3409987	SAMN09400555	GCA_016507345.1
CD07749	2016	Stool	1	4173130	29	4173130	Clostridioides difficile(toxin producing)	Clostridium difficile	1	SRS3410412	SAMN09400556
CD07750	2016	Stool	1	4151026	29	4151026	Clostridioides difficile(toxin producing)	Clostridium difficile	1	SRS3410034	SAMN09400557
CD07751	2016	Stool	63	4178468	28	135582	Clostridioides difficile(toxin producing)	Clostridium difficile	8	SRS3410437	SAMN09400558	GCA_016500395.1
CD07752	2016	Stool	50	4191602	28	159189	Clostridioides difficile(toxin producing)	Clostridium difficile	102	SRS3410306	SAMN09400559	GCA_016500325.1
CD07753	2016	Stool	57	4194358	28	194906	Clostridioides difficile(toxin producing)	Clostridium difficile	10	SRS3410308	SAMN09400560	GCA_016500265.1
CD07754	2016	Stool	319	4046897	29	20320	Clostridioides difficile(toxin producing)	Clostridium difficile	2	SRS3410304	SAMN09400561	GCA_016507365.1
CD07755	2016	Stool	57	4148276	29	114582	Clostridioides difficile(toxin producing)	Clostridium difficile	2	SRS3410305	SAMN09400562	GCA_016500295.1
CD07756	2016	Stool	48	4065357	28	233877	Clostridioides difficile(toxin producing)	Clostridium difficile	55	SRS3410310	SAMN09400563	GCA_016500345.1
CD07757	2016	Stool	105	4225634	28	77366	Clostridioides difficile(toxin producing)	Clostridium difficile	188	SRS3410309	SAMN09400564	GCA_016500225.1
CD07758	2016	Stool	314	4146953	29	20920	Clostridioides difficile(toxin producing)	Clostridium difficile	54	SRS3410307	SAMN09400565	GCA_016507325.1
CD07767	2016	Stool	215	4063057	29	32304	Clostridioides difficile(toxin producing)	Clostridium difficile	2	SRS3409665	SAMN09400572	GCA_016500285.1
CD07782	2016	Stool	250	4204769	28	28815	Clostridioides difficile(toxin producing)	Clostridium difficile	58	SRS3409916	SAMN09400586	GCA_016500205.1
CD07783	2016	Stool	296	4227398	28	23326	Clostridioides difficile(toxin producing)	Clostridium difficile	2	SRS3409906	SAMN09400587	GCA_016507305.1
CD07784	2016	Stool	207	4064171	29	36739	Clostridioides difficile(toxin producing)	Clostridium difficile	42	SRS3409905	SAMN09400588	GCA_016507275.1
CD07785	2016	Stool	226	4120462	28	35920	Clostridioides difficile(toxin producing)	Clostridium difficile	8	SRS3409932	SAMN09400589	GCA_016507265.1
CD07786	2016	Stool	268	3949462	28	22344	Clostridioides difficile(toxin producing)	Clostridium difficile	11	SRS3409935	SAMN09400590	GCA_016507245.1
CD07790	2016	Stool	271	4057604	29	26512	Clostridioides difficile(toxin producing)	Clostridium difficile	42	SRS3409929	SAMN09400593	GCA_016507225.1
CD07791	2017	Stool	317	4171535	28	20839	Clostridioides difficile(toxin producing)	Clostridium difficile	51	SRS3409927	SAMN09400594	GCA_016507185.1
CD07792	2016	Stool	40	4019037	28	216838	Clostridioides difficile(toxin producing)	Clostridium difficile	4	SRS3409931	SAMN09400595	GCA_016500185.1
CD07793	2016	Stool	64	4096158	29	146572	Clostridioides difficile(toxin producing)	Clostridium difficile	3	SRS3409930	SAMN09400596	GCA_016500125.1
CD07794	2016	Stool	70	4098479	28	114219	Clostridioides difficile(toxin producing)	Clostridium difficile	1	SRS3409928	SAMN09400597	GCA_016500065.1
CD07795	2017	Stool	67	4154613	29	111880	Clostridioides difficile(toxin producing)	Clostridium difficile	110	SRS3409926	SAMN09400598	GCA_016500105.1
CD07796	2017	Stool	147	4340919	29	49287	Clostridioides difficile(toxin producing)	Clostridium difficile	6	SRS3410173	SAMN09400599	GCA_016499965.1
CD07797	2016	Stool	115	4323082	28	61849	Clostridioides difficile(toxin producing)	Clostridium difficile	3	SRS3410175	SAMN09400600	GCA_016500085.1
CD07798	2016	Stool	83	4156392	29	96891	Clostridioides difficile(toxin producing)	Clostridium difficile	1	SRS3410168	SAMN09400601	GCA_016499925.1
CD07799	2017	Stool	112	4153656	28	61634	Clostridioides difficile(toxin producing)	Clostridium difficile	1	SRS3410174	SAMN09400602	GCA_016500025.1
CD07800	2016	Stool	50	4294619	28	159185	Clostridioides difficile(toxin producing)	Clostridium difficile	6	SRS3410171	SAMN09400603	GCA_016499885.1
CD07801	2017	Stool	48	4112486	28	147205	Clostridioides difficile(toxin producing)	Clostridium difficile	1	SRS3410170	SAMN09400604	GCA_016499865.1
CD07802	2017	Stool	61	4095631	29	134836	Clostridioides difficile(toxin producing)	Clostridium difficile	1	SRS3410169	SAMN09400605	GCA_016499825.1
CD07803	2016	Stool	116	3984530	28	60831	Clostridioides difficile(toxin producing)	Clostridium difficile	481	SRS3410172	SAMN09400606	GCA_016507205.1
CD07804	2017	Stool	76	4096207	29	97157	Clostridioides difficile(toxin producing)	Clostridium difficile	1	SRS3410164	SAMN09400607	GCA_016499835.1
CD07805	2016	Stool	41	4113084	29	184375	Clostridioides difficile(toxin producing)	Clostridium difficile	42	SRS3410166	SAMN09400608	GCA_016499665.1
CD07806	2017	Stool	183	4094546	29	46284	Clostridioides difficile(toxin producing)	Clostridium difficile	1	SRS3409531	SAMN09400609	GCA_016499765.1
CD07807	2017	Stool	94	4069264	28	77930	Clostridioides difficile(toxin producing)	Clostridium difficile	8	SRS3409530	SAMN09400610	GCA_016499685.1
CD07808	2016	Stool	108	4183645	29	66698	Clostridioides difficile(toxin producing)	Clostridium difficile	54	SRS3409529	SAMN09400611	GCA_016507165.1
CD07809	2017	Stool	152	4111395	29	53153	Clostridioides difficile(toxin producing)	Clostridium difficile	63	SRS3409528	SAMN09400612	GCA_016499645.1
CD07810	2017	Stool	140	4270657	28	58360	Clostridioides difficile(toxin producing)	Clostridium difficile	58	SRS3409535	SAMN09400613	GCA_016499625.1
CD07811	2017	Stool	94	4187141	29	69510	Clostridioides difficile(toxin producing)	Clostridium difficile	54	SRS3409534	SAMN09400614	GCA_016499605.1
CD07812	2017	Stool	88	4169611	29	75169	Clostridioides difficile(toxin producing)	Clostridium difficile	1	SRS3409533	SAMN09400615	GCA_016499505.1
CD07813	2017	Stool	148	4158902	28	48512	Clostridioides difficile(toxin producing)	Clostridium difficile	58	SRS3409532	SAMN09400616	GCA_016499545.1
CD07815	2017	Stool	228	4103705	29	33892	Clostridioides difficile(toxin producing)	Clostridium difficile	1	SRS3409525	SAMN09400618	GCA_016499565.1
CD07816	2017	Stool	291	4068315	29	22586	Clostridioides difficile(toxin producing)	Clostridium difficile	1	SRS3409781	SAMN09400619	GCA_016499425.1
CD07817	2017	Stool	199	4055666	28	33083	Clostridioides difficile(toxin producing)	Clostridium difficile	53	SRS3410185	SAMN09400620	GCA_016507125.1
CD07818	2017	Stool	117	4090756	29	66954	Clostridioides difficile(toxin producing)	Clostridium difficile	1	SRS3409783	SAMN09400621	GCA_016499405.1
CD07819	2017	Stool	88	4360636	29	78159	Clostridioides difficile(toxin producing)	Clostridium difficile	6	SRS3409787	SAMN09400622	GCA_016502975.1
CD07820	2017	Stool	95	4204819	29	85556	Clostridioides difficile(toxin producing)	Clostridium difficile	54	SRS3409777	SAMN09400623	GCA_016499385.1
CD07821	2017	Stool	82	4015108	28	108056	Clostridioides difficile(toxin producing)	Clostridium difficile	4	SRS3409778	SAMN09400624	GCA_016499345.1
CD07822	2017	Stool	133	4092712	29	60866	Clostridioides difficile(toxin producing)	Clostridium difficile	1	SRS3409782	SAMN09400625	GCA_016499325.1
CD07823	2017	Stool	79	4098497	29	92577	Clostridioides difficile(toxin producing)	Clostridium difficile	1	SRS3409779	SAMN09400626	GCA_016499305.1
CD07824	2017	Stool	80	4113474	29	76898	Clostridioides difficile(toxin producing)	Clostridium difficile	1	SRS3409784	SAMN09400627	GCA_016499365.1
CD07825	2017	Stool	171	4058680	28	44631	Clostridioides difficile(toxin producing)	Clostridium difficile	8	SRS3409786	SAMN09400628	GCA_016499225.1
CD07826	2017	Stool	107	4071310	28	76443	Clostridioides difficile(toxin producing)	Clostridium difficile	58	SRS3410316	SAMN09400629	GCA_016499265.1
CD07827	2017	Stool	107	4012698	28	69699	Clostridioides difficile(toxin producing)	Clostridium difficile	42	SRS3410315	SAMN09400630	GCA_016507105.1
CD07828	2017	Stool	76	4021602	28	111816	Clostridioides difficile(toxin producing)	Clostridium difficile	21	SRS3410318	SAMN09400631	GCA_016499205.1
CD07829	2017	Stool	81	4292999	28	117973	Clostridioides difficile(toxin producing)	Clostridium difficile	58	SRS3410317	SAMN09400632	GCA_016507145.1
CD07830	2017	Stool	60	4165098	28	135927	Clostridioides difficile(toxin producing)	Clostridium difficile	14	SRS3410320	SAMN09400633	GCA_016499245.1
CD07831	2017	Stool	109	4136697	29	65163	Clostridioides difficile(toxin producing)	Clostridium difficile	1	SRS3410319	SAMN09400634	GCA_016499285.1
CD07832	2017	Stool	105	4066462	28	71754	Clostridioides difficile(toxin producing)	Clostridium difficile	8	SRS3410323	SAMN09400635	GCA_016054775.1
CD07833	2017	Stool	69	4148662	29	122639	Clostridioides difficile(toxin producing)	Clostridium difficile	37	SRS3410321	SAMN09400636	GCA_016054715.1
CD07835	2017	Stool	67	4046389	28	113015	Clostridioides difficile(toxin producing)	Clostridium difficile	1	SRS3410314	SAMN09400637	GCA_016054755.1
CD07836	2017	Stool	92	4222369	29	116057	Clostridioides difficile(toxin producing)	Clostridium difficile	35	SRS3410313	SAMN09400638	GCA_016054735.1
CD07837	2017	Stool	58	4067659	28	134516	Clostridioides difficile(toxin producing)	Clostridium difficile	42	SRS3410368	SAMN09400639	GCA_016054695.1
CD07838	2017	Stool	84	4304866	28	84908	Clostridioides difficile(toxin producing)	Clostridium difficile	6	SRS3409677	SAMN09400640	GCA_016054655.1
CD07840	2017	Stool	95	4143181	29	77429	Clostridioides difficile(toxin producing)	Clostridium difficile	2	SRS3410365	SAMN09400642	GCA_016054675.1
CD07841	2017	Stool	184	4075367	29	39701	Clostridioides difficile(toxin producing)	Clostridium difficile	110	SRS3409682	SAMN09400643	GCA_016054635.1
CD07842	2017	Stool	52	4110500	29	175406	Clostridioides difficile(toxin producing)	Clostridium difficile	110	SRS3410389	SAMN09400644	GCA_016054595.1
CD07843	2017	Stool	67	4125615	29	138280	Clostridioides difficile(toxin producing)	Clostridium difficile	2	SRS3409680	SAMN09400645	GCA_016054605.1
CD07844	2017	Stool	66	4153633	28	160397	Clostridioides difficile(toxin producing)	Clostridium difficile	58	SRS3409681	SAMN09400646	GCA_016054555.1
CD07845	2017	Stool	183	4097134	29	39716	Clostridioides difficile(toxin producing)	Clostridium difficile	3	SRS3409673	SAMN09400647	GCA_016054575.1
CD07846	2017	Stool	54	4153400	28	138973	Clostridioides difficile(toxin producing)	Clostridium difficile	8	SRS3410302	SAMN09400648	GCA_016054535.1
CD07849	2017	Stool	107	4095194	28	72051	Clostridioides difficile(toxin producing)	Clostridium difficile	1	SRS3409791	SAMN09400649	GCA_016054515.1
CD07850	2017	Stool	81	4050697	28	93016	Clostridioides difficile(toxin producing)	Clostridium difficile	34	SRS3409790	SAMN09400650	GCA_016054495.1
CD07851	2017	Stool	5	4373495	28	4153294	Clostridioides difficile(toxin producing)	Clostridium difficile	8	SRS3409789	SAMN09400651	GCA_016054475.1
CD07852	2017	Stool	156	4036173	28	48422	Clostridioides difficile(toxin producing)	Clostridium difficile	42	SRS3409788	SAMN09400652	GCA_016054455.1
CD07853	2017	Stool	137	4064187	28	46176	Clostridioides difficile(toxin producing)	Clostridium difficile	8	SRS3409795	SAMN09400653	GCA_016054435.1
CD07854	2017	Stool	155	4098582	29	51431	Clostridioides difficile(toxin producing)	Clostridium difficile	110	SRS3409792	SAMN09400654	GCA_016054415.1
CD07855	2017	Stool	197	4139925	28	40399	Clostridioides difficile(toxin producing)	Clostridium difficile	53	SRS3409793	SAMN09400655	GCA_016054395.1
CD07856	2017	Stool	186	4158811	29	39016	Clostridioides difficile(toxin producing)	Clostridium difficile	2	SRS3409794	SAMN09400656	GCA_016054375.1
CD07857	2017	Stool	70	4072841	28	111880	Clostridioides difficile(toxin producing)	Clostridium difficile	110	SRS3409799	SAMN09400657	GCA_016054355.1
CD07858	2017	Stool	186	4312006	28	39557	Clostridioides difficile(toxin producing)	Clostridium difficile	10	SRS3409796	SAMN09400658	GCA_016054315.1
CD07859	2017	Stool	53	4089290	29	134379	Clostridioides difficile(toxin producing)	Clostridium difficile	95	SRS3409540	SAMN09400659	GCA_016054335.1
CD07860	2017	Stool	117	4171551	29	59866	Clostridioides difficile(toxin producing)	Clostridium difficile	41	SRS3409541	SAMN09400660	GCA_016054295.1
CD07861	2017	Stool	240	4015703	29	28668	Clostridioides difficile(toxin producing)	Clostridium difficile	11	SRS3409542	SAMN09400661	GCA_016054255.1
CD07862	2017	Stool	43	4174597	29	164137	Clostridioides difficile(toxin producing)	Clostridium difficile	2	SRS3409543	SAMN09400662	GCA_016054275.1
CD07863	2017	Stool	44	4129673	28	173562	Clostridioides difficile(toxin producing)	Clostridium difficile	8	SRS3409536	SAMN09400663	GCA_016054235.1
CD07864	2017	Stool	62	4067674	28	118199	Clostridioides difficile(toxin producing)	Clostridium difficile	58	SRS3409538	SAMN09400664	GCA_016054215.1
CD07865	2017	Stool	69	4098330	29	116373	Clostridioides difficile(toxin producing)	Clostridium difficile	110	SRS3409537	SAMN09400665	GCA_016054175.1
CD07866	2017	Stool	122	4151131	29	63885	Clostridioides difficile(toxin producing)	Clostridium difficile	2	SRS3409539	SAMN09400666	GCA_016054195.1
CD07867	2017	Stool	35	4149710	28	226311	Clostridioides difficile(toxin producing)	Clostridium difficile	43	SRS3409545	SAMN09400667	GCA_016054155.1
CD07868	2017	Stool	98	4139559	29	75444	Clostridioides difficile(toxin producing)	Clostridium difficile	2	SRS3409546	SAMN09400668	GCA_016054135.1
CD07869	2017	Stool	38	4056433	28	187530	Clostridioides difficile(toxin producing)	Clostridium difficile	42	SRS3410179	SAMN09400669	GCA_016054115.1
CD07870	2017	Stool	101	4288886	28	77127	Clostridioides difficile(toxin producing)	Clostridium difficile	6	SRS3410177	SAMN09400670	GCA_016054095.1
CD07872	2017	Stool	112	4096945	29	56722	Clostridioides difficile(toxin producing)	Clostridium difficile	110	SRS3410181	SAMN09400672	GCA_016054075.1
CD07873	2017	Stool	230	4099194	29	34778	Clostridioides difficile(toxin producing)	Clostridium difficile	363	SRS3410183	SAMN09400673	GCA_016054055.1
CD07874	2017	Stool	95	4081136	29	74276	Clostridioides difficile(toxin producing)	Clostridium difficile	1	SRS3410182	SAMN09400674	GCA_016054035.1
CD07875	2017	Stool	65	4086004	29	138280	Clostridioides difficile(toxin producing)	Clostridium difficile	2	SRS3410191	SAMN09400675	GCA_016054015.1
CD07876	2017	Stool	29	4019350	28	518388	Clostridioides difficile(toxin producing)	Clostridium difficile	55	SRS3410184	SAMN09400676	GCA_016053975.1
CD07877	2017	Stool	97	4282988	28	85965	Clostridioides difficile(toxin producing)	Clostridium difficile	365	SRS3409908	SAMN09400677	GCA_016053995.1
CD07878	2017	Stool	59	4054626	28	117580	Clostridioides difficile(toxin producing)	Clostridium difficile	42	SRS3410176	SAMN09400678	GCA_016053945.1
CD07879	2017	Stool	131	4058267	29	57963	Clostridioides difficile(toxin producing)	Clostridium difficile	3	SRS3409941	SAMN09400679	GCA_016053935.1
CD07881	2017	Stool	96	4139106	29	64832	Clostridioides difficile(toxin producing)	Clostridium difficile	1	SRS3409937	SAMN09400681	GCA_016053915.1
CD07882	2017	Stool	79	4147180	28	101200	Clostridioides difficile(toxin producing)	Clostridium difficile	43	SRS3409940	SAMN09400682	GCA_016053855.1
CD07883	2017	Stool	56	4113401	28	181398	Clostridioides difficile(toxin producing)	Clostridium difficile	55	SRS3409943	SAMN09400683	GCA_016053875.1
CD07884	2017	Stool	61	4123261	29	121258	Clostridioides difficile(toxin producing)	Clostridium difficile	2	SRS3409944	SAMN09400684	GCA_016053815.1
CD07885	2017	Stool	57	4146329	29	115274	Clostridioides difficile(toxin producing)	Clostridium difficile	1	SRS3409945	SAMN09400685	GCA_016053895.1
CD07886	2017	Stool	66	4299209	28	114024	Clostridioides difficile(toxin producing)	Clostridium difficile	49	SRS3409946	SAMN09400686	GCA_016053825.1
CD07887	2017	Stool	64	4100252	28	129100	Clostridioides difficile(toxin producing)	Clostridium difficile	1	SRS3409938	SAMN09400687	GCA_016053795.1
CD07888	2017	Stool	78	4102853	29	102225	Clostridioides difficile(toxin producing)	Clostridium difficile	1	SRS3409933	SAMN09400688	GCA_016053775.1
CD07889	2017	Stool	72	4199552	28	109399	Clostridioides difficile(toxin producing)	Clostridium difficile	49	SRS3409701	SAMN09400689	GCA_016053755.1
CD07890	2017	Stool	139	4384059	28	68596	Clostridioides difficile(toxin producing)	Clostridium difficile	14	SRS3409700	SAMN09400690	GCA_016053735.1
CD07891	2017	Stool	55	4172551	29	117047	Clostridioides difficile(toxin producing)	Clostridium difficile	3	SRS3409698	SAMN09400691	GCA_016053715.1
CD07896	2017	Stool	60	4103075	29	114098	Clostridioides difficile(toxin producing)	Clostridium difficile	1	SRS3409699	SAMN09400692	GCA_016053695.1
CD07897	2017	Stool	89	4102197	28	107612	Clostridioides difficile(toxin producing)	Clostridium difficile	103	SRS3409695	SAMN09400693	GCA_016053675.1
CD07898	2017	Stool	239	4384088	28	54442	Clostridioides difficile(toxin producing)	Clostridium difficile	10	SRS3409697	SAMN09400694	GCA_016053615.1
CD07902	2017	Stool	92	4110222	28	159316	Clostridioides difficile(toxin producing)	Clostridium difficile	53	SRS3409696	SAMN09400695	GCA_016053655.1
CD07904	2017	Stool	65	4105637	29	125446	Clostridioides difficile(toxin producing)	Clostridium difficile	3	SRS3409692	SAMN09400696	GCA_016053635.1
CD07906	2017	Stool	81	4125791	29	117973	Clostridioides difficile(toxin producing)	Clostridium difficile	58	SRS3409691	SAMN09400697	GCA_016053595.1
CD07907	2017	Stool	77	4183896	28	85525	Clostridioides difficile(toxin producing)	Clostridium difficile	67	SRS3409690	SAMN09400698	GCA_016053575.1
CD07909	2017	Stool	226	4043689	29	33640	Clostridioides difficile(toxin producing)	Clostridium difficile	58	SRS3410336	SAMN09400699	GCA_016053515.1
CD07910	2017	Stool	93	4148742	28	90488	Clostridioides difficile(toxin producing)	Clostridium difficile	53	SRS3410337	SAMN09400700	GCA_016053535.1
CD07911	2017	Stool	89	4080903	29	74914	Clostridioides difficile(toxin producing)	Clostridium difficile	1	SRS3410339	SAMN09400701	GCA_016053555.1
CD07912	2017	Stool	136	4086370	28	55211	Clostridioides difficile(toxin producing)	Clostridium difficile	55	SRS5066754	SAMN12220419	GCA_016053475.1
CD07913	2017	Stool	131	4090540	29	50036	Clostridioides difficile(toxin producing)	Clostridium difficile	1	SRS5066753	SAMN12220420	GCA_016053495.1
CD07914	2017	Stool	222	4078631	29	27550	Clostridioides difficile(toxin producing)	Clostridium difficile	110	SRS3410341	SAMN09400702	GCA_016053455.1
CD07915	2017	Stool	81	3974235	28	100765	Clostridioides difficile(toxin producing)	Clostridium difficile	8	SRS3410340	SAMN09400703	GCA_016053395.1
CD07917	2017	Stool	90	4135345	29	99193	Clostridioides difficile(toxin producing)	Clostridium difficile	3	SRS3410348	SAMN09400705	GCA_016053435.1
CD07919	2017	Stool	122	4123140	29	56939	Clostridioides difficile(toxin producing)	Clostridium difficile	1	SRS3410345	SAMN09400707	GCA_016053415.1
CD07920	2017	Stool	91	4020983	28	84233	Clostridioides difficile(toxin producing)	Clostridium difficile	8	SRS3410344	SAMN09400708	GCA_016053355.1
CD07921	2017	Stool	207	4134567	29	42136	Clostridioides difficile(toxin producing)	Clostridium difficile	1	SRS3410074	SAMN09400709	GCA_016053375.1
CD07922	2017	Stool	222	4222731	28	36795	Clostridioides difficile(toxin producing)	Clostridium difficile	58	SRS3410072	SAMN09400710	GCA_016053335.1
CD07923	2017	Stool	266	4093122	28	26738	Clostridioides difficile(toxin producing)	Clostridium difficile	58	SRS3410076	SAMN09400711	GCA_016053315.1
CD07926	2017	Stool	199	4141073	29	34447	Clostridioides difficile(toxin producing)	Clostridium difficile	37	SRS3410068	SAMN09400714	GCA_016053295.1
CD07927	2017	Stool	268	4104634	29	28515	Clostridioides difficile(toxin producing)	Clostridium difficile	1	SRS3410073	SAMN09400715	GCA_016053275.1
CD07928	2017	Stool	98	4067103	29	69223	Clostridioides difficile(toxin producing)	Clostridium difficile	110	SRS5066751	SAMN12220421	GCA_016053255.1
CD07929	2017	Stool	180	4137725	29	43245	Clostridioides difficile(toxin producing)	Clostridium difficile	110	SRS3410069	SAMN09400716	GCA_016053215.1
CD07930	2017	Stool	156	4088357	29	49549	Clostridioides difficile(toxin producing)	Clostridium difficile	1	SRS3410078	SAMN09400717	GCA_016053235.1
CD07931	2017	Stool	168	4316791	28	57409	Clostridioides difficile(toxin producing)	Clostridium difficile	10	SRS3410075	SAMN09400718	GCA_016053195.1
CD07932	2017	Stool	226	4076036	29	30817	Clostridioides difficile(toxin producing)	Clostridium difficile	110	SRS3409823	SAMN09400719	GCA_016053175.1
CD07933	2017	Stool	142	4117324	29	52941	Clostridioides difficile(toxin producing)	Clostridium difficile	1	SRS3409824	SAMN09400720	GCA_016053155.1
CD07934	2017	Stool	126	3952788	28	59094	Clostridioides difficile(toxin producing)	Clostridium difficile	8	SRS5066750	SAMN12220422	GCA_016053135.1
CD07935	2017	Stool	282	4254325	29	27993	Clostridioides difficile(toxin producing)	Clostridium difficile	190	SRS3409821	SAMN09400721	GCA_016053115.1
CD07936	2017	Stool	151	4104683	28	45440	Clostridioides difficile(toxin producing)	Clostridium difficile	8	SRS3409822	SAMN09400722	GCA_016053075.1
CD07937	2017	Stool	270	4061704	29	27286	Clostridioides difficile(toxin producing)	Clostridium difficile	1	SRS3409819	SAMN09400723	GCA_016053095.1
CD07938	2017	Stool	176	4094643	28	44966	Clostridioides difficile(toxin producing)	Clostridium difficile	55	SRS3409820	SAMN09400724	GCA_016053055.1
CD07939	2017	Stool	115	4071987	28	62951	Clostridioides difficile(toxin producing)	Clostridium difficile	53	SRS3409815	SAMN09400725	GCA_016053035.1
CD07940	2017	Stool	149	4143587	28	52352	Clostridioides difficile(toxin producing)	Clostridium difficile	49	SRS5066752	SAMN12220423	GCA_016052975.1
CD07941	2017	Stool	222	4223609	28	34772	Clostridioides difficile(toxin producing)	Clostridium difficile	8	SRS5066749	SAMN12220424	GCA_016053015.1
CD07942	2017	Stool	177	4082520	29	42178	Clostridioides difficile(toxin producing)	Clostridium difficile	58	SRS3409818	SAMN09400726	GCA_016052985.1
CD07943	2017	Stool	302	4064071	28	22318	Clostridioides difficile(toxin producing)	Clostridium difficile	8	SRS3409825	SAMN09400727	GCA_016052955.1
CD07944	2017	Stool	200	4100894	28	40892	Clostridioides difficile(toxin producing)	Clostridium difficile	53	SRS3409826	SAMN09400728	GCA_016052875.1
CD07945	2017	Stool	199	4472133	28	41760	Clostridioides difficile(toxin producing)	Clostridium difficile	9	SRS3409569	SAMN09400729	GCA_016052935.1
CD07946	2017	Stool	177	4275573	29	49675	Clostridioides difficile(toxin producing)	Clostridium difficile	16	SRS3409568	SAMN09400730	GCA_016052915.1
CD07947	2017	Stool	98	4060853	28	77037	Clostridioides difficile(toxin producing)	Clostridium difficile	42	SRS3409567	SAMN09400731	GCA_016052895.1
CD07948	2017	Stool	44	4144749	29	186347	Clostridioides difficile(toxin producing)	Clostridium difficile	3	SRS3409566	SAMN09400732	GCA_016052855.1
CD07949	2017	Stool	55	4119383	28	189306	Clostridioides difficile(toxin producing)	Clostridium difficile	2	SRS3409573	SAMN09400733	GCA_016052825.1
CD07950	2017	Stool	51	4082867	28	135825	Clostridioides difficile(toxin producing)	Clostridium difficile	8	SRS3409572	SAMN09400734	GCA_016052815.1
CD07951	2017	Stool	59	4055120	28	142795	Clostridioides difficile(toxin producing)	Clostridium difficile	34	SRS3409571	SAMN09400735	GCA_016052775.1
CD07952	2017	Stool	66	4094411	28	135882	Clostridioides difficile(toxin producing)	Clostridium difficile	53	SRS3409570	SAMN09400736	GCA_016052765.1
CD07953	2017	Stool	40	4068460	28	198067	Clostridioides difficile(toxin producing)	Clostridium difficile	3	SRS3409565	SAMN09400737	GCA_016052755.1
CD07955	2017	Stool	48	4095163	28	156911	Clostridioides difficile(toxin producing)	Clostridium difficile	53	SRS3410220	SAMN09400739	GCA_016052735.1
CD07956	2017	Stool	71	4076361	28	106457	Clostridioides difficile(toxin producing)	Clostridium difficile	8	SRS3410219	SAMN09400740	GCA_016052715.1
CD07957	2017	Stool	138	4046878	29	49006	Clostridioides difficile(toxin producing)	Clostridium difficile	110	SRS3410223	SAMN09400741	GCA_016052675.1
CD07958	2017	Stool	72	4115761	28	107011	Clostridioides difficile(toxin producing)	Clostridium difficile	2	SRS3410222	SAMN09400742	GCA_016052695.1
CD07959	2017	Stool	268	4039055	29	26082	Clostridioides difficile(toxin producing)	Clostridium difficile	110	SRS5066758	SAMN12220425	GCA_016052655.1
CD07960	2017	Stool	43	4069923	29	207623	Clostridioides difficile(toxin producing)	Clostridium difficile	42	SRS3410218	SAMN09400743	GCA_016052625.1
CD07961	2017	Stool	53	4094216	28	135582	Clostridioides difficile(toxin producing)	Clostridium difficile	8	SRS3410346	SAMN09400744	GCA_016052615.1
CD07962	2017	Stool	59	4126003	29	151625	Clostridioides difficile(toxin producing)	Clostridium difficile	2	SRS3410221	SAMN09400745	GCA_016052555.1
CD07963	2017	Stool	61	4115266	29	139242	Clostridioides difficile(toxin producing)	Clostridium difficile	37	SRS3410217	SAMN09400746	GCA_016052595.1
CD07964	2017	Stool	42	4057455	29	159272	Clostridioides difficile(toxin producing)	Clostridium difficile	110	SRS3410214	SAMN09400747	GCA_016052535.1
CD07966	2017	Stool	53	4289407	29	203153	Clostridioides difficile(toxin producing)	Clostridium difficile	16	SRS3410215	SAMN09400748	GCA_016052575.1
CD07967	2017	Stool	54	4110956	28	210776	Clostridioides difficile(toxin producing)	Clostridium difficile	58	SRS3410423	SAMN09400749	GCA_016052515.1
CD07968	2017	Stool	49	4164974	28	149477	Clostridioides difficile(toxin producing)	Clostridium difficile	1	SRS3410430	SAMN09400750	GCA_016052495.1
CD07969	2017	Stool	38	4223940	29	213979	Clostridioides difficile(toxin producing)	Clostridium difficile	54	SRS3410431	SAMN09400751	GCA_016052475.1
CD07970	2017	Stool	36	4104149	28	227061	Clostridioides difficile(toxin producing)	Clostridium difficile	8	SRS3410438	SAMN09400752	GCA_016052455.1
CD07971	2017	Stool	58	4112507	29	162471	Clostridioides difficile(toxin producing)	Clostridium difficile	37	SRS3410434	SAMN09400753	GCA_016052415.1
CD07972	2017	Stool	68	4126050	29	125638	Clostridioides difficile(toxin producing)	Clostridium difficile	2	SRS3410436	SAMN09400754	GCA_016052435.1
CD07973	2017	Stool	18	4104873	29	722093	Clostridioides difficile(toxin producing)	Clostridium difficile	2	SRS3410432	SAMN09400755	GCA_016052395.1
CD07974	2017	Stool	319	4038775	29	20935	Clostridioides difficile(toxin producing)	Clostridium difficile	2	SRS5066757	SAMN12220426	GCA_016052355.1
CD07975	2017	Stool	44	4039116	28	194293	Clostridioides difficile(toxin producing)	Clostridium difficile	42	SRS3410433	SAMN09400756	GCA_016052375.1
CD07977	2017	Stool	68	4197915	28	135882	Clostridioides difficile(toxin producing)	Clostridium difficile	53	SRS3410421	SAMN09400757	GCA_016052315.1
CD07978	2017	Stool	68	4307461	28	120514	Clostridioides difficile(toxin producing)	Clostridium difficile	6	SRS3410426	SAMN09400758	GCA_016052335.1
CD07979	2017	Stool	123	4072558	29	57317	Clostridioides difficile(toxin producing)	Clostridium difficile	110	SRS3409953	SAMN09400759	GCA_016052275.1
CD07980	2017	Stool	83	4120542	29	103367	Clostridioides difficile(toxin producing)	Clostridium difficile	2	SRS3409955	SAMN09400760	GCA_016052245.1
CD07981	2017	Stool	116	4184836	28	65454	Clostridioides difficile(toxin producing)	Clostridium difficile	67	SRS3409763	SAMN09400761	GCA_016052295.1
CD07982	2017	Stool	170	4124736	29	45157	Clostridioides difficile(toxin producing)	Clostridium difficile	1	SRS3409761	SAMN09400762	GCA_016052215.1
CD07984	2017	Stool	185	4063026	28	39094	Clostridioides difficile(toxin producing)	Clostridium difficile	53	SRS3409759	SAMN09400764	GCA_016052195.1
CD07985	2017	Stool	100	4115847	29	78875	Clostridioides difficile(toxin producing)	Clostridium difficile	2	SRS3409939	SAMN09400765	GCA_016052235.1
CD07986	2017	Stool	100	4106773	29	72562	Clostridioides difficile(toxin producing)	Clostridium difficile	1	SRS3409758	SAMN09400766	GCA_016052175.1
CD07987	2017	Stool	122	4160272	29	60933	Clostridioides difficile(toxin producing)	Clostridium difficile	1	SRS3409992	SAMN09400767	GCA_016052135.1
CD07988	2017	Stool	132	4106755	29	54267	Clostridioides difficile(toxin producing)	Clostridium difficile	427	SRS3409989	SAMN09400768	GCA_016052155.1
CD07989	2017	Stool	136	4094821	29	56210	Clostridioides difficile(toxin producing)	Clostridium difficile	1	SRS3409903	SAMN09400769	GCA_016052075.1
CD07990	2017	Stool	90	4110546	29	89222	Clostridioides difficile(toxin producing)	Clostridium difficile	1	SRS3409904	SAMN09400770	GCA_016052115.1
CD07991	2017	Stool	103	4119711	28	77530	Clostridioides difficile(toxin producing)	Clostridium difficile	8	SRS3409901	SAMN09400771	GCA_016052055.1
CD07992	2017	Stool	124	4144495	28	70352	Clostridioides difficile(toxin producing)	Clostridium difficile	58	SRS3409902	SAMN09400772	GCA_016052095.1
CD07993	2017	Stool	75	4286284	29	128858	Clostridioides difficile(toxin producing)	Clostridium difficile	54	SRS3409898	SAMN09400773	GCA_016052035.1
CD07994	2017	Stool	81	4097591	29	92618	Clostridioides difficile(toxin producing)	Clostridium difficile	28	SRS3409900	SAMN09400774	GCA_016052015.1
CD07995	2017	Stool	114	4068679	28	72056	Clostridioides difficile(toxin producing)	Clostridium difficile	58	SRS3409897	SAMN09400775	GCA_016051995.1
CD07996	2017	Stool	90	4124527	29	104879	Clostridioides difficile(toxin producing)	Clostridium difficile	2	SRS3409899	SAMN09400776	GCA_016051955.1
CD07997	2017	Stool	60	4044014	28	126543	Clostridioides difficile(toxin producing)	Clostridium difficile	42	SRS3409895	SAMN09400777	GCA_016051975.1
CD07998	2017	Stool	80	4294152	29	104720	Clostridioides difficile(toxin producing)	Clostridium difficile	13	SRS3409896	SAMN09400778	GCA_016051915.1
CD07999	2017	Stool	59	4099233	28	124121	Clostridioides difficile(toxin producing)	Clostridium difficile	8	SRS3410153	SAMN09400779	GCA_016051935.1
CD08000	2017	Stool	133	4118168	29	56757	Clostridioides difficile(toxin producing)	Clostridium difficile	2	SRS3410152	SAMN09400780	GCA_016051895.1
CD08001	2017	Stool	159	4139548	29	47015	Clostridioides difficile(toxin producing)	Clostridium difficile	67	SRS3410154	SAMN09400781	GCA_016051855.1
CD08002	2017	Stool	160	4095451	29	56585	Clostridioides difficile(toxin producing)	Clostridium difficile	42	SRS3410155	SAMN09400782	GCA_016051835.1
CD08003	2017	Stool	294	4070898	28	23532	Clostridioides difficile(toxin producing)	Clostridium difficile	8	SRS3410288	SAMN09400783	GCA_016051875.1
CD08004	2017	Stool	144	4069490	28	48943	Clostridioides difficile(toxin producing)	Clostridium difficile	103	SRS3410149	SAMN09400784	GCA_016051815.1
CD08005	2017	Stool	92	4103715	29	78645	Clostridioides difficile(toxin producing)	Clostridium difficile	3	SRS4051474	SAMN10435618	GCA_016051795.1
CD08006	2017	Stool	119	4111960	28	62783	Clostridioides difficile(toxin producing)	Clostridium difficile	53	SRS4051475	SAMN10435619	GCA_016051695.1
CD08007	2017	Stool	122	4083298	29	60450	Clostridioides difficile(toxin producing)	Clostridium difficile	1	SRS4051472	SAMN10435620	GCA_016051775.1
CD08008	2017	Stool	96	4093719	29	63031	Clostridioides difficile(toxin producing)	Clostridium difficile	110	SRS4051473	SAMN10435621	GCA_016051715.1
CD08009	2017	Stool	266	4183769	29	27260	Clostridioides difficile(toxin producing)	Clostridium difficile	37	SRS4051478	SAMN10435622	GCA_016051735.1
CD08010	2017	Stool	154	4306641	28	53328	Clostridioides difficile(toxin producing)	Clostridium difficile	10	SRS4051479	SAMN10435623	GCA_016051755.1
CD08011	2017	Stool	190	4091874	29	47000	Clostridioides difficile(toxin producing)	Clostridium difficile	2	SRS4051476	SAMN10435624	GCA_016051675.1
CD08013	2017	Stool	108	4525141	28	65383	Clostridioides difficile(toxin producing)	Clostridium difficile	6	SRS4051482	SAMN10435626	GCA_016051655.1
CD08014	2017	Stool	94	4119532	29	75819	Clostridioides difficile(toxin producing)	Clostridium difficile	63	SRS4051483	SAMN10435627	GCA_016051635.1
CD08015	2017	Stool	176	4238802	29	47578	Clostridioides difficile(toxin producing)	Clostridium difficile	2	SRS4051213	SAMN10435628	GCA_016051605.1
CD08016	2017	Stool	116	4050240	28	57364	Clostridioides difficile(toxin producing)	Clostridium difficile	8	SRS4051212	SAMN10435629	GCA_016051595.1
CD08017	2017	Stool	78	4062872	28	79793	Clostridioides difficile(toxin producing)	Clostridium difficile	8	SRS4051211	SAMN10435630	GCA_016051575.1
CD08018	2017	Stool	62	4006278	28	119503	Clostridioides difficile(toxin producing)	Clostridium difficile	42	SRS4051210	SAMN10435631	GCA_016051505.1
CD08019	2017	Stool	227	4081945	28	30627	Clostridioides difficile(toxin producing)	Clostridium difficile	55	SRS4051209	SAMN10435632	GCA_016051495.1
CD08020	2017	Stool	161	4082801	29	53562	Clostridioides difficile(toxin producing)	Clostridium difficile	1	SRS4051208	SAMN10435633	GCA_016051555.1
CD08021	2017	Stool	73	4109176	28	101011	Clostridioides difficile(toxin producing)	Clostridium difficile	8	SRS4051207	SAMN10435634	GCA_016051515.1
CD08022	2017	Stool	119	4063385	29	59153	Clostridioides difficile(toxin producing)	Clostridium difficile	110	SRS4051206	SAMN10435635	GCA_016051475.1
CD08023	2017	Stool	168	4135537	29	52973	Clostridioides difficile(toxin producing)	Clostridium difficile	1	SRS4051221	SAMN10435636	GCA_016051395.1
CD08024	2017	Stool	150	4085645	29	51651	Clostridioides difficile(toxin producing)	Clostridium difficile	1	SRS4051220	SAMN10435637	GCA_016051435.1
CD08025	2017	Stool	148	4099202	28	50501	Clostridioides difficile(toxin producing)	Clostridium difficile	103	SRS4051881	SAMN10435638	GCA_016051455.1
CD08026	2017	Stool	110	4268927	29	93042	Clostridioides difficile(toxin producing)	Clostridium difficile	54	SRS4051882	SAMN10435639	GCA_016051415.1
CD08027	2017	Stool	85	4098116	28	110755	Clostridioides difficile(toxin producing)	Clostridium difficile	28	SRS4051883	SAMN10435640	GCA_016051375.1
CD08028	2017	Stool	112	4134525	29	71864	Clostridioides difficile(toxin producing)	Clostridium difficile	2	SRS4051884	SAMN10435641	GCA_016051355.1
CD08029	2017	Stool	63	4032318	28	106666	Clostridioides difficile(toxin producing)	Clostridium difficile	8	SRS4051885	SAMN10435642	GCA_016051285.1
CD08030	2017	Stool	112	4076881	29	61399	Clostridioides difficile(toxin producing)	Clostridium difficile	2	SRS4051886	SAMN10435643	GCA_016051335.1
CD08031	2017	Stool	109	4308860	28	75765	Clostridioides difficile(toxin producing)	Clostridium difficile	10	SRS4051887	SAMN10435644	GCA_016051315.1
CD08033	2017	Stool	187	4001284	28	39180	Clostridioides difficile(toxin producing)	Clostridium difficile	42	SRS4051873	SAMN10435646	GCA_016051275.1
CD08035	2017	Stool	165	4057112	29	47540	Clostridioides difficile(toxin producing)	Clostridium difficile	2	SRS4051612	SAMN10435648	GCA_016051255.1
CD08036	2017	Stool	106	4016986	28	69147	Clostridioides difficile(toxin producing)	Clostridium difficile	42	SRS4051611	SAMN10435649	GCA_016051235.1
CD08037	2017	Stool	187	4078949	29	43255	Clostridioides difficile(toxin producing)	Clostridium difficile	42	SRS4051614	SAMN10435650	GCA_016051205.1
CD08038	2017	Stool	137	4280324	29	65529	Clostridioides difficile(toxin producing)	Clostridium difficile	54	SRS4051613	SAMN10435651	GCA_016051155.1
CD08039	2017	Stool	117	4206310	29	69868	Clostridioides difficile(toxin producing)	Clostridium difficile	9	SRS4051608	SAMN10435652	GCA_016051135.1
CD08040	2017	Stool	84	4055626	28	88203	Clostridioides difficile(toxin producing)	Clostridium difficile	58	SRS4051607	SAMN10435653	GCA_016051115.1
CD08041	2017	Stool	81	4145947	28	94667	Clostridioides difficile(toxin producing)	Clostridium difficile	1	SRS4051610	SAMN10435654	GCA_016051095.1
CD08042	2017	Stool	79	4413463	28	103052	Clostridioides difficile(toxin producing)	Clostridium difficile	44	SRS4051609	SAMN10435655	GCA_016051075.1
CD08043	2017	Stool	79	4133944	29	96891	Clostridioides difficile(toxin producing)	Clostridium difficile	1	SRS4051604	SAMN10435656	GCA_016051175.1
CD08048	2017	Stool	51	4048904	28	130990	Clostridioides difficile(toxin producing)	Clostridium difficile	2	SRS4553116	SAMN11284932	GCA_016051055.1
CD08049	2017	Stool	83	4187880	29	108103	Clostridioides difficile(toxin producing)	Clostridium difficile	2	SRS4553174	SAMN11284933	GCA_016051195.1
CD08050	2017	Stool	130	4003977	29	58489	Clostridioides difficile(toxin producing)	Clostridium difficile	1	SRS5066621	SAMN12220428	GCA_016051035.1
CD08051	2017	Stool	111	4084463	29	59522	Clostridioides difficile(toxin producing)	Clostridium difficile	1	SRS5066622	SAMN12220429	GCA_016051015.1
CD08052	2017	Stool	132	4048091	28	56682	Clostridioides difficile(toxin producing)	Clostridium difficile	8	SRS5066623	SAMN12220430	GCA_016050975.1
CD08053	2017	Stool	90	4117278	29	82019	Clostridioides difficile(toxin producing)	Clostridium difficile	2	SRS4553392	SAMN11284934	GCA_016050995.1
CD08054	2017	Stool	78	4050875	28	92307	Clostridioides difficile(toxin producing)	Clostridium difficile	1	SRS4553393	SAMN11284935	GCA_016050955.1
CD08055	2017	Stool	77	4086767	28	89220	Clostridioides difficile(toxin producing)	Clostridium difficile	1	SRS4553398	SAMN11284936	GCA_016050935.1
CD08056	2017	Stool	35	3974760	28	250672	Clostridioides difficile(toxin producing)	Clostridium difficile	42	SRS4553399	SAMN11284937	GCA_016050915.1
CD08057	2017	Stool	59	4061572	28	123786	Clostridioides difficile(toxin producing)	Clostridium difficile	110	SRS4553799	SAMN11284938	GCA_016050865.1
CD08058	2017	Stool	47	3997337	28	139479	Clostridioides difficile(toxin producing)	Clostridium difficile	42	SRS4553627	SAMN11284939	GCA_016050855.1
CD08059	2017	Stool	149	4032808	29	48160	Clostridioides difficile(toxin producing)	Clostridium difficile	1	SRS4553105	SAMN11284940	GCA_016050895.1
CD08060	2017	Stool	182	4095786	28	45822	Clostridioides difficile(toxin producing)	Clostridium difficile	395	SRS4553369	SAMN11284941	GCA_016050835.1
CD08061	2017	Stool	204	4234747	28	40551	Clostridioides difficile(toxin producing)	Clostridium difficile	372	SRS4553329	SAMN11284942	GCA_016050815.1
CD08062	2017	Stool	165	4145407	29	59894	Clostridioides difficile(toxin producing)	Clostridium difficile	35	SRS4553963	SAMN11284943	GCA_016050755.1
CD08065	2017	Stool	208	4223506	28	38882	Clostridioides difficile(toxin producing)	Clostridium difficile	228	SRS5066624	SAMN12220431	GCA_016050785.1
CD08066	2017	Stool	188	4238072	28	42988	Clostridioides difficile(toxin producing)	Clostridium difficile	14	SRS4553968	SAMN11284946	GCA_016050765.1
CD08067	2017	Stool	102	4080756	28	74266	Clostridioides difficile(toxin producing)	Clostridium difficile	103	SRS4553969	SAMN11284947	GCA_016050735.1
CD08068	2018	Stool	281	3918224	29	23169	Clostridioides difficile(toxin producing)	Clostridium difficile	42	SRS4553304	SAMN11284948	GCA_016050695.1
CD08070	2018	Stool	164	4215147	29	48665	Clostridioides difficile(toxin producing)	Clostridium difficile	44	SRS4553259	SAMN11284950	GCA_016050715.1
CD08071	2018	Stool	134	4119788	29	59779	Clostridioides difficile(toxin producing)	Clostridium difficile	41	SRS4553223	SAMN11284951	GCA_016050675.1
CD08072	2018	Stool	160	4024757	28	44452	Clostridioides difficile(toxin producing)	Clostridium difficile	139	SRS4553227	SAMN11284952	GCA_016050635.1
CD08074	2018	Stool	193	4089714	29	38603	Clostridioides difficile(toxin producing)	Clostridium difficile	14	SRS4553388	SAMN11284954	GCA_016050655.1
CD08075	2018	Stool	129	4031514	29	52224	Clostridioides difficile(toxin producing)	Clostridium difficile	2	SRS4553391	SAMN11284955	GCA_016050575.1
CD08076	2018	Stool	103	4062027	29	59156	Clostridioides difficile(toxin producing)	Clostridium difficile	110	SRS4553193	SAMN11284956	GCA_016050595.1
CD08077	2018	Stool	96	3976471	28	66698	Clostridioides difficile(toxin producing)	Clostridium difficile	42	SRS4553973	SAMN11284957	GCA_016050605.1
CD08078	2018	Stool	159	4149078	29	52523	Clostridioides difficile(toxin producing)	Clostridium difficile	35	SRS4553641	SAMN11284958	GCA_016050555.1
CD08079	2018	Stool	162	4080503	29	46998	Clostridioides difficile(toxin producing)	Clostridium difficile	2	SRS4553415	SAMN11284959	GCA_016050535.1
CD08080	2018	Stool	144	4131347	29	50513	Clostridioides difficile(toxin producing)	Clostridium difficile	54	SRS4553352	SAMN11284960	GCA_016050515.1
CD08081	2018	Stool	67	4044516	28	100174	Clostridioides difficile(toxin producing)	Clostridium difficile	8	SRS4553353	SAMN11284961	GCA_016050475.1
CD08082	2018	Stool	36	4233624	28	259184	Clostridioides difficile(toxin producing)	Clostridium difficile	49	SRS4553080	SAMN11284962	GCA_016050495.1
CD08083	2018	Stool	42	4039888	28	231920	Clostridioides difficile(toxin producing)	Clostridium difficile	67	SRS4553081	SAMN11284963	GCA_016050455.1
CD08084	2018	Stool	24	3997693	28	409289	Clostridioides difficile(toxin producing)	Clostridium difficile	4	SRS4553078	SAMN11284964	GCA_016050435.1
CD08085	2018	Stool	51	4175243	28	203199	Clostridioides difficile(toxin producing)	Clostridium difficile	10	SRS4553079	SAMN11284965	GCA_016050415.1
CD08086	2018	Stool	28	3993105	28	315937	Clostridioides difficile(toxin producing)	Clostridium difficile	55	SRS4553982	SAMN11284966	GCA_016050375.1
CD08087	2018	Stool	54	4326762	29	193170	Clostridioides difficile(toxin producing)	Clostridium difficile	37	SRS4553983	SAMN11284967	GCA_016050355.1
CD08088	2018	Stool	24	4006841	28	484954	Clostridioides difficile(toxin producing)	Clostridium difficile	42	SRS4553328	SAMN11284968	GCA_016050395.1
CD08090	2018	Stool	265	4117863	29	26121	Clostridioides difficile(toxin producing)	Clostridium difficile	3	SRS5066626	SAMN12220433	GCA_016050335.1
CD08091	2018	Stool	51	4088780	28	158988	Clostridioides difficile(toxin producing)	Clostridium difficile	110	SRS4553130	SAMN11284969	GCA_016050315.1
CD08092	2018	Stool	90	4132445	29	81257	Clostridioides difficile(toxin producing)	Clostridium difficile	3	SRS4553867	SAMN11284970	GCA_016050255.1
CD08093	2018	Stool	87	4092638	28	89920	Clostridioides difficile(toxin producing)	Clostridium difficile	8	SRS4553400	SAMN11284971	GCA_016050275.1
CD08094	2018	Stool	117	3995113	29	59422	Clostridioides difficile(toxin producing)	Clostridium difficile	1	SRS4553122	SAMN11284972	GCA_016050295.1
CD08095	2018	Stool	213	3941870	28	33833	Clostridioides difficile(toxin producing)	Clostridium difficile	42	SRS4553165	SAMN11284973	GCA_016050235.1
CD08096	2018	Stool	100	4096826	29	62350	Clostridioides difficile(toxin producing)	Clostridium difficile	3	SRS4553164	SAMN11284974	GCA_016050215.1
CD08097	2018	Stool	82	4022797	29	108772	Clostridioides difficile(toxin producing)	Clostridium difficile	58	SRS4553163	SAMN11284975	GCA_016050195.1
CD08098	2018	Stool	87	4039044	28	82250	Clostridioides difficile(toxin producing)	Clostridium difficile	110	SRS4553349	SAMN11284976	GCA_016050165.1
CD08099	2018	Stool	226	4020330	29	31062	Clostridioides difficile(toxin producing)	Clostridium difficile	1	SRS5066627	SAMN12220434	GCA_016050115.1
CD08100	2018	Stool	301	4030483	28	21163	Clostridioides difficile(toxin producing)	Clostridium difficile	43	SRS5066617	SAMN12220435	GCA_016050155.1
CD08101	2018	Stool	200	4019213	29	34895	Clostridioides difficile(toxin producing)	Clostridium difficile	1	SRS5066618	SAMN12220436	GCA_016050135.1
CD08102	2018	Stool	74	4028369	28	84137	Clostridioides difficile(toxin producing)	Clostridium difficile	8	SRS4553737	SAMN11284977	GCA_016050095.1
CD08103	2018	Stool	110	4130890	28	60335	Clostridioides difficile(toxin producing)	Clostridium difficile	48	SRS4553796	SAMN11284978	GCA_016050075.1
CD08104	2018	Stool	116	4128275	29	57355	Clostridioides difficile(toxin producing)	Clostridium difficile	54	SRS4553927	SAMN11284979	GCA_016050035.1
CD08105	2018	Stool	91	4121980	28	67703	Clostridioides difficile(toxin producing)	Clostridium difficile	43	SRS4553735	SAMN11284980	GCA_016050055.1
CD08106	2018	Stool	269	4089859	28	26531	Clostridioides difficile(toxin producing)	Clostridium difficile	43	SRS4553178	SAMN11284981	GCA_016050015.1
CD08107	2018	Stool	94	3971071	28	70338	Clostridioides difficile(toxin producing)	Clostridium difficile	55	SRS4553928	SAMN11284982	GCA_016049975.1
CD08108	2018	Stool	74	4062956	29	90770	Clostridioides difficile(toxin producing)	Clostridium difficile	42	SRS4051603	SAMN10435657	GCA_016049995.1
CD08109	2018	Stool	170	4287655	29	41967	Clostridioides difficile(toxin producing)	Clostridium difficile	6	SRS4553938	SAMN11284983	GCA_016049935.1
CD08110	2018	Stool	174	4075327	29	41262	Clostridioides difficile(toxin producing)	Clostridium difficile	1	SRS4553630	SAMN11284984	GCA_016049955.1
CD08111	2018	Stool	141	3992775	29	48205	Clostridioides difficile(toxin producing)	Clostridium difficile	42	SRS5066476	SAMN12220437	GCA_016049915.1
CD08112	2018	Stool	157	4021765	29	47880	Clostridioides difficile(toxin producing)	Clostridium difficile	1	SRS4553632	SAMN11284985	GCA_016049875.1
CD08113	2018	Stool	149	4066355	28	52196	Clostridioides difficile(toxin producing)	Clostridium difficile	53	SRS4553629	SAMN11284986	GCA_016049855.1
CD08114	2018	Stool	111	3967953	28	64193	Clostridioides difficile(toxin producing)	Clostridium difficile	42	SRS4553634	SAMN11284987	GCA_016049835.1
CD08115	2018	Stool	131	4048159	28	55174	Clostridioides difficile(toxin producing)	Clostridium difficile	58	SRS4553631	SAMN11284988	GCA_016049895.1
CD08116	2018	Stool	110	4038859	29	57768	Clostridioides difficile(toxin producing)	Clostridium difficile	2	SRS4553389	SAMN11284989	GCA_016049775.1
CD08117	2018	Stool	208	3985868	28	33544	Clostridioides difficile(toxin producing)	Clostridium difficile	55	SRS4553633	SAMN11284990	GCA_016049815.1
CD08118	2018	Stool	124	4072755	29	59619	Clostridioides difficile(toxin producing)	Clostridium difficile	1	SRS4553185	SAMN11284991	GCA_016049795.1
CD08119	2018	Stool	187	4145010	28	40207	Clostridioides difficile(toxin producing)	Clostridium difficile	8	SRS3410151	SAMN09400785	GCA_016049695.1
CD08120	2018	Stool	317	4045797	29	22544	Clostridioides difficile(toxin producing)	Clostridium difficile	1	SRS3410150	SAMN09400786	GCA_016049755.1
CD08121	2018	Stool	122	4212619	29	62667	Clostridioides difficile(toxin producing)	Clostridium difficile	54	SRS3410147	SAMN09400787	GCA_016049735.1
CD08122	2018	Stool	168	4114503	29	45565	Clostridioides difficile(toxin producing)	Clostridium difficile	2	SRS3410146	SAMN09400788	GCA_016049715.1
CD08123	2018	Stool	86	4090361	28	71534	Clostridioides difficile(toxin producing)	Clostridium difficile	48	SRS3409606	SAMN09400789	GCA_016049635.1
CD08124	2018	Stool	145	4207300	29	57239	Clostridioides difficile(toxin producing)	Clostridium difficile	54	SRS3409607	SAMN09400790	GCA_016049675.1
CD08139	2018	Stool	109	4063859	29	67296	Clostridioides difficile(toxin producing)	Clostridium difficile	28	SRS4553569	SAMN11284992	GCA_016049655.1
CD08140	2018	Stool	348	4344446	29	21075	Clostridioides difficile(toxin producing)	Clostridium difficile	16	SRS4553282	SAMN11284993	GCA_016049615.1
CD08141	2018	Stool	157	3949773	28	44008	Clostridioides difficile(toxin producing)	Clostridium difficile	42	SRS4553283	SAMN11284994	GCA_016049595.1
CD08142	2018	Stool	109	4292973	28	79555	Clostridioides difficile(toxin producing)	Clostridium difficile	229	SRS4553284	SAMN11284995	GCA_016049535.1
CD08143	2018	Stool	61	4056762	29	131211	Clostridioides difficile(toxin producing)	Clostridium difficile	2	SRS4553285	SAMN11284996	GCA_016049555.1
CD08144	2018	Stool	72	3979316	28	107030	Clostridioides difficile(toxin producing)	Clostridium difficile	42	SRS4051368	SAMN10435658	GCA_016049575.1
CD08145	2018	Stool	118	4134050	28	59200	Clostridioides difficile(toxin producing)	Clostridium difficile	43	SRS4553945	SAMN11284997	GCA_016049495.1
CD08146	2018	Stool	108	4161992	28	78414	Clostridioides difficile(toxin producing)	Clostridium difficile	102	SRS4553944	SAMN11284998	GCA_016049445.1
CD08147	2018	Stool	70	4097581	29	96685	Clostridioides difficile(toxin producing)	Clostridium difficile	1	SRS4051370	SAMN10435659	GCA_016049475.1
CD08148	2018	Stool	63	4090164	28	126137	Clostridioides difficile(toxin producing)	Clostridium difficile	53	SRS4051366	SAMN10435660	GCA_016049515.1
CD08150	2018	Stool	189	4159686	29	39693	Clostridioides difficile(toxin producing)	Clostridium difficile	123	SRS4553767	SAMN11284999	GCA_016049435.1
CD08151	2018	Stool	88	4252994	29	106929	Clostridioides difficile(toxin producing)	Clostridium difficile	16	SRS4553766	SAMN11285000	GCA_016049395.1
CD08152	2018	Stool	73	4103648	29	107515	Clostridioides difficile(toxin producing)	Clostridium difficile	1	SRS4553769	SAMN11285001	GCA_016049355.1
CD08153	2018	Stool	77	3986466	28	87193	Clostridioides difficile(toxin producing)	Clostridium difficile	42	SRS4553768	SAMN11285002	GCA_016049365.1
CD08154	2018	Stool	91	3975045	28	75572	Clostridioides difficile(toxin producing)	Clostridium difficile	59	SRS4051367	SAMN10435661	GCA_016049415.1
CD08156	2018	Stool	113	4074396	28	59162	Clostridioides difficile(toxin producing)	Clostridium difficile	43	SRS4051364	SAMN10435662	GCA_016049335.1
CD08157	2018	Stool	79	4148682	28	82225	Clostridioides difficile(toxin producing)	Clostridium difficile	43	SRS4553521	SAMN11285004	GCA_016049315.1
CD08158	2018	Stool	223	4026252	28	29942	Clostridioides difficile(toxin producing)	Clostridium difficile	8	SRS4553523	SAMN11285005	GCA_016049285.1
CD08159	2018	Stool	81	4073292	29	87654	Clostridioides difficile(toxin producing)	Clostridium difficile	42	SRS4553525	SAMN11285006	GCA_016049195.1
CD08160	2018	Stool	73	4048417	29	106537	Clostridioides difficile(toxin producing)	Clostridium difficile	2	SRS4553115	SAMN11285007	GCA_016049275.1
CD08161	2018	Stool	59	4080329	29	119193	Clostridioides difficile(toxin producing)	Clostridium difficile	1	SRS4553118	SAMN11285008	GCA_016049235.1
CD08162	2018	Stool	85	3986466	29	74922	Clostridioides difficile(toxin producing)	Clostridium difficile	2	SRS4553117	SAMN11285009	GCA_016049255.1
CD08163	2018	Stool	86	4025680	28	85535	Clostridioides difficile(toxin producing)	Clostridium difficile	8	SRS4051365	SAMN10435663	GCA_016049215.1
CD08164	2018	Stool	327	4088019	29	21456	Clostridioides difficile(toxin producing)	Clostridium difficile	2	SRS5066480	SAMN12220439	GCA_016049115.1
CD08165	2018	Stool	195	4037352	29	34817	Clostridioides difficile(toxin producing)	Clostridium difficile	11	SRS4553120	SAMN11285010	GCA_016049155.1
CD08166	2018	Stool	118	4091773	29	66631	Clostridioides difficile(toxin producing)	Clostridium difficile	1	SRS4553119	SAMN11285011	GCA_016049175.1
CD08167	2018	Stool	74	4029084	28	90681	Clostridioides difficile(toxin producing)	Clostridium difficile	95	SRS4553173	SAMN11285012	GCA_016049055.1
CD08168	2018	Stool	92	4096467	29	80052	Clostridioides difficile(toxin producing)	Clostridium difficile	2	SRS4553112	SAMN11285013	GCA_016049095.1
CD08169	2018	Stool	70	4369340	28	101514	Clostridioides difficile(toxin producing)	Clostridium difficile	53	SRS4553111	SAMN11285014	GCA_016049135.1
CD08170	2018	Stool	252	4008988	29	27994	Clostridioides difficile(toxin producing)	Clostridium difficile	110	SRS5066478	SAMN12220440	GCA_016047875.1
CD08171	2018	Stool	100	4047812	29	74360	Clostridioides difficile(toxin producing)	Clostridium difficile	1	SRS4553409	SAMN11285015	GCA_016047895.1
CD08172	2018	Stool	156	4139681	29	55741	Clostridioides difficile(toxin producing)	Clostridium difficile	2	SRS4553340	SAMN11285016	GCA_016047855.1
CD08175	2018	Stool	158	4030849	29	55165	Clostridioides difficile(toxin producing)	Clostridium difficile	110	SRS5066472	SAMN12220441	GCA_016047905.1
CD08177	2018	Stool	256	4181629	29	30645	Clostridioides difficile(toxin producing)	Clostridium difficile	45	SRS4051363	SAMN10435665	GCA_016047825.1
CD08178	2018	Stool	174	4168535	28	41815	Clostridioides difficile(toxin producing)	Clostridium difficile	49	SRS5066475	SAMN12220443	GCA_016047815.1
CD08179	2018	Stool	76	4077251	29	128184	Clostridioides difficile(toxin producing)	Clostridium difficile	28	SRS4051360	SAMN10435666	GCA_016047795.1
CD08181	2018	Stool	172	4205100	29	43413	Clostridioides difficile(toxin producing)	Clostridium difficile	14	SRS4051361	SAMN10435667	GCA_016047775.1
CD08182	2018	Stool	114	4075946	28	65011	Clostridioides difficile(toxin producing)	Clostridium difficile	43	SRS4051803	SAMN10435668	GCA_016047755.1
CD08183	2018	Stool	97	3994336	29	67828	Clostridioides difficile(toxin producing)	Clostridium difficile	42	SRS4051801	SAMN10435669	GCA_016047735.1
CD08184	2018	Stool	105	4020660	29	61308	Clostridioides difficile(toxin producing)	Clostridium difficile	2	SRS4051570	SAMN10435670	GCA_016047715.1
CD08185	2018	Stool	125	3982507	29	59460	Clostridioides difficile(toxin producing)	Clostridium difficile	42	SRS4051568	SAMN10435671	GCA_016047695.1
CD08186	2018	Stool	195	3939824	28	33578	Clostridioides difficile(toxin producing)	Clostridium difficile	8	SRS4051576	SAMN10435672	GCA_016047675.1
CD08188	2018	Stool	66	4054400	29	110361	Clostridioides difficile(toxin producing)	Clostridium difficile	2	SRS5066473	SAMN12220444	GCA_016047655.1
CD08189	2018	Stool	123	4043135	29	55088	Clostridioides difficile(toxin producing)	Clostridium difficile	110	SRS4051575	SAMN10435673	GCA_016047615.1
CD08190	2018	Stool	118	4108945	29	70193	Clostridioides difficile(toxin producing)	Clostridium difficile	2	SRS4051574	SAMN10435674	GCA_016047635.1
CD08191	2018	Stool	164	4188629	29	44933	Clostridioides difficile(toxin producing)	Clostridium difficile	3	SRS5066470	SAMN12220445	GCA_016047595.1
CD08192	2018	Stool	201	4188094	28	38389	Clostridioides difficile(toxin producing)	Clostridium difficile	365	SRS5066468	SAMN12220446	GCA_016047575.1
CD08193	2018	Stool	160	3995188	29	45429	Clostridioides difficile(toxin producing)	Clostridium difficile	58	SRS5066339	SAMN12220447	GCA_016047555.1
CD08194	2018	Stool	161	4042850	29	46193	Clostridioides difficile(toxin producing)	Clostridium difficile	1	SRS5066340	SAMN12220448	GCA_016047515.1
CD08195	2018	Stool	136	4036182	29	48702	Clostridioides difficile(toxin producing)	Clostridium difficile	8	SRS5066337	SAMN12220449	GCA_016047495.1
CD08196	2018	Stool	213	4168131	28	32668	Clostridioides difficile(toxin producing)	Clostridium difficile	188	SRS5066338	SAMN12220450	GCA_016047535.1
CD08197	2018	Stool	108	4019498	28	64374	Clostridioides difficile(toxin producing)	Clostridium difficile	1	SRS5066335	SAMN12220451	GCA_016047455.1
CD08198	2018	Stool	157	4048345	29	47784	Clostridioides difficile(toxin producing)	Clostridium difficile	1	SRS5066336	SAMN12220452	GCA_016047475.1
CD08199	2018	Stool	238	4025361	29	27647	Clostridioides difficile(toxin producing)	Clostridium difficile	1	SRS5066333	SAMN12220453	GCA_016047435.1
CD08200	2018	Stool	174	3990659	29	41429	Clostridioides difficile(toxin producing)	Clostridium difficile	34	SRS5066334	SAMN12220454	GCA_016047415.1
CD08201	2018	Stool	182	4116736	29	34579	Clostridioides difficile(toxin producing)	Clostridium difficile	37	SRS5066331	SAMN12220455	GCA_016047375.1
CD08202	2018	Stool	329	4119874	29	21679	Clostridioides difficile(toxin producing)	Clostridium difficile	188	SRS5066332	SAMN12220456	GCA_016047355.1
CD08203	2018	Stool	118	4007884	28	61810	Clostridioides difficile(toxin producing)	Clostridium difficile	42	SRS5066769	SAMN12220457	GCA_016047395.1
CD08204	2018	Stool	183	4103804	29	38598	Clostridioides difficile(toxin producing)	Clostridium difficile	2	SRS5066768	SAMN12220458	GCA_016047335.1
CD08205	2018	Stool	210	4115853	28	35412	Clostridioides difficile(toxin producing)	Clostridium difficile	41	SRS5066429	SAMN12220459	GCA_016047315.1
CD08206	2018	Stool	119	4022243	29	60492	Clostridioides difficile(toxin producing)	Clostridium difficile	2	SRS5066428	SAMN12220460	GCA_016047275.1
CD08207	2018	Stool	124	4164401	28	55931	Clostridioides difficile(toxin producing)	Clostridium difficile	NF	SRS5066435	SAMN12220461	GCA_016047295.1
CD08208	2018	Stool	77	3987684	28	90446	Clostridioides difficile(toxin producing)	Clostridium difficile	42	SRS5066434	SAMN12220462	GCA_016047255.1
CD08209	2018	Stool	129	4242822	28	67369	Clostridioides difficile(toxin producing)	Clostridium difficile	10	SRS5066433	SAMN12220463	GCA_016047215.1
CD08210	2018	Stool	138	3933235	28	49487	Clostridioides difficile(toxin producing)	Clostridium difficile	42	SRS5066432	SAMN12220464	GCA_016047235.1
CD08211	2018	Stool	114	4075683	29	60349	Clostridioides difficile(toxin producing)	Clostridium difficile	1	SRS5066439	SAMN12220465	GCA_016047175.1
CD08212	2018	Stool	107	4123013	29	59385	Clostridioides difficile(toxin producing)	Clostridium difficile	2	SRS5066771	SAMN12220466	GCA_016047195.1
CD08214	2018	Stool	85	4013884	28	90417	Clostridioides difficile(toxin producing)	Clostridium difficile	42	SRS5066776	SAMN12220467	GCA_016047155.1
CD08215	2018	Stool	100	4143434	28	89161	Clostridioides difficile(toxin producing)	Clostridium difficile	2	SRS5066777	SAMN12220468	GCA_016047095.1
CD08216	2018	Stool	148	4036690	29	55921	Clostridioides difficile(toxin producing)	Clostridium difficile	2	SRS5066778	SAMN12220469	GCA_016047075.1
CD08217	2018	Stool	182	4053589	29	37304	Clostridioides difficile(toxin producing)	Clostridium difficile	1	SRS5066779	SAMN12220470	GCA_016047135.1
CD08218	2018	Stool	193	4050996	29	39417	Clostridioides difficile(toxin producing)	Clostridium difficile	1	SRS5066772	SAMN12220471	GCA_016047105.1
CD08219	2018	Stool	101	4077056	29	66162	Clostridioides difficile(toxin producing)	Clostridium difficile	2	SRS5066773	SAMN12220472	GCA_016047055.1
CD08220	2018	Stool	91	4043947	28	85786	Clostridioides difficile(toxin producing)	Clostridium difficile	58	SRS5066774	SAMN12220473	GCA_016047035.1
CD08221	2018	Stool	126	4369490	29	65823	Clostridioides difficile(toxin producing)	Clostridium difficile	44	SRS5066775	SAMN12220474	GCA_016046995.1
CD08222	2018	Stool	92	4176197	29	101999	Clostridioides difficile(toxin producing)	Clostridium difficile	35	SRS5066784	SAMN12220475	GCA_016047015.1
CD08223	2018	Stool	140	4269813	29	53416	Clostridioides difficile(toxin producing)	Clostridium difficile	45	SRS5066785	SAMN12220476	GCA_016046975.1
CD08224	2018	Stool	108	4093457	29	75506	Clostridioides difficile(toxin producing)	Clostridium difficile	95	SRS5066651	SAMN12220477	GCA_016046955.1
CD08225	2018	Stool	121	4037399	29	55908	Clostridioides difficile(toxin producing)	Clostridium difficile	2	SRS5066652	SAMN12220478	GCA_016046935.1
CD08226	2018	Stool	235	3939842	28	32226	Clostridioides difficile(toxin producing)	Clostridium difficile	42	SRS5066653	SAMN12220479	GCA_016046835.1
CD08227	2018	Stool	101	3983190	28	66570	Clostridioides difficile(toxin producing)	Clostridium difficile	42	SRS5066654	SAMN12220480	GCA_016046915.1
CD08228	2018	Stool	82	3980386	29	81714	Clostridioides difficile(toxin producing)	Clostridium difficile	11	SRS5851785	SAMN13621923	GCA_016046895.1
CD08229	2018	Stool	178	4092160	28	42739	Clostridioides difficile(toxin producing)	Clostridium difficile	58	SRS5851796	SAMN13621924	GCA_016046855.1
CD08230	2018	Stool	100	4114807	29	79089	Clostridioides difficile(toxin producing)	Clostridium difficile	1	SRS5851807	SAMN13621925	GCA_016046875.1
CD08231	2018	Stool	114	4358474	29	69852	Clostridioides difficile(toxin producing)	Clostridium difficile	13	SRS5851818	SAMN13621926	GCA_016046815.1
CD08232	2018	Stool	93	4078093	29	84521	Clostridioides difficile(toxin producing)	Clostridium difficile	2	SRS5851828	SAMN13621927	GCA_016046775.1
CD08233	2018	Stool	96	4160691	28	74226	Clostridioides difficile(toxin producing)	Clostridium difficile	1	SRS5851841	SAMN13621928	GCA_016046735.1
CD08234	2018	Stool	60	4032877	28	135481	Clostridioides difficile(toxin producing)	Clostridium difficile	8	SRS5851851	SAMN13621929	GCA_016046795.1
CD08235	2018	Stool	79	4263136	28	106523	Clostridioides difficile(toxin producing)	Clostridium difficile	8	SRS5851863	SAMN13621930	GCA_016046755.1
CD08236	2018	Stool	116	4128019	29	70481	Clostridioides difficile(toxin producing)	Clostridium difficile	2	SRS5851875	SAMN13621931	GCA_016046715.1
CD08237	2018	Stool	127	4076362	29	57061	Clostridioides difficile(toxin producing)	Clostridium difficile	2	SRS5851886	SAMN13621932	GCA_016046695.1
CD08238	2018	Stool	101	4121854	29	90418	Clostridioides difficile(toxin producing)	Clostridium difficile	1	SRS5851895	SAMN13621933	GCA_016046655.1
CD08239	2018	Stool	94	4148104	29	96787	Clostridioides difficile(toxin producing)	Clostridium difficile	3	SRS5851908	SAMN13621934	GCA_016046675.1
CD08240	2018	Stool	119	3963498	28	67063	Clostridioides difficile(toxin producing)	Clostridium difficile	42	SRS5851919	SAMN13621935	GCA_016046635.1
CD08241	2018	Stool	142	3945611	28	43694	Clostridioides difficile(toxin producing)	Clostridium difficile	36	SRS5851929	SAMN13621936	GCA_016046615.1
CD08243	2018	Stool	199	4421375	28	43883	Clostridioides difficile(toxin producing)	Clostridium difficile	6	SRS5851940	SAMN13621937	GCA_016046595.1
CD08244	2018	Stool	217	4247874	28	34617	Clostridioides difficile(toxin producing)	Clostridium difficile	10	SRS5851951	SAMN13621938	GCA_016046575.1
CD08245	2018	Stool	167	3924309	28	43779	Clostridioides difficile(toxin producing)	Clostridium difficile	4	SRS5851496	SAMN13621939	GCA_016046555.1
CD08246	2018	Stool	133	3963940	28	51884	Clostridioides difficile(toxin producing)	Clostridium difficile	34	SRS5851508	SAMN13621940	GCA_016046515.1
CD08248	2018	Stool	227	4112993	29	34778	Clostridioides difficile(toxin producing)	Clostridium difficile	3	SRS5851517	SAMN13621941	GCA_016046535.1
CD08249	2018	Stool	173	4023540	29	43481	Clostridioides difficile(toxin producing)	Clostridium difficile	1	SRS5851528	SAMN13621942	GCA_016046495.1
CD08250	2018	Stool	166	4050327	29	48707	Clostridioides difficile(toxin producing)	Clostridium difficile	1	SRS5851541	SAMN13621943	GCA_016046475.1
CD08251	2018	Stool	214	4038204	28	32106	Clostridioides difficile(toxin producing)	Clostridium difficile	NF	SRS5851552	SAMN13621944	GCA_016046435.1
CD08252	2018	Stool	147	3949197	28	48656	Clostridioides difficile(toxin producing)	Clostridium difficile	8	SRS5851557	SAMN13621945	GCA_016046455.1
CD08253	2018	Stool	177	4045463	29	44250	Clostridioides difficile(toxin producing)	Clostridium difficile	2	SRS5851560	SAMN13621946	GCA_016046415.1
CD08254	2018	Stool	162	4057839	29	51896	Clostridioides difficile(toxin producing)	Clostridium difficile	1	SRS5851561	SAMN13621947	GCA_016046395.1
CD08255	2018	Stool	178	4086297	29	41868	Clostridioides difficile(toxin producing)	Clostridium difficile	2	SRS5851563	SAMN13621948	GCA_016046375.1
CD08257	2018	Stool	181	4030230	29	42156	Clostridioides difficile(toxin producing)	Clostridium difficile	58	SRS5851564	SAMN13621950	GCA_016046335.1
CD08258	2018	Stool	127	4071888	29	53719	Clostridioides difficile(toxin producing)	Clostridium difficile	1	SRS5851566	SAMN13621951	GCA_016046355.1
CD08259	2018	Stool	126	4070203	29	58149	Clostridioides difficile(toxin producing)	Clostridium difficile	1	SRS5851567	SAMN13621952	GCA_016046295.1
CD08260	2018	Stool	138	4081598	29	53043	Clostridioides difficile(toxin producing)	Clostridium difficile	1	SRS5851568	SAMN13621953	GCA_016046315.1
CD08261	2018	Stool	345	4006522	29	20080	Clostridioides difficile(toxin producing)	Clostridium difficile	1	SRS5851569	SAMN13621954	GCA_016046275.1
CD08262	2018	Stool	181	4077285	28	46712	Clostridioides difficile(toxin producing)	Clostridium difficile	17	SRS5851570	SAMN13621955	GCA_016046245.1
CD08263	2018	Stool	218	4025361	29	36439	Clostridioides difficile(toxin producing)	Clostridium difficile	1	SRS5851571	SAMN13621956	GCA_016046175.1
CD08264	2018	Stool	206	4217626	29	35965	Clostridioides difficile(toxin producing)	Clostridium difficile	14	SRS5851572	SAMN13621957	GCA_016046235.1
CD08265	2018	Stool	208	4073896	28	34564	Clostridioides difficile(toxin producing)	Clostridium difficile	229	SRS5851574	SAMN13621958	GCA_016046215.1
CD08266	2018	Stool	179	3996212	28	35122	Clostridioides difficile(toxin producing)	Clostridium difficile	55	SRS5851575	SAMN13621959	GCA_016046195.1
CD08267	2018	Stool	159	4071839	28	53422	Clostridioides difficile(toxin producing)	Clostridium difficile	14	SRS5851576	SAMN13621960	GCA_016046155.1
CD08268	2018	Stool	186	4122299	28	40828	Clostridioides difficile(toxin producing)	Clostridium difficile	228	SRS5851578	SAMN13621961	GCA_015705195.1
CD08270	2018	Stool	217	4037626	29	28770	Clostridioides difficile(toxin producing)	Clostridium difficile	53	SRS5851577	SAMN13621962	GCA_015705165.1
CD08271	2018	Stool	137	3901296	28	51246	Clostridioides difficile(toxin producing)	Clostridium difficile	8	SRS5851579	SAMN13621963	GCA_015705155.1
CD08272	2018	Stool	96	4022356	29	77960	Clostridioides difficile(toxin producing)	Clostridium difficile	28	SRS5851581	SAMN13621964	GCA_015705115.1
CD08273	2018	Stool	120	4065349	29	57293	Clostridioides difficile(toxin producing)	Clostridium difficile	110	SRS5851580	SAMN13621965	GCA_015705125.1
CD08274	2018	Stool	128	4279027	28	61329	Clostridioides difficile(toxin producing)	Clostridium difficile	10	SRS5851583	SAMN13621966	GCA_015705095.1
CD08275	2018	Stool	86	4054478	28	79746	Clostridioides difficile(toxin producing)	Clostridium difficile	8	SRS5851582	SAMN13621967	GCA_015705065.1
CD08276	2018	Stool	83	4145574	28	106167	Clostridioides difficile(toxin producing)	Clostridium difficile	13	SRS5851586	SAMN13621968	GCA_015703735.1
CD08278	2018	Stool	99	3974103	28	73804	Clostridioides difficile(toxin producing)	Clostridium difficile	53	SRS5851585	SAMN13621969	GCA_015703695.1
CD08279	2018	Stool	95	3954589	28	70071	Clostridioides difficile(toxin producing)	Clostridium difficile	8	SRS5851584	SAMN13621970	GCA_015705055.1
CD08280	2018	Stool	180	4101813	29	43423	Clostridioides difficile(toxin producing)	Clostridium difficile	3	SRS5851588	SAMN13621971	GCA_015703685.1
CD08281	2018	Stool	257	3999306	29	25824	Clostridioides difficile(toxin producing)	Clostridium difficile	42	SRS5851589	SAMN13621972	GCA_015705005.1
CD08282	2018	Stool	98	3917274	28	79366	Clostridioides difficile(toxin producing)	Clostridium difficile	53	SRS5851590	SAMN13621973	GCA_015705015.1
CD08283	2018	Stool	103	4002402	28	73916	Clostridioides difficile(toxin producing)	Clostridium difficile	53	SRS5851591	SAMN13621974	GCA_015704995.1
CD08285	2018	Stool	137	3929863	28	52782	Clostridioides difficile(toxin producing)	Clostridium difficile	4	SRS5851593	SAMN13621976	GCA_015703675.1
CD08286	2018	Stool	137	4155361	29	58973	Clostridioides difficile(toxin producing)	Clostridium difficile	9	SRS5851594	SAMN13621977	GCA_015703655.1
CD08287	2018	Stool	143	4090170	29	51937	Clostridioides difficile(toxin producing)	Clostridium difficile	2	SRS5851596	SAMN13621978	GCA_015703635.1
CD08288	2018	Stool	117	3995449	28	60608	Clostridioides difficile(toxin producing)	Clostridium difficile	8	SRS5851597	SAMN13621979	GCA_015703585.1
CD08289	2018	Stool	182	3977447	29	36484	Clostridioides difficile(toxin producing)	Clostridium difficile	63	SRS5851598	SAMN13621980	GCA_015703595.1
CD08290	2018	Stool	148	3973298	28	49882	Clostridioides difficile(toxin producing)	Clostridium difficile	1	SRS5851599	SAMN13621981	GCA_015703575.1
CD08291	2018	Stool	138	3980243	28	50512	Clostridioides difficile(toxin producing)	Clostridium difficile	1	SRS5851600	SAMN13621982	GCA_015703545.1
CD08292	2018	Stool	124	4086402	29	58246	Clostridioides difficile(toxin producing)	Clostridium difficile	58	SRS5851601	SAMN13621983	GCA_015703535.1
CD08293	2018	Stool	89	4107124	28	87838	Clostridioides difficile(toxin producing)	Clostridium difficile	55	SRS5851602	SAMN13621984	GCA_015703505.1
CD08294	2018	Stool	140	4110847	28	50541	Clostridioides difficile(toxin producing)	Clostridium difficile	67	SRS5851603	SAMN13621985	GCA_015703485.1
CD08295	2018	Stool	133	4083520	29	55187	Clostridioides difficile(toxin producing)	Clostridium difficile	2	SRS5851604	SAMN13621986	GCA_015703475.1
CD08296	2018	Stool	189	4123298	29	34797	Clostridioides difficile(toxin producing)	Clostridium difficile	2	SRS5851606	SAMN13621987	GCA_015703445.1
CD08297	2018	Stool	238	4190982	29	34462	Clostridioides difficile(toxin producing)	Clostridium difficile	3	SRS5851607	SAMN13621988	GCA_015703435.1
CD08298	2018	Stool	210	4139731	28	37959	Clostridioides difficile(toxin producing)	Clostridium difficile	231	SRS5851609	SAMN13621989	GCA_015703395.1
CD08299	2018	Stool	277	4109871	28	24159	Clostridioides difficile(toxin producing)	Clostridium difficile	231	SRS5851608	SAMN13621990	GCA_015703375.1
CD08300	2018	Stool	115	4060838	28	69867	Clostridioides difficile(toxin producing)	Clostridium difficile	34	SRS5851610	SAMN13621991	GCA_015703385.1
CD08301	2018	Stool	123	4095713	28	62760	Clostridioides difficile(toxin producing)	Clostridium difficile	123	SRS5851611	SAMN13621992	GCA_015703355.1
CD08302	2018	Stool	145	4029759	28	56004	Clostridioides difficile(toxin producing)	Clostridium difficile	32	SRS5851612	SAMN13621993	GCA_015703335.1
CD08305	2018	Stool	284	4014903	29	26971	Clostridioides difficile(toxin producing)	Clostridium difficile	17	SRS5851615	SAMN13621995	GCA_015703295.1
CD08306	2018	Stool	189	4042510	29	37798	Clostridioides difficile(toxin producing)	Clostridium difficile	3	SRS5851614	SAMN13621996	GCA_015703285.1
CD08307	2018	Stool	150	4048881	29	44512	Clostridioides difficile(toxin producing)	Clostridium difficile	3	SRS5851616	SAMN13621997	GCA_015703275.1
CD08310	2018	Stool	172	4513112	28	48949	Clostridioides difficile(toxin producing)	Clostridium difficile	49	SRS5851620	SAMN13621998	GCA_015703235.1
CD08311	2018	Stool	132	4014969	28	51233	Clostridioides difficile(toxin producing)	Clostridium difficile	8	SRS5851621	SAMN13621999	GCA_015703245.1
CD08312	2018	Stool	95	4011263	28	82175	Clostridioides difficile(toxin producing)	Clostridium difficile	53	SRS5851622	SAMN13622000	GCA_015703205.1
CD08313	2018	Stool	127	4162440	28	59423	Clostridioides difficile(toxin producing)	Clostridium difficile	8	SRS5851623	SAMN13622001	GCA_015703185.1
CD08314	2018	Stool	180	3817568	28	32199	Clostridioides difficile(toxin producing)	Clostridium difficile	11	SRS5851624	SAMN13622002	GCA_015703175.1
CD08315	2018	Stool	185	4099969	28	37673	Clostridioides difficile(toxin producing)	Clostridium difficile	43	SRS5851626	SAMN13622003	GCA_015703155.1
CD08316	2018	Stool	86	4138316	28	78414	Clostridioides difficile(toxin producing)	Clostridium difficile	43	SRS5851625	SAMN13622004	GCA_015703125.1
CD08317	2018	Stool	107	4060190	28	64862	Clostridioides difficile(toxin producing)	Clostridium difficile	1	SRS5851628	SAMN13622005	GCA_015703115.1
CD08318	2018	Stool	99	4094092	29	71858	Clostridioides difficile(toxin producing)	Clostridium difficile	58	SRS5851627	SAMN13622006	GCA_015703095.1
CD08319	2018	Stool	147	4119995	28	51992	Clostridioides difficile(toxin producing)	Clostridium difficile	8	SRS5851629	SAMN13622007	GCA_015703045.1
CD08320	2018	Stool	117	4107016	28	69528	Clostridioides difficile(toxin producing)	Clostridium difficile	8	SRS5851631	SAMN13622008	GCA_015703065.1
CD08321	2018	Stool	139	4060942	28	57011	Clostridioides difficile(toxin producing)	Clostridium difficile	8	SRS5851632	SAMN13622009	GCA_015703035.1
CD08322	2018	Stool	218	3989458	28	31408	Clostridioides difficile(toxin producing)	Clostridium difficile	103	SRS5851634	SAMN13622010	GCA_015703005.1
CD08323	2018	Stool	132	4007681	28	53179	Clostridioides difficile(toxin producing)	Clostridium difficile	53	SRS5851633	SAMN13622011	GCA_015702995.1
CD08324	2018	Stool	131	4037236	28	55647	Clostridioides difficile(toxin producing)	Clostridium difficile	53	SRS5851635	SAMN13622012	GCA_015702945.1
CD08325	2018	Stool	132	4040404	29	58118	Clostridioides difficile(toxin producing)	Clostridium difficile	34	SRS5851636	SAMN13622013	GCA_015702955.1
CD08326	2018	Stool	122	4147498	29	69763	Clostridioides difficile(toxin producing)	Clostridium difficile	2	SRS5851639	SAMN13622014	GCA_015702935.1
CD08327	2018	Stool	94	4018670	28	67423	Clostridioides difficile(toxin producing)	Clostridium difficile	55	SRS5851638	SAMN13622015	GCA_015702885.1
CD08328	2018	Stool	111	3996157	28	70629	Clostridioides difficile(toxin producing)	Clostridium difficile	34	SRS5851640	SAMN13622016	GCA_015702855.1
CD08329	2018	Stool	163	4298160	29	55615	Clostridioides difficile(toxin producing)	Clostridium difficile	14	SRS5851637	SAMN13622017	GCA_015702865.1
CD08331	2018	Stool	225	4058106	29	28031	Clostridioides difficile(toxin producing)	Clostridium difficile	55	SRS5851642	SAMN13622018	GCA_015702915.1
CD08332	2018	Stool	106	4043650	29	59394	Clostridioides difficile(toxin producing)	Clostridium difficile	2	SRS5851644	SAMN13622019	GCA_015702835.1
CD08333	2018	Stool	106	4034591	29	64691	Clostridioides difficile(toxin producing)	Clostridium difficile	2	SRS5851643	SAMN13622020	GCA_015702775.1
CD08334	2018	Stool	126	4132443	28	61175	Clostridioides difficile(toxin producing)	Clostridium difficile	188	SRS5851645	SAMN13622021	GCA_015702785.1
CD08335	2018	Stool	123	4087414	29	61251	Clostridioides difficile(toxin producing)	Clostridium difficile	2	SRS5851646	SAMN13622022	GCA_015702795.1
CD08336	2018	Stool	102	4092440	29	72241	Clostridioides difficile(toxin producing)	Clostridium difficile	1	SRS5851647	SAMN13622023	GCA_015702755.1
CD08337	2018	Stool	151	4078620	29	48411	Clostridioides difficile(toxin producing)	Clostridium difficile	2	SRS5851649	SAMN13622024	GCA_015702735.1
CD08338	2018	Stool	111	4013387	29	60268	Clostridioides difficile(toxin producing)	Clostridium difficile	110	SRS5851648	SAMN13622025	GCA_015702675.1
EC00587	2016	Urinary tract	84	5093126	51	163125	Escherichia coli(ESBL)	Escherichia coli	131	SRS3409608	SAMN09400791	GCA_016390895.1
EC00589	2016	Tissue/Wound	87	5125866	51	206895	Escherichia coli(ESBL)	Escherichia coli	131	SRS3409601	SAMN09400793	GCA_016390815.1
EC00591	2016	Respiratory tract	114	5336263	50	150365	Escherichia coli(ESBL)	Escherichia coli	38	SRS3409604	SAMN09400795	GCA_016390775.1
EC00592	2016	Tissue/Wound	132	5449296	51	113466	Escherichia coli(ESBL)	Escherichia coli	405	SRS3409605	SAMN09400796	GCA_016390805.1
EC00594	2017	Urinary tract	49	4921943	51	243092	Escherichia coli(ESBL)	Escherichia coli	3559	SRS3409599	SAMN09400798	GCA_016390765.1
EC00595	2017	Tissue/Wound	101	5328340	51	208849	Escherichia coli(ESBL)	Escherichia coli	131	SRS3409850	SAMN09400799	GCA_016390725.1
EC00596	2017	Respiratory tract	77	5075033	51	191062	Escherichia coli(ESBL)	Escherichia coli	131	SRS3409851	SAMN09400800	GCA_016390645.1
EC00597	2017	Urinary tract	88	5200872	51	173668	Escherichia coli(ESBL)	Escherichia coli	131	SRS3409852	SAMN09400801	GCA_016390685.1
EC00598	2017	Urinary tract	112	5073672	51	106325	Escherichia coli(ESBL)	Escherichia coli	405	SRS3409848	SAMN09400802	GCA_016390695.1
EC00599	2017	Blood	73	5154718	51	223010	Escherichia coli(ESBL)	Escherichia coli	131	SRS3409858	SAMN09400803	GCA_016390665.1
EC00600	2017	Blood	86	5056646	51	189383	Escherichia coli(ESBL)	Escherichia coli	131	SRS3409854	SAMN09400804	GCA_016390595.1
EC00602	2017	Urinary tract	73	5094730	51	191062	Escherichia coli(ESBL)	Escherichia coli	131	SRS3409853	SAMN09400806	GCA_016390565.1
EC00603	2017	Urinary tract	89	5258684	51	150749	Escherichia coli(ESBL)	Escherichia coli	38	SRS3409846	SAMN09400807	GCA_016390575.1
EC00604	2017	Respiratory tract	97	5188859	51	191062	Escherichia coli(ESBL)	Escherichia coli	131	SRS3409845	SAMN09400808	GCA_016390525.1
EC00605	2017	Tissue/Wound	109	5389997	51	240528	Escherichia coli(ESBL)	Escherichia coli	648	SRS3410020	SAMN09400809	GCA_016390545.1
EC00607	2017	Blood	82	5130316	51	213869	Escherichia coli(ESBL)	Escherichia coli	131	SRS3410019	SAMN09400811	GCA_016390495.1
EC00608	2017	Tissue/Wound	107	5303292	51	147922	Escherichia coli(ESBL)	Escherichia coli	131	SRS3410018	SAMN09400812	GCA_016390465.1
EC00609	2017	Blood	6	5298611	51	5214152	Escherichia coli(ESBL)	Escherichia coli	131	SRS3410025	SAMN09400813	GCA_016390445.1
EC00610	2017	Urinary tract	97	5054125	51	189383	Escherichia coli(ESBL)	Escherichia coli	131	SRS3410026	SAMN09400814	GCA_016390425.1
EC00611	2017	Urinary tract	110	5233284	51	182302	Escherichia coli(ESBL)	Escherichia coli	131	SRS3410022	SAMN09400815	GCA_016415265.1
EC00614	2017	Urinary tract	81	5186301	50	196814	Escherichia coli(ESBL)	Escherichia coli	648	SRS3409686	SAMN09400816	GCA_016390375.1
EC00615	2017	Respiratory tract	117	5337357	50	150365	Escherichia coli(ESBL)	Escherichia coli	38	SRS3410028	SAMN09400817	GCA_016390385.1
EC00616	2017	Respiratory tract	99	5258983	50	162138	Escherichia coli(ESBL)	Escherichia coli	131	SRS3409693	SAMN09400818	GCA_016390365.1
EC00617	2017	Blood	2	5296691	51	5091366	Escherichia coli(ESBL)	Escherichia coli	131	SRS3410263	SAMN09400819	GCA_016390295.1
EC00618	2017	Urinary tract	84	4897762	51	150053	Escherichia coli(ESBL)	Escherichia coli	38	SRS3410261	SAMN09400820	GCA_016390335.1
EC00619	2017	Respiratory tract	5	5217509	51	5114011	Escherichia coli(ESBL)	Escherichia coli	131	SRS3410262	SAMN09400821	GCA_016390325.1
EC00620	2017	Urinary tract	81	5144418	51	197263	Escherichia coli(ESBL)	Escherichia coli	131	SRS3410260	SAMN09400822	GCA_016390285.1
EC00621	2017	Urinary tract	100	4979350	51	131692	Escherichia coli(ESBL)	Escherichia coli	38	SRS3410265	SAMN09400823	GCA_016390265.1
EC00622	2017	Urinary tract	95	4975817	51	123502	Escherichia coli(ESBL)	Escherichia coli	38	SRS3410264	SAMN09400824	GCA_016390215.1
EC00623	2017	Respiratory tract	115	5325070	50	150900	Escherichia coli(ESBL)	Escherichia coli	38	SRS3410267	SAMN09400825	GCA_016390195.1
EC00625	2017	Urinary tract	82	5146751	51	213507	Escherichia coli(ESBL)	Escherichia coli	131	SRS3410270	SAMN09400827	GCA_016390185.1
EC00626	2017	Tissue/Wound	142	5448490	51	153457	Escherichia coli(ESBL)	Escherichia coli	131	SRS3409910	SAMN09400828	GCA_016390145.1
EC00627	2017	Tissue/Wound	78	5056514	51	203084	Escherichia coli(ESBL)	Escherichia coli	131	SRS3409706	SAMN09400829	GCA_016390135.1
EC00628	2017	Urinary tract	87	5153252	51	203274	Escherichia coli(ESBL)	Escherichia coli	131	SRS3409703	SAMN09400830	GCA_016390105.1
EC00629	2017	Blood	98	5187476	51	178641	Escherichia coli(ESBL)	Escherichia coli	131	SRS3409744	SAMN09400831	GCA_016390115.1
EC00630	2017	Urinary tract	84	5058494	51	203006	Escherichia coli(ESBL)	Escherichia coli	131	SRS3409747	SAMN09400832	GCA_016390075.1
EC00631	2017	Urinary tract	104	5245974	51	170707	Escherichia coli(ESBL)	Escherichia coli	131	SRS3409710	SAMN09400833	GCA_016391805.1
EC00632	2017	Respiratory tract	110	5337826	50	136502	Escherichia coli(ESBL)	Escherichia coli	38	SRS3409708	SAMN09400834	GCA_016390045.1
EC00633	2017	Urinary tract	89	5082659	51	178657	Escherichia coli(ESBL)	Escherichia coli	131	SRS3409709	SAMN09400835	GCA_016390025.1
EC00634	2017	Blood	90	4998671	51	150028	Escherichia coli(ESBL)	Escherichia coli	38	SRS3409711	SAMN09400836	GCA_016390055.1
EC00635	2017	Urinary tract	101	5230011	51	161950	Escherichia coli(ESBL)	Escherichia coli	131	SRS3409713	SAMN09400837	GCA_016389995.1
EC00636	2017	Respiratory tract	89	5020056	51	137369	Escherichia coli(ESBL)	Escherichia coli	38	SRS3409715	SAMN09400838	GCA_016389915.1
EC00637	2017	Urinary tract	87	4959469	51	191572	Escherichia coli(ESBL)	Escherichia coli	131	SRS3409971	SAMN09400839	GCA_016389985.1
EC00639	2017	Urinary tract	79	5045405	51	173943	Escherichia coli(ESBL)	Escherichia coli	131	SRS3409968	SAMN09400841	GCA_016389905.1
EC00641	2017	Tissue/Wound	106	5278443	51	155773	Escherichia coli(ESBL)	Escherichia coli	38	SRS3409967	SAMN09400843	GCA_016389835.1
EC00642	2017	Respiratory tract	93	5071064	51	137369	Escherichia coli(ESBL)	Escherichia coli	38	SRS3409966	SAMN09400844	GCA_016389845.1
EC00643	2017	Tissue/Wound	112	4956598	51	138356	Escherichia coli(ESBL)	Escherichia coli	617	SRS3409965	SAMN09400845	GCA_016389815.1
EC00644	2017	Urinary tract	109	5241276	51	161478	Escherichia coli(ESBL)	Escherichia coli	131	SRS3409964	SAMN09400846	GCA_016389805.1
EC00645	2017	Blood	93	5206633	51	170811	Escherichia coli(ESBL)	Escherichia coli	131	SRS3409962	SAMN09400847	GCA_016389825.1
EC00648	2017	Urinary tract	73	5142416	51	190097	Escherichia coli(ESBL)	Escherichia coli	131	SRS3410105	SAMN09400849	GCA_016389705.1
EC00652	2017	Tissue/Wound	81	5173293	50	116091	Escherichia coli(ESBL)	Escherichia coli	648	SRS3410109	SAMN09400853	GCA_016389685.1
EC00653	2017	Tissue/Wound	96	5402725	51	161478	Escherichia coli(ESBL)	Escherichia coli	131	SRS3410108	SAMN09400854	GCA_016389665.1
EC00655	2017	Urinary tract	99	5208169	51	159515	Escherichia coli(ESBL)	Escherichia coli	131	SRS3410111	SAMN09400855	GCA_016389635.1
EC00656	2017	Urinary tract	67	4803667	51	185094	Escherichia coli(ESBL)	Escherichia coli	162	SRS3410110	SAMN09400856	GCA_016389625.1
EC00657	2017	Urinary tract	101	5171753	51	173116	Escherichia coli(ESBL)	Escherichia coli	131	SRS3410113	SAMN09400857	GCA_016389605.1
EC00658	2017	Tissue/Wound	77	5151863	51	202042	Escherichia coli(ESBL)	Escherichia coli	131	SRS3410112	SAMN09400858	GCA_016389565.1
EC00659	2017	Respiratory tract	100	5245038	51	180920	Escherichia coli(ESBL)	Escherichia coli	131	SRS3409860	SAMN09400859	GCA_016389585.1
EC00662	2017	Respiratory tract	103	5344909	51	170813	Escherichia coli(ESBL)	Escherichia coli	131	SRS3409857	SAMN09400862	GCA_016389465.1
EC00663	2017	Urinary tract	64	5180964	50	210541	Escherichia coli(ESBL)	Escherichia coli	1193	SRS3409863	SAMN09400863	GCA_016389475.1
EC00664	2017	Urinary tract	91	5283699	50	196281	Escherichia coli(ESBL)	Escherichia coli	648	SRS3409861	SAMN09400864	GCA_016389485.1
EC00666	2017	Respiratory tract	70	4828649	51	216612	Escherichia coli(ESBL)	Escherichia coli	1722	SRS3409855	SAMN09400865	GCA_016389435.1
EC00667	2017	Urinary tract	65	5098987	51	237457	Escherichia coli(ESBL)	Escherichia coli	1193	SRS3409862	SAMN09400866	GCA_016389425.1
EC00668	2017	Urinary tract	154	5133454	51	80239	Escherichia coli(ESBL)	Escherichia coli	69	SRS3409864	SAMN09400867	GCA_016389345.1
EC00669	2017	Urinary tract	120	5069974	51	103383	Escherichia coli(ESBL)	Escherichia coli	617	SRS3409865	SAMN09400868	GCA_016389395.1
EC00670	2017	Urinary tract	100	5245037	51	180000	Escherichia coli(ESBL)	Escherichia coli	131	SRS3409718	SAMN09400869	GCA_016389385.1
EC00671	2017	Urinary tract	84	5315096	51	206978	Escherichia coli(ESBL)	Escherichia coli	131	SRS3409714	SAMN09400870	GCA_016389355.1
EC00672	2017	Blood	132	5254006	51	90474	Escherichia coli(ESBL)	Escherichia coli	405	SRS3410178	SAMN09400871	GCA_016389325.1
EC00673	2017	Respiratory tract	60	5028023	51	232134	Escherichia coli(ESBL)	Escherichia coli	131	SRS3409760	SAMN09400872	GCA_016389295.1
EC00674	2017	Urinary tract	81	5212353	51	148147	Escherichia coli(ESBL)	Escherichia coli	131	SRS3409722	SAMN09400873	GCA_016389245.1
EC00675	2017	Urinary tract	69	5039596	51	157782	Escherichia coli(ESBL)	Escherichia coli	131	SRS3409719	SAMN09400874	GCA_016389255.1
EC00676	2017	Urinary tract	108	5255414	51	163082	Escherichia coli(ESBL)	Escherichia coli	131	SRS3409716	SAMN09400875	GCA_016389285.1
EC00677	2017	Respiratory tract	91	5273454	50	268068	Escherichia coli(ESBL)	Escherichia coli	141	SRS3409717	SAMN09400876	GCA_016389185.1
EC00678	2017	Tissue/Wound	14	5428529	51	3116215	Escherichia coli(ESBL)	Escherichia coli	69	SRS3409712	SAMN09400877	GCA_016389215.1
EC00680	2017	Urinary tract	79	5066375	51	186509	Escherichia coli(ESBL)	Escherichia coli	131	SRS3409707	SAMN09400878	GCA_016389155.1
EC00681	2017	Blood	83	5014704	51	222335	Escherichia coli(ESBL)	Escherichia coli	131	SRS3410379	SAMN09400879	GCA_016389165.1
EC00682	2017	Urinary tract	63	5149774	51	210846	Escherichia coli(ESBL)	Escherichia coli	38	SRS3410378	SAMN09400880	GCA_016389145.1
EC00683	2017	Urinary tract	96	5221349	51	159463	Escherichia coli(ESBL)	Escherichia coli	131	SRS4051573	SAMN10435675	GCA_016389095.1
EC00684	2017	Urinary tract	157	5383209	51	92380	Escherichia coli(ESBL)	Escherichia coli	38	SRS4051814	SAMN10435676	GCA_015701015.1
EC00685	2017	Tissue/Wound	65	5244702	51	199160	Escherichia coli(ESBL)	Escherichia coli	131	SRS4051812	SAMN10435677	GCA_016389075.1
EC00686	2017	Urinary tract	70	5151693	51	223123	Escherichia coli(ESBL)	Escherichia coli	131	SRS4051333	SAMN10435678	GCA_016389085.1
EC00687	2018	Respiratory tract	74	5065933	51	209299	Escherichia coli(ESBL)	Escherichia coli	131	SRS4051334	SAMN10435679	GCA_016389065.1
EC00688	2018	Urinary tract	5	5127694	51	4681978	Escherichia coli(ESBL)	Escherichia coli	517	SRS4051335	SAMN10435680	GCA_016389015.1
EC00689	2018	Urinary tract	100	5155541	51	159190	Escherichia coli(ESBL)	Escherichia coli	131	SRS4051336	SAMN10435681	GCA_016389045.1
EC00690	2018	Urinary tract	113	5274108	51	191062	Escherichia coli(ESBL)	Escherichia coli	131	SRS4051329	SAMN10435682	GCA_016388965.1
EC00691	2018	Blood	83	5102467	51	202097	Escherichia coli(ESBL)	Escherichia coli	131	SRS4051330	SAMN10435683	GCA_016388945.1
EC00692	2018	Urinary tract	80	5150974	51	169783	Escherichia coli(ESBL)	Escherichia coli	131	SRS4051331	SAMN10435684	GCA_016388995.1
EC00693	2018	Blood	79	5152892	51	201890	Escherichia coli(ESBL)	Escherichia coli	131	SRS4051332	SAMN10435685	GCA_016388985.1
EC00694	2018	Urinary tract	115	5246697	51	150681	Escherichia coli(ESBL)	Escherichia coli	131	SRS4051171	SAMN10435686	GCA_016388915.1
EC00695	2018	Respiratory tract	93	5276507	51	222568	Escherichia coli(ESBL)	Escherichia coli	131	SRS4051342	SAMN10435687	GCA_016388865.1
EC00696	2018	Tissue/Wound	94	5395574	51	170786	Escherichia coli(ESBL)	Escherichia coli	131	SRS4051066	SAMN10435688	GCA_016388905.1
EC00697	2018	Blood	100	5222333	51	168124	Escherichia coli(ESBL)	Escherichia coli	131	SRS4051067	SAMN10435689	GCA_016388785.1
EC00698	2018	Urinary tract	79	5293694	51	222567	Escherichia coli(ESBL)	Escherichia coli	131	SRS4051068	SAMN10435690	GCA_016388855.1
EC00699	2018	Urinary tract	89	5253870	51	165545	Escherichia coli(ESBL)	Escherichia coli	131	SRS4553980	SAMN11285018	GCA_016388805.1
EC00700	2018	Tissue/Wound	71	4963217	51	194822	Escherichia coli(ESBL)	Escherichia coli	131	SRS4553487	SAMN11285019	GCA_016388845.1
EC00701	2018	Respiratory tract	90	5202092	51	172652	Escherichia coli(ESBL)	Escherichia coli	131	SRS4553484	SAMN11285020	GCA_016388815.1
EC00702	2018	Urinary tract	76	5107449	51	190808	Escherichia coli(ESBL)	Escherichia coli	131	SRS4553485	SAMN11285021	GCA_016388735.1
EC00703	2018	Tissue/Wound	116	5323363	51	123597	Escherichia coli(ESBL)	Escherichia coli	131	SRS4553540	SAMN11285022	GCA_016388765.1
EC00704	2018	Urinary tract	9	5201742	51	4891068	Escherichia coli(ESBL)	Escherichia coli	69	SRS4553834	SAMN11285023	GCA_016388685.1
EC00709	2018	Respiratory tract	85	5147512	51	318317	Escherichia coli(ESBL)	Escherichia coli	131	SRS4553623	SAMN11285024	GCA_016388725.1
EC00710	2018	Tissue/Wound	93	5093862	51	190782	Escherichia coli(ESBL)	Escherichia coli	131	SRS4553126	SAMN11285025	GCA_016388695.1
EC00711	2018	Urinary tract	94	5095540	51	225858	Escherichia coli(ESBL)	Escherichia coli	131	SRS4553807	SAMN11285026	GCA_016388665.1
EC00712	2018	Respiratory tract	114	5166316	51	164860	Escherichia coli(ESBL)	Escherichia coli	648	SRS4553715	SAMN11285027	GCA_016388625.1
EC00714	2018	Urinary tract	97	5101337	51	180255	Escherichia coli(ESBL)	Escherichia coli	131	SRS4553124	SAMN11285029	GCA_016388585.1
EC00715	2018	Blood	80	5158060	51	300972	Escherichia coli(ESBL)	Escherichia coli	131	SRS4553440	SAMN11285030	GCA_016388635.1
EC00716	2018	Tissue/Wound	85	5092722	51	203179	Escherichia coli(ESBL)	Escherichia coli	131	SRS5066615	SAMN12220326	GCA_016388555.1
EC00718	2018	Urinary tract	115	5047050	51	141833	Escherichia coli(ESBL)	Escherichia coli	131	SRS5066746	SAMN12220328	GCA_016388545.1
EC00719	2018	Urinary tract	113	4811200	51	125452	Escherichia coli(ESBL)	Escherichia coli	10	SRS5066743	SAMN12220329	GCA_016388495.1
EC00720	2018	Urinary tract	107	5097124	51	158937	Escherichia coli(ESBL)	Escherichia coli	131	SRS5066745	SAMN12220330	GCA_016388455.1
EC00722	2018	Urinary tract	116	5072533	51	138710	Escherichia coli(ESBL)	Escherichia coli	131	SRS5066742	SAMN12220332	GCA_016388485.1
EC00723	2018	Urinary tract	111	5165126	51	168352	Escherichia coli(ESBL)	Escherichia coli	1193	SRS5066739	SAMN12220333	GCA_016388425.1
EC00724	2018	Respiratory tract	107	5252162	51	148422	Escherichia coli(ESBL)	Escherichia coli	131	SRS5066740	SAMN12220334	GCA_016388405.1
EC00725	2018	Respiratory tract	98	5100628	51	149920	Escherichia coli(ESBL)	Escherichia coli	131	SRS5066747	SAMN12220335	GCA_016388365.1
EC00726	2018	Tissue/Wound	117	5180173	51	129289	Escherichia coli(ESBL)	Escherichia coli	131	SRS5066748	SAMN12220336	GCA_016388355.1
EC00727	2018	Urinary tract	151	4811437	51	70061	Escherichia coli(ESBL)	Escherichia coli	44	SRS5066400	SAMN12220337	GCA_016388335.1
EC00729	2018	Respiratory tract	89	5066871	51	201317	Escherichia coli(ESBL)	Escherichia coli	131	SRS5066494	SAMN12220339	GCA_016388305.1
EC00730	2018	Blood	89	5162598	51	207969	Escherichia coli(ESBL)	Escherichia coli	131	SRS5066397	SAMN12220340	GCA_016388325.1
EC00731	2018	Blood	87	4983794	51	186837	Escherichia coli(ESBL)	Escherichia coli	131	SRS5066513	SAMN12220341	GCA_016388265.1
EC00732	2018	Blood	85	5105776	51	208098	Escherichia coli(ESBL)	Escherichia coli	131	SRS5066403	SAMN12220342	GCA_016388225.1
EC00734	2018	Tissue/Wound	91	4830490	51	208410	Escherichia coli(ESBL)	Escherichia coli	131	SRS5066401	SAMN12220344	GCA_016388255.1
EC00735	2018	Tissue/Wound	192	5073570	50	63551	Escherichia coli(ESBL)	Escherichia coli	450	SRS5066406	SAMN12220345	GCA_016388205.1
EC00736	2018	Urinary tract	87	5011903	51	158701	Escherichia coli(ESBL)	Escherichia coli	131	SRS5066405	SAMN12220346	GCA_016388155.1
EC00737	2018	Urinary tract	82	5100957	51	204220	Escherichia coli(ESBL)	Escherichia coli	131	SRS5066577	SAMN12220347	GCA_016388145.1
EC00738	2018	Blood	94	4919099	50	148018	Escherichia coli(ESBL)	Escherichia coli	410	SRS5066578	SAMN12220348	GCA_016388185.1
EC00739	2018	Urinary tract	98	4970312	51	147314	Escherichia coli(ESBL)	Escherichia coli	131	SRS5066579	SAMN12220349	GCA_016388125.1
EC00740	2018	Respiratory tract	121	5258263	51	158689	Escherichia coli(ESBL)	Escherichia coli	131	SRS5066580	SAMN12220350	GCA_016388105.1
EC00741	2018	Urinary tract	87	5016936	51	158936	Escherichia coli(ESBL)	Escherichia coli	131	SRS5066572	SAMN12220351	GCA_016388065.1
EC00742	2018	Urinary tract	85	5130331	51	196099	Escherichia coli(ESBL)	Escherichia coli	1193	SRS5066575	SAMN12220352	GCA_016388025.1
EC00745	2018	Urinary tract	136	5219670	51	123795	Escherichia coli(ESBL)	Escherichia coli	38	SRS5066571	SAMN12220355	GCA_016388005.1
EC00746	2018	Urinary tract	104	5079510	51	196101	Escherichia coli(ESBL)	Escherichia coli	1193	SRS5066573	SAMN12220356	GCA_016387945.1
EC00747	2018	Urinary tract	99	5103494	51	210287	Escherichia coli(ESBL)	Escherichia coli	1193	SRS5066562	SAMN12220357	GCA_016387955.1
EC00748	2018	Blood	79	4949532	51	193168	Escherichia coli(ESBL)	Escherichia coli	162	SRS5851658	SAMN13622032	GCA_016387985.1
EC00749	2018	Urinary tract	107	5249424	51	147449	Escherichia coli(ESBL)	Escherichia coli	131	SRS5851657	SAMN13622033	GCA_016387885.1
EC00750	2018	Urinary tract	79	5070511	51	220170	Escherichia coli(ESBL)	Escherichia coli	131	SRS5851659	SAMN13622034	GCA_016387905.1
EC00751	2018	Urinary tract	135	5449308	50	150098	Escherichia coli(ESBL)	Escherichia coli	38	SRS5851662	SAMN13622035	GCA_016387925.1
EC00752	2018	Blood	124	5047276	51	123597	Escherichia coli(ESBL)	Escherichia coli	131	SRS5851661	SAMN13622036	GCA_016387855.1
EC00753	2018	Urinary tract	98	5098624	51	202018	Escherichia coli(ESBL)	Escherichia coli	131	SRS5851660	SAMN13622037	GCA_016387845.1
EC00754	2018	Urinary tract	97	5183181	51	175833	Escherichia coli(ESBL)	Escherichia coli	131	SRS5851663	SAMN13622038	GCA_016387785.1
EC00755	2018	Respiratory tract	84	5134581	51	190807	Escherichia coli(ESBL)	Escherichia coli	131	SRS5851665	SAMN13622039	GCA_016387825.1
EC00756	2018	Respiratory tract	87	5072580	51	221963	Escherichia coli(ESBL)	Escherichia coli	131	SRS5851666	SAMN13622040	GCA_016387795.1
EC00758	2018	Tissue/Wound	164	5159505	51	66239	Escherichia coli(ESBL)	Escherichia coli	405	SRS5851668	SAMN13622042	GCA_016387745.1
EC00759	2018	Tissue/Wound	92	5053056	51	183454	Escherichia coli(ESBL)	Escherichia coli	131	SRS5851670	SAMN13622043	GCA_016387685.1
EC00760	2018	Urinary tract	86	4970424	51	198989	Escherichia coli(ESBL)	Escherichia coli	131	SRS5851669	SAMN13622044	GCA_016387715.1
EC00761	2018	Tissue/Wound	98	5154600	51	190808	Escherichia coli(ESBL)	Escherichia coli	131	SRS5851671	SAMN13622045	GCA_016387695.1
EC00762	2018	Urinary tract	92	5106386	51	175855	Escherichia coli(ESBL)	Escherichia coli	131	SRS5851672	SAMN13622046	GCA_016387665.1
EC00763	2018	Respiratory tract	68	5026559	51	196249	Escherichia coli(ESBL)	Escherichia coli	131	SRS5851673	SAMN13622047	GCA_016387645.1
EC00764	2018	Urinary tract	100	5085801	51	147371	Escherichia coli(ESBL)	Escherichia coli	131	SRS5851675	SAMN13622048	GCA_016387605.1
EC00765	2018	Urinary tract	77	4854178	51	147434	Escherichia coli(ESBL)	Escherichia coli	38	SRS5851677	SAMN13622049	GCA_016387585.1
EC00766	2018	Urinary tract	95	5122625	51	180846	Escherichia coli(ESBL)	Escherichia coli	131	SRS5851676	SAMN13622050	GCA_016387595.1
EC00767	2018	Respiratory tract	98	5022071	51	158701	Escherichia coli(ESBL)	Escherichia coli	131	SRS5851678	SAMN13622051	GCA_016387565.1
EC00768	2018	Urinary tract	88	5094056	51	197441	Escherichia coli(ESBL)	Escherichia coli	131	SRS5851679	SAMN13622052	GCA_016387545.1
KLO00002	2017	Urinary tract	5	6245605	55	5899177	Klebsiella spp.	Klebsiella grimontii	193	SRS3410380	SAMN09400882	GCA_015721765.1
KLO00003	2017	Respiratory tract	67	6033787	55	202671	Klebsiella spp.	Klebsiella oxytoca	2	SRS3410374	SAMN09400883	GCA_015721725.1
KLO00010	2017	Urinary tract	88	6039463	56	162539	Klebsiella spp.	Klebsiella michiganensis	84	SRS3410373	SAMN09400888	GCA_015721645.1
KLO00011	2017	Urinary tract	101	6040671	56	135058	Klebsiella spp.	Klebsiella michiganensis	84	SRS3410033	SAMN09400889	GCA_015721625.1
KLO00012	2017	Urinary tract	95	6045065	56	143686	Klebsiella spp.	Klebsiella michiganensis	84	SRS3410031	SAMN09400890	GCA_015721585.1
KLO00013	2017	Urinary tract	75	6065877	56	262534	Klebsiella spp.	Klebsiella michiganensis	27	SRS3410030	SAMN09400891	GCA_015721605.1
KLO00015	2018	Respiratory tract	164	6901674	55	102518	Klebsiella spp.	Klebsiella michiganensis	43	SRS4051069	SAMN10435691	GCA_015721545.1
KLO00016	2018	Respiratory tract	129	6876548	55	148387	Klebsiella spp.	Klebsiella michiganensis	43	SRS4051070	SAMN10435692	GCA_015721525.1
KLO00017	2018	Urinary tract	5	5873262	55	5636678	Klebsiella spp.	Klebsiella oxytoca	207	SRS4051071	SAMN10435693	GCA_015721495.1
KLO00023	2018	Urinary tract	139	6302730	56	103812	Klebsiella spp.	Klebsiella michiganensis	NF	SRS4553529	SAMN11285033	GCA_015721435.1
KLO00027	2018	Urinary tract	89	5996849	55	139073	Klebsiella spp.	Klebsiella oxytoca	NF	SRS5066701	SAMN12220376	GCA_015721385.1
KLO00033	2018	Tissue/Wound	96	6294308	55	252433	Klebsiella spp.	Klebsiella oxytoca	223	SRS5851681	SAMN13622054	GCA_015721265.1
KLP00149	2016	Respiratory tract	2	5657374	57	5492154	Klebsiella spp.	Klebsiella pneumoniae	258	SRS4051073	SAMN10435695	GCA_015721215.1
KLP00150	2016	Urinary tract	42	5268143	58	211107	Klebsiella spp.	Klebsiella pneumoniae	14	SRS4051074	SAMN10435696	GCA_015721085.1
KLP00155	2016	Urinary tract	6	5909862	57	5556479	Klebsiella spp.	Klebsiella pneumoniae	258	SRS4051075	SAMN10435697
KLP00156	2016	Respiratory tract	83	5573494	57	144353	Klebsiella spp.	Klebsiella pneumoniae	258	SRS4051344	SAMN10435698	GCA_015721095.1
KLP00157	2016	Tissue/Wound	2	5665420	57	5493239	Klebsiella spp.	Klebsiella pneumoniae	258	SRS4051343	SAMN10435699
KLP00158	2016	Respiratory tract	114	5952230	57	136024	Klebsiella spp.	Klebsiella pneumoniae	258	SRS4051174	SAMN10435700	GCA_015721105.1
KLP00159	2016	Respiratory tract	85	5627333	57	275124	Klebsiella spp.	Klebsiella pneumoniae	1373	SRS4051341	SAMN10435701	GCA_015721135.1
KLP00160	2016	Urinary tract	67	5556213	57	226298	Klebsiella spp.	Klebsiella pneumoniae	2118	SRS4051340	SAMN10435702	GCA_015721115.1
KLP00161	2017	Respiratory tract	65	5603986	57	269528	Klebsiella spp.	Klebsiella pneumoniae	405	SRS4051338	SAMN10435703	GCA_015720995.1
KLP00162	2017	Respiratory tract	69	5517126	57	213467	Klebsiella spp.	Klebsiella pneumoniae	45	SRS4051339	SAMN10435704	GCA_015721005.1
KLP00163	2017	Urinary tract	50	5251175	58	305666	Klebsiella spp.	Klebsiella pneumoniae	129	SRS4051337	SAMN10435705	GCA_015721025.1
KLP00164	2017	Tissue/Wound	80	5443961	57	168055	Klebsiella spp.	Klebsiella pneumoniae	258	SRS4051158	SAMN10435706	GCA_015721015.1
KLP00165	2017	Tissue/Wound	53	5259119	58	268077	Klebsiella spp.	Klebsiella pneumoniae	129	SRS4051155	SAMN10435707	GCA_015720985.1
KLP00166	2017	Blood	49	5628908	57	315185	Klebsiella spp.	Klebsiella pneumoniae	405	SRS4051506	SAMN10435708	GCA_015720915.1
KLP00167	2017	Tissue/Wound	116	5757810	57	135256	Klebsiella spp.	Klebsiella pneumoniae	258	SRS4051507	SAMN10435709	GCA_015720925.1
KLP00168	2017	Urinary tract	141	5897948	56	175092	Klebsiella spp.	Klebsiella pneumoniae	1438	SRS4051504	SAMN10435710	GCA_015720895.1
KLP00170	2017	Urinary tract	99	5729552	57	159947	Klebsiella spp.	Klebsiella pneumoniae	258	SRS4051505	SAMN10435711	GCA_015720885.1
KLP00171	2017	Urinary tract	94	5597715	57	166146	Klebsiella spp.	Klebsiella pneumoniae	258	SRS4051502	SAMN10435712	GCA_015720905.1
KLP00172	2017	Urinary tract	114	5755672	57	149743	Klebsiella spp.	Klebsiella pneumoniae	258	SRS4051503	SAMN10435713	GCA_015720855.1
KLP00174	2017	Urinary tract	108	5599241	57	123211	Klebsiella spp.	Klebsiella pneumoniae	258	SRS4051501	SAMN10435715	GCA_015720795.1
KLP00175	2017	Urinary tract	101	5595868	57	203938	Klebsiella spp.	Klebsiella pneumoniae	258	SRS4051514	SAMN10435716	GCA_015720805.1
KLP00177	2017	Blood	8	5315539	58	4248444	Klebsiella spp.	Klebsiella quasipneumoniae	2712	SRS4051757	SAMN10435718	GCA_015720725.1
KLP00178	2017	Urinary tract	103	5654008	57	155532	Klebsiella spp.	Klebsiella pneumoniae	268	SRS4051756	SAMN10435719	GCA_015720705.1
KLP00179	2017	Urinary tract	58	5650287	57	267310	Klebsiella spp.	Klebsiella pneumoniae	105	SRS4051759	SAMN10435720	GCA_015720715.1
KLP00180	2017	Urinary tract	76	5562991	57	214773	Klebsiella spp.	Klebsiella pneumoniae	405	SRS4051758	SAMN10435721	GCA_015720685.1
KLP00181	2017	Blood	42	5417336	57	371695	Klebsiella spp.	Klebsiella pneumoniae	1662	SRS4051753	SAMN10435722	GCA_015720645.1
KLP00182	2017	Blood	5	5536203	57	5192171	Klebsiella spp.	Klebsiella pneumoniae	105	SRS4051752	SAMN10435723	GCA_015720695.1
KLP00183	2017	Blood	75	5578350	57	228658	Klebsiella spp.	Klebsiella pneumoniae	405	SRS4051755	SAMN10435724	GCA_015720635.1
KLP00184	2017	Respiratory tract	84	5577255	57	203935	Klebsiella spp.	Klebsiella pneumoniae	258	SRS4051754	SAMN10435725	GCA_015720605.1
KLP00185	2017	Urinary tract	69	5518367	57	206367	Klebsiella spp.	Klebsiella pneumoniae	37	SRS4051765	SAMN10435726	GCA_015720595.1
KLP00186	2017	Tissue/Wound	68	5444047	57	198266	Klebsiella spp.	Klebsiella pneumoniae	416	SRS4051764	SAMN10435727	GCA_015720585.1
KLP00187	2017	Urinary tract	5	5549570	57	5274032	Klebsiella spp.	Klebsiella pneumoniae	231	SRS4051190	SAMN10435728	GCA_015720505.1
KLP00188	2017	Respiratory tract	68	5581401	57	229022	Klebsiella spp.	Klebsiella pneumoniae	405	SRS4051191	SAMN10435729	GCA_015720555.1
KLP00190	2017	Respiratory tract	39	5273277	58	373247	Klebsiella spp.	Klebsiella quasipneumoniae	2712	SRS4051192	SAMN10435730	GCA_015720485.1
KLP00191	2017	Respiratory tract	87	5581287	57	180671	Klebsiella spp.	Klebsiella pneumoniae	258	SRS4051231	SAMN10435731	GCA_015720495.1
KLP00192	2017	Respiratory tract	78	5578659	57	165950	Klebsiella spp.	Klebsiella pneumoniae	258	SRS4051186	SAMN10435732	GCA_015720535.1
KLP00193	2017	Urinary tract	76	5512178	57	211093	Klebsiella spp.	Klebsiella pneumoniae	268	SRS4051187	SAMN10435733	GCA_015720465.1
KLP00194	2017	Respiratory tract	91	5578503	57	144238	Klebsiella spp.	Klebsiella pneumoniae	258	SRS4051188	SAMN10435734	GCA_015720415.1
KLP00195	2017	Respiratory tract	78	5581887	57	203935	Klebsiella spp.	Klebsiella pneumoniae	258	SRS4051189	SAMN10435735	GCA_015720405.1
KLP00196	2017	Respiratory tract	79	5627622	57	203935	Klebsiella spp.	Klebsiella pneumoniae	258	SRS4051248	SAMN10435736	GCA_015720395.1
KLP00198	2017	Tissue/Wound	39	5342788	57	376501	Klebsiella spp.	Klebsiella pneumoniae	2004	SRS4051358	SAMN10435738	GCA_015720355.1
KLP00199	2017	Respiratory tract	32	5265600	58	466452	Klebsiella spp.	Klebsiella quasipneumoniae	2712	SRS4051838	SAMN10435739	GCA_015720285.1
KLP00200	2017	Urinary tract	79	5566324	57	182686	Klebsiella spp.	Klebsiella pneumoniae	258	SRS4051457	SAMN10435740	GCA_015720325.1
KLP00202	2017	Respiratory tract	96	5423913	57	203935	Klebsiella spp.	Klebsiella pneumoniae	258	SRS4051463	SAMN10435742	GCA_015720295.1
KLP00203	2017	Blood	5	5560182	57	3951451	Klebsiella spp.	Klebsiella pneumoniae	25	SRS4051462	SAMN10435743	GCA_015720195.1
KLP00204	2017	Urinary tract	115	5714682	57	134848	Klebsiella spp.	Klebsiella pneumoniae	258	SRS4051461	SAMN10435744	GCA_015720225.1
KLP00205	2017	Respiratory tract	80	5616418	57	179534	Klebsiella spp.	Klebsiella pneumoniae	405	SRS4051460	SAMN10435745	GCA_015720245.1
KLP00206	2017	Respiratory tract	50	5429559	57	214510	Klebsiella spp.	Klebsiella pneumoniae	716	SRS4051470	SAMN10435746	GCA_015720235.1
KLP00207	2017	Urinary tract	86	5625740	57	203938	Klebsiella spp.	Klebsiella pneumoniae	258	SRS4051872	SAMN10435747	GCA_015720185.1
KLP00208	2017	Respiratory tract	47	5459053	57	307111	Klebsiella spp.	Klebsiella pneumoniae	307	SRS4051579	SAMN10435748	GCA_015720155.1
KLP00209	2017	Urinary tract	49	5457473	57	307111	Klebsiella spp.	Klebsiella pneumoniae	307	SRS4051580	SAMN10435749	GCA_015720085.1
KLP00210	2017	Urinary tract	52	5460782	57	214914	Klebsiella spp.	Klebsiella pneumoniae	307	SRS4051577	SAMN10435750	GCA_015720105.1
KLP00211	2017	Urinary tract	88	5672087	57	155577	Klebsiella spp.	Klebsiella pneumoniae	405	SRS4051578	SAMN10435751	GCA_015720115.1
KLP00212	2017	Urinary tract	84	5621199	57	190858	Klebsiella spp.	Klebsiella pneumoniae	405	SRS4051583	SAMN10435752	GCA_015720095.1
KLP00213	2017	Urinary tract	76	5352566	57	167148	Klebsiella spp.	Klebsiella pneumoniae	348	SRS4051584	SAMN10435753	GCA_015720065.1
KLP00215	2017	Tissue/Wound	8	5578186	57	3939895	Klebsiella spp.	Klebsiella pneumoniae	405	SRS4051582	SAMN10435755	GCA_015720005.1
KLP00216	2017	Tissue/Wound	60	5575564	57	195392	Klebsiella spp.	Klebsiella pneumoniae	405	SRS4051571	SAMN10435756	GCA_015719995.1
KLP00217	2017	Respiratory tract	84	5569305	57	203935	Klebsiella spp.	Klebsiella pneumoniae	258	SRS4051572	SAMN10435757	GCA_015720015.1
KLP00218	2017	Urinary tract	32	5429473	57	578003	Klebsiella spp.	Klebsiella pneumoniae	307	SRS4051855	SAMN10435758	GCA_015719965.1
KLP00219	2017	Tissue/Wound	81	5566662	57	203935	Klebsiella spp.	Klebsiella pneumoniae	258	SRS4553546	SAMN11285817	GCA_015719895.1
KLP00220	2017	Urinary tract	92	5573359	57	130680	Klebsiella spp.	Klebsiella pneumoniae	258	SRS4051854	SAMN10435759	GCA_015719905.1
KLP00221	2018	Tissue/Wound	94	5622777	57	165998	Klebsiella spp.	Klebsiella pneumoniae	3378	SRS4051857	SAMN10435760	GCA_015719885.1
KLP00222	2018	Urinary tract	73	5450104	57	173089	Klebsiella spp.	Klebsiella pneumoniae	307	SRS4051856	SAMN10435761	GCA_015719915.1
KLP00223	2018	Urinary tract	74	5636150	57	273863	Klebsiella spp.	Klebsiella pneumoniae	147	SRS4051859	SAMN10435762	GCA_015719865.1
KLP00225	2018	Respiratory tract	141	5817550	57	108212	Klebsiella spp.	Klebsiella pneumoniae	258	SRS4051861	SAMN10435764	GCA_015719815.1
KLP00226	2018	Urinary tract	72	5558414	57	162854	Klebsiella spp.	Klebsiella pneumoniae	405	SRS4051860	SAMN10435765	GCA_015719775.1
KLP00227	2018	Respiratory tract	153	5622520	57	63398	Klebsiella spp.	Klebsiella pneumoniae	405	SRS4051852	SAMN10435766	GCA_015719785.1
KLP00228	2018	Urinary tract	219	5726988	57	51706	Klebsiella spp.	Klebsiella pneumoniae	258	SRS4051851	SAMN10435767	GCA_015719765.1
KLP00229	2018	Urinary tract	125	5594421	57	77614	Klebsiella spp.	Klebsiella pneumoniae	405	SRS4051672	SAMN10435768	GCA_015719735.1
KLP00230	2018	Blood	156	5593239	57	65823	Klebsiella spp.	Klebsiella pneumoniae	258	SRS4051677	SAMN10435769	GCA_015719715.1
KLP00232	2018	Urinary tract	67	5589806	57	230204	Klebsiella spp.	Klebsiella pneumoniae	405	SRS4051733	SAMN10435771	GCA_015719675.1
KLP00233	2018	Urinary tract	109	5668153	57	159420	Klebsiella spp.	Klebsiella pneumoniae	258	SRS4553231	SAMN11285035	GCA_015719665.1
KLP00234	2018	Respiratory tract	93	5545453	57	165641	Klebsiella spp.	Klebsiella pneumoniae	258	SRS4553866	SAMN11285036	GCA_015719645.1
KLP00235	2018	Respiratory tract	57	5433406	57	203304	Klebsiella spp.	Klebsiella pneumoniae	307	SRS4553872	SAMN11285037	GCA_015719625.1
KLP00236	2018	Respiratory tract	84	5527601	57	141204	Klebsiella spp.	Klebsiella pneumoniae	307	SRS4553494	SAMN11285038	GCA_015719575.1
KLP00240	2018	Respiratory tract	107	5549439	57	101257	Klebsiella spp.	Klebsiella pneumoniae	307	SRS4553577	SAMN11285041	GCA_015719545.1
KLP00241	2018	Respiratory tract	53	5485916	57	261328	Klebsiella spp.	Klebsiella pneumoniae	307	SRS5066561	SAMN12220358	GCA_015719525.1
KLP00242	2018	Blood	52	5417840	57	357382	Klebsiella spp.	Klebsiella pneumoniae	1207	SRS5066564	SAMN12220359	GCA_015719495.1
KLP00243	2018	Urinary tract	41	5431461	57	375440	Klebsiella spp.	Klebsiella pneumoniae	307	SRS5066563	SAMN12220360	GCA_015719475.1
KLP00244	2018	Respiratory tract	71	5505886	57	202849	Klebsiella spp.	Klebsiella pneumoniae	45	SRS5066566	SAMN12220361	GCA_015719465.1
KLP00293	2018	Urinary tract	73	5479250	57	208279	Klebsiella spp.	Klebsiella pneumoniae	45	SRS5066567	SAMN12220364	GCA_015719445.1
KLP00294	2018	Tissue/Wound	51	5502263	57	582397	Klebsiella spp.	Klebsiella pneumoniae	902	SRS5066570	SAMN12220365	GCA_015719405.1
KLP00295	2018	Tissue/Wound	62	5567458	57	371705	Klebsiella spp.	Klebsiella pneumoniae	307	SRS5066569	SAMN12220366	GCA_015719375.1
KLP00296	2018	Blood	78	5541953	57	204717	Klebsiella spp.	Klebsiella pneumoniae	258	SRS5066694	SAMN12220367	GCA_015719365.1
KLP00297	2018	Urinary tract	80	5505880	57	164242	Klebsiella spp.	Klebsiella pneumoniae	307	SRS5066695	SAMN12220368	GCA_015719335.1
KLP00298	2018	Urinary tract	50	5368889	57	324942	Klebsiella spp.	Klebsiella pneumoniae	515	SRS5066692	SAMN12220369	GCA_015719315.1
KLP00299	2018	Urinary tract	44	5383467	57	295215	Klebsiella spp.	Klebsiella pneumoniae	515	SRS5066693	SAMN12220370	GCA_015719305.1
KLP00300	2018	Urinary tract	46	5357021	57	397419	Klebsiella spp.	Klebsiella pneumoniae	515	SRS5066698	SAMN12220371	GCA_015719285.1
KLP00303	2018	Urinary tract	80	5591977	57	231144	Klebsiella spp.	Klebsiella pneumoniae	405	SRS5851682	SAMN13622055	GCA_015719225.1
KLP00304	2018	Urinary tract	45	5278678	57	306020	Klebsiella spp.	Klebsiella pneumoniae	2943	SRS5851684	SAMN13622056	GCA_015719205.1
KLP00309	2018	Tissue/Wound	93	5595759	57	220678	Klebsiella spp.	Klebsiella pneumoniae	964	SRS5851688	SAMN13622060	GCA_015719125.1
KLP00310	2018	Urinary tract	78	5610877	57	218898	Klebsiella spp.	Klebsiella pneumoniae	105	SRS5851689	SAMN13622061	GCA_015719105.1
KLP00311	2018	Urinary tract	85	5335593	57	108869	Klebsiella spp.	Klebsiella pneumoniae	NF	SRS5851690	SAMN13622062	GCA_015719075.1
KLP00312	2018	Tissue/Wound	47	5270924	57	284482	Klebsiella spp.	Klebsiella pneumoniae	2943	SRS5851693	SAMN13622063	GCA_015719045.1
KLP00314	2018	Respiratory tract	99	5842736	57	273818	Klebsiella spp.	Klebsiella pneumoniae	405	SRS5851692	SAMN13622065	GCA_015719025.1
KLP00315	2018	Blood	82	5602558	57	183929	Klebsiella spp.	Klebsiella pneumoniae	105	SRS5851696	SAMN13622066	GCA_015718955.1
KLP00316	2018	Tissue/Wound	89	5604599	57	184589	Klebsiella spp.	Klebsiella pneumoniae	258	SRS5066697	SAMN12220374	GCA_015719005.1
MRSA10063	2016	Blood	3	2950548	33	2920412	Staphylococcus aureus(MRSA)	Staphylococcus aureus	8	SRS3410023	SAMN09400893	GCA_015718085.1
MRSA10064	2016	Tissue/Wound	81	2873896	33	88898	Staphylococcus aureus(MRSA)	Staphylococcus aureus	105	SRS3410027	SAMN09400894	GCA_015717985.1
MRSA10065	2016	Blood	56	2917070	33	129813	Staphylococcus aureus(MRSA)	Staphylococcus aureus	8	SRS3410029	SAMN09400895	GCA_015718005.1
MRSA10068	2016	Respiratory tract	80	2842587	33	56271	Staphylococcus aureus(MRSA)	Staphylococcus aureus	8	SRS3409694	SAMN09400896	GCA_015717945.1
MRSA10069	2016	Tissue/Wound	78	2826704	33	78270	Staphylococcus aureus(MRSA)	Staphylococcus aureus	8	SRS3410024	SAMN09400897	GCA_015717935.1
MRSA10070	2016	Tissue/Wound	75	2837656	33	82802	Staphylococcus aureus(MRSA)	Staphylococcus aureus	8	SRS3409676	SAMN09400898	GCA_015717885.1
MRSA10071	2016	Respiratory tract	68	2730733	33	79832	Staphylococcus aureus(MRSA)	Staphylococcus aureus	5	SRS3409771	SAMN09400899	GCA_015717895.1
MRSA10072	2016	Respiratory tract	86	2811964	33	50345	Staphylococcus aureus(MRSA)	Staphylococcus aureus	5	SRS3409775	SAMN09400900	GCA_015717925.1
MRSA10073	2016	Tissue/Wound	60	2847388	33	76509	Staphylococcus aureus(MRSA)	Staphylococcus aureus	5	SRS3409770	SAMN09400901	GCA_015717855.1
MRSA10075	2016	Blood	6	2910987	33	2755605	Staphylococcus aureus(MRSA)	Staphylococcus aureus	5	SRS3409772	SAMN09400902	GCA_015717845.1
MRSA10076	2016	Respiratory tract	68	2770245	33	85640	Staphylococcus aureus(MRSA)	Staphylococcus aureus	5	SRS3409768	SAMN09400903	GCA_015717805.1
MRSA10077	2016	Blood	154	2808585	33	39477	Staphylococcus aureus(MRSA)	Staphylococcus aureus	8	SRS3409767	SAMN09400904	GCA_015717795.1
MRSA10078	2016	Tissue/Wound	62	2823994	33	138096	Staphylococcus aureus(MRSA)	Staphylococcus aureus	5	SRS3409766	SAMN09400905	GCA_015717785.1
MRSA10079	2016	Blood	82	2816370	33	87069	Staphylococcus aureus(MRSA)	Staphylococcus aureus	8	SRS3409769	SAMN09400906	GCA_015717765.1
MRSA10080	2016	Blood	89	2843400	33	82760	Staphylococcus aureus(MRSA)	Staphylococcus aureus	105	SRS3409764	SAMN09400907	GCA_015717465.1
MRSA10081	2016	Tissue/Wound	66	2859747	33	108394	Staphylococcus aureus(MRSA)	Staphylococcus aureus	5	SRS3409765	SAMN09400908	GCA_015717725.1
MRSA10082	2017	Blood	76	2805920	33	75532	Staphylococcus aureus(MRSA)	Staphylococcus aureus	8	SRS3409617	SAMN09400909	GCA_015717705.1
MRSA10083	2017	Blood	75	2825218	33	94686	Staphylococcus aureus(MRSA)	Staphylococcus aureus	5	SRS3409616	SAMN09400910	GCA_015717675.1
MRSA10084	2017	Tissue/Wound	74	2731618	33	82820	Staphylococcus aureus(MRSA)	Staphylococcus aureus	8	SRS3409615	SAMN09400911	GCA_015717735.1
MRSA10086	2017	Respiratory tract	53	2732268	33	93257	Staphylococcus aureus(MRSA)	Staphylococcus aureus	5	SRS3409614	SAMN09400912	GCA_015717665.1
MRSA10087	2017	Urinary tract	59	2813481	33	95807	Staphylococcus aureus(MRSA)	Staphylococcus aureus	5	SRS3409613	SAMN09400913	GCA_015717625.1
MRSA10088	2017	Tissue/Wound	43	2873283	33	201759	Staphylococcus aureus(MRSA)	Staphylococcus aureus	8	SRS3409612	SAMN09400914	GCA_015717635.1
MRSA10089	2017	Respiratory tract	82	2903597	33	93081	Staphylococcus aureus(MRSA)	Staphylococcus aureus	5	SRS3409611	SAMN09400915	GCA_015717585.1
MRSA10090	2017	Blood	30	2785200	33	274814	Staphylococcus aureus(MRSA)	Staphylococcus aureus	8	SRS3409610	SAMN09400916	GCA_015717445.1
MRSA10091	2017	Tissue/Wound	44	2858749	33	153422	Staphylococcus aureus(MRSA)	Staphylococcus aureus	8	SRS3409619	SAMN09400917	GCA_015717565.1
MRSA10092	2017	Respiratory tract	38	2875692	33	203963	Staphylococcus aureus(MRSA)	Staphylococcus aureus	5	SRS3409618	SAMN09400918	GCA_015717425.1
MRSA10093	2017	Tissue/Wound	45	2837040	33	130367	Staphylococcus aureus(MRSA)	Staphylococcus aureus	5	SRS3410268	SAMN09400919	GCA_015717395.1
MRSA10094	2017	Tissue/Wound	32	2845486	33	159035	Staphylococcus aureus(MRSA)	Staphylococcus aureus	5	SRS3409979	SAMN09400920	GCA_015717355.1
MRSA10095	2017	Blood	37	2794539	33	159032	Staphylococcus aureus(MRSA)	Staphylococcus aureus	105	SRS3410269	SAMN09400921	GCA_015717375.1
MRSA10096	2017	Urinary tract	48	2823220	33	180700	Staphylococcus aureus(MRSA)	Staphylococcus aureus	5	SRS3410271	SAMN09400922	GCA_015717305.1
MRSA10097	2017	Tissue/Wound	36	2869966	33	350013	Staphylococcus aureus(MRSA)	Staphylococcus aureus	8	SRS3410273	SAMN09400923	GCA_015717345.1
MRSA10098	2017	Respiratory tract	42	2857525	33	158826	Staphylococcus aureus(MRSA)	Staphylococcus aureus	8	SRS3410272	SAMN09400924	GCA_015717595.1
MRSA10100	2017	Tissue/Wound	44	2810603	33	143889	Staphylococcus aureus(MRSA)	Staphylococcus aureus	5	SRS3410274	SAMN09400925	GCA_015717325.1
MRSA10102	2017	Tissue/Wound	38	2906031	33	248580	Staphylococcus aureus(MRSA)	Staphylococcus aureus	8	SRS3410275	SAMN09400926	GCA_015717515.1
MRSA10103	2017	Tissue/Wound	34	2680091	33	274220	Staphylococcus aureus(MRSA)	Staphylococcus aureus	840	SRS3410402	SAMN09400927	GCA_015717525.1
MRSA10104	2017	Tissue/Wound	42	2880571	33	199964	Staphylococcus aureus(MRSA)	Staphylococcus aureus	5	SRS3410289	SAMN09400928	GCA_015717485.1
MRSA10105	2017	Respiratory tract	28	2709756	33	228824	Staphylococcus aureus(MRSA)	Staphylococcus aureus	5	SRS3410324	SAMN09400929	GCA_015717505.1
MRSA10106	2017	Respiratory tract	41	2865769	33	418150	Staphylococcus aureus(MRSA)	Staphylococcus aureus	105	SRS3410326	SAMN09400930	GCA_015717275.1
MRSA10107	2017	Respiratory tract	239	2802860	33	21219	Staphylococcus aureus(MRSA)	Staphylococcus aureus	5	SRS3410328	SAMN09400931	GCA_015717265.1
MRSA10108	2017	Respiratory tract	38	2835658	33	189721	Staphylococcus aureus(MRSA)	Staphylococcus aureus	5	SRS3410327	SAMN09400932	GCA_015717235.1
MRSA10109	2017	Blood	45	2851206	33	221025	Staphylococcus aureus(MRSA)	Staphylococcus aureus	105	SRS3410330	SAMN09400933	GCA_015717185.1
MRSA10110	2017	Respiratory tract	37	2839545	33	189727	Staphylococcus aureus(MRSA)	Staphylococcus aureus	5	SRS3410329	SAMN09400934	GCA_015717205.1
MRSA10111	2017	Respiratory tract	34	2892797	33	220042	Staphylococcus aureus(MRSA)	Staphylococcus aureus	8	SRS3410332	SAMN09400935	GCA_015717195.1
MRSA10112	2017	Respiratory tract	29	2818141	33	299190	Staphylococcus aureus(MRSA)	Staphylococcus aureus	8	SRS3410331	SAMN09400936	GCA_015717155.1
MRSA10113	2017	Blood	29	2802603	33	299191	Staphylococcus aureus(MRSA)	Staphylococcus aureus	8	SRS3410325	SAMN09400937	GCA_015717085.1
MRSA10114	2017	Blood	54	2833510	33	100399	Staphylococcus aureus(MRSA)	Staphylococcus aureus	4535	SRS3410322	SAMN09400938	GCA_015717145.1
MRSA10115	2017	Tissue/Wound	23	2809144	33	254828	Staphylococcus aureus(MRSA)	Staphylococcus aureus	5	SRS3410053	SAMN09400939	GCA_015717065.1
MRSA10116	2017	Blood	28	2756428	33	227651	Staphylococcus aureus(MRSA)	Staphylococcus aureus	5	SRS3410051	SAMN09400940	GCA_015717125.1
MRSA10117	2017	Respiratory tract	213	2737953	33	25950	Staphylococcus aureus(MRSA)	Staphylococcus aureus	840	SRS3410052	SAMN09400941	GCA_015717095.1
MRSA10118	2017	Respiratory tract	47	2826928	33	166321	Staphylococcus aureus(MRSA)	Staphylococcus aureus	5	SRS3410049	SAMN09400942	GCA_015717045.1
MRSA10119	2017	Respiratory tract	47	2742705	33	121983	Staphylococcus aureus(MRSA)	Staphylococcus aureus	59	SRS3410056	SAMN09400943	GCA_015717015.1
MRSA10120	2017	Blood	37	2856405	33	209195	Staphylococcus aureus(MRSA)	Staphylococcus aureus	8	SRS3410057	SAMN09400944	GCA_015716995.1
MRSA10121	2017	Respiratory tract	34	2855155	33	243853	Staphylococcus aureus(MRSA)	Staphylococcus aureus	5	SRS3410054	SAMN09400945	GCA_015716985.1
MRSA10122	2017	Respiratory tract	36	2871163	33	221001	Staphylococcus aureus(MRSA)	Staphylococcus aureus	5	SRS3410055	SAMN09400946	GCA_015716925.1
MRSA10123	2017	Blood	32	2911756	33	304984	Staphylococcus aureus(MRSA)	Staphylococcus aureus	8	SRS3410048	SAMN09400947	GCA_015716955.1
MRSA10125	2017	Blood	33	2876597	33	304603	Staphylococcus aureus(MRSA)	Staphylococcus aureus	8	SRS3410050	SAMN09400948	GCA_015716945.1
MRSA10126	2017	Tissue/Wound	47	2895240	33	211816	Staphylococcus aureus(MRSA)	Staphylococcus aureus	105	SRS3410287	SAMN09400949	GCA_015716885.1
MRSA10127	2017	Respiratory tract	30	2827220	33	298606	Staphylococcus aureus(MRSA)	Staphylococcus aureus	8	SRS3410286	SAMN09400950	GCA_015716905.1
MRSA10128	2017	Respiratory tract	58	2875719	33	166017	Staphylococcus aureus(MRSA)	Staphylococcus aureus	105	SRS3410282	SAMN09400951	GCA_015716805.1
MRSA10130	2017	Respiratory tract	31	2844647	33	243782	Staphylococcus aureus(MRSA)	Staphylococcus aureus	5	SRS3410285	SAMN09400952	GCA_015716865.1
MRSA10131	2017	Tissue/Wound	51	2841487	33	166321	Staphylococcus aureus(MRSA)	Staphylococcus aureus	5	SRS3410278	SAMN09400953	GCA_015716785.1
MRSA10132	2017	Urinary tract	52	2855170	33	202758	Staphylococcus aureus(MRSA)	Staphylococcus aureus	105	SRS3410280	SAMN09400954	GCA_015716825.1
MRSA10133	2017	Tissue/Wound	33	2905947	33	304385	Staphylococcus aureus(MRSA)	Staphylococcus aureus	8	SRS3410281	SAMN09400955	GCA_015716835.1
MRSA10134	2017	Tissue/Wound	37	2886634	33	168583	Staphylococcus aureus(MRSA)	Staphylococcus aureus	5	SRS3410279	SAMN09400956	GCA_015716755.1
MRSA10135	2017	Blood	23	2743959	33	222015	Staphylococcus aureus(MRSA)	Staphylococcus aureus	5	SRS3410276	SAMN09400957	GCA_015716745.1
MRSA10136	2017	Respiratory tract	50	2844765	33	179433	Staphylococcus aureus(MRSA)	Staphylococcus aureus	105	SRS3410277	SAMN09400958	GCA_015716685.1
MRSA10138	2017	Respiratory tract	44	2795612	33	115257	Staphylococcus aureus(MRSA)	Staphylococcus aureus	8	SRS3409628	SAMN09400959	GCA_015716705.1
MRSA10139	2017	Respiratory tract	61	2811820	33	88058	Staphylococcus aureus(MRSA)	Staphylococcus aureus	8	SRS3409678	SAMN09400960	GCA_015716695.1
MRSA10140	2017	Tissue/Wound	58	2875916	33	179585	Staphylococcus aureus(MRSA)	Staphylococcus aureus	105	SRS3409630	SAMN09400961	GCA_015716665.1
MRSA10141	2017	Respiratory tract	28	2726935	33	166327	Staphylococcus aureus(MRSA)	Staphylococcus aureus	1649	SRS3409629	SAMN09400962	GCA_015716645.1
MRSA10142	2017	Tissue/Wound	40	2808629	33	173249	Staphylococcus aureus(MRSA)	Staphylococcus aureus	8	SRS3409625	SAMN09400963	GCA_015716605.1
MRSA10143	2017	Tissue/Wound	36	2902223	33	305002	Staphylococcus aureus(MRSA)	Staphylococcus aureus	8	SRS3409624	SAMN09400964	GCA_015716595.1
MRSA10145	2017	Respiratory tract	60	2877505	33	159863	Staphylococcus aureus(MRSA)	Staphylococcus aureus	105	SRS3409627	SAMN09400965	GCA_015716585.1
MRSA10147	2017	Respiratory tract	32	2878018	33	244230	Staphylococcus aureus(MRSA)	Staphylococcus aureus	5	SRS3409622	SAMN09400967	GCA_015716565.1
MRSA10148	2017	Urinary tract	50	2916314	33	204159	Staphylococcus aureus(MRSA)	Staphylococcus aureus	5	SRS3409621	SAMN09400968	GCA_015716545.1
MRSA10149	2017	Respiratory tract	31	2865947	33	244017	Staphylococcus aureus(MRSA)	Staphylococcus aureus	105	SRS3409870	SAMN09400969	GCA_015716505.1
MRSA10150	2017	Respiratory tract	64	2911258	33	149789	Staphylococcus aureus(MRSA)	Staphylococcus aureus	8	SRS3409871	SAMN09400970	GCA_015716495.1
MRSA10151	2017	Blood	43	2952266	33	150236	Staphylococcus aureus(MRSA)	Staphylococcus aureus	8	SRS3409873	SAMN09400971	GCA_015716485.1
MRSA10152	2017	Respiratory tract	41	2923495	33	194602	Staphylococcus aureus(MRSA)	Staphylococcus aureus	8	SRS3409872	SAMN09400972	GCA_015716415.1
MRSA10154	2017	Urinary tract	27	2740617	33	243943	Staphylococcus aureus(MRSA)	Staphylococcus aureus	5	SRS3409876	SAMN09400974	GCA_015716405.1
MRSA10155	2017	Respiratory tract	29	2849461	33	201017	Staphylococcus aureus(MRSA)	Staphylococcus aureus	5	SRS3409875	SAMN09400975	GCA_015716465.1
MRSA10156	2017	Respiratory tract	28	2812825	33	279848	Staphylococcus aureus(MRSA)	Staphylococcus aureus	5	SRS3409877	SAMN09400976	GCA_015716425.1
MRSA10157	2017	Respiratory tract	25	2819860	33	243550	Staphylococcus aureus(MRSA)	Staphylococcus aureus	105	SRS3409866	SAMN09400977	GCA_015716385.1
MRSA10158	2017	Blood	37	2818930	33	179536	Staphylococcus aureus(MRSA)	Staphylococcus aureus	8	SRS3409867	SAMN09400978	GCA_015716335.1
MRSA10159	2017	Blood	32	2861736	33	239691	Staphylococcus aureus(MRSA)	Staphylococcus aureus	8	SRS3410123	SAMN09400979	GCA_015716315.1
MRSA10161	2017	Respiratory tract	30	2831489	33	252694	Staphylococcus aureus(MRSA)	Staphylococcus aureus	8	SRS3410125	SAMN09400980	GCA_015716285.1
MRSA10162	2017	Respiratory tract	26	2789048	33	250618	Staphylococcus aureus(MRSA)	Staphylococcus aureus	5	SRS3410122	SAMN09400981	GCA_015716305.1
MRSA10163	2017	Respiratory tract	39	2838919	33	189730	Staphylococcus aureus(MRSA)	Staphylococcus aureus	5	SRS3410120	SAMN09400982	GCA_015716325.1
MRSA10164	2017	Tissue/Wound	47	2898598	33	295497	Staphylococcus aureus(MRSA)	Staphylococcus aureus	8	SRS3410121	SAMN09400983	GCA_015716265.1
MRSA10166	2017	Respiratory tract	23	2834555	33	254806	Staphylococcus aureus(MRSA)	Staphylococcus aureus	231	SRS3410116	SAMN09400985	GCA_015716245.1
MRSA10167	2017	Tissue/Wound	37	2861639	33	220105	Staphylococcus aureus(MRSA)	Staphylococcus aureus	8	SRS3410118	SAMN09400986	GCA_015716185.1
MRSA10168	2017	Blood	29	2786388	33	198455	Staphylococcus aureus(MRSA)	Staphylococcus aureus	8	SRS3410130	SAMN09400987	GCA_015716225.1
MRSA10169	2017	Tissue/Wound	44	2896492	33	317167	Staphylococcus aureus(MRSA)	Staphylococcus aureus	8	SRS3410132	SAMN09400988	GCA_015716195.1
MRSA10171	2017	Tissue/Wound	40	2845878	33	201442	Staphylococcus aureus(MRSA)	Staphylococcus aureus	8	SRS3410395	SAMN09400989	GCA_015716165.1
MRSA10172	2017	Respiratory tract	33	2901609	33	320866	Staphylococcus aureus(MRSA)	Staphylococcus aureus	8	SRS3410394	SAMN09400990	GCA_015716125.1
MRSA10173	2017	Tissue/Wound	33	2896233	33	379431	Staphylococcus aureus(MRSA)	Staphylococcus aureus	8	SRS3410393	SAMN09400991	GCA_015716135.1
MRSA10175	2017	Tissue/Wound	33	2832350	33	221006	Staphylococcus aureus(MRSA)	Staphylococcus aureus	105	SRS3410396	SAMN09400992	GCA_015716055.1
MRSA10176	2017	Tissue/Wound	62	2772923	33	88990	Staphylococcus aureus(MRSA)	Staphylococcus aureus	8	SRS3410400	SAMN09400993	GCA_015716095.1
MRSA10178	2017	Respiratory tract	28	2899391	33	379000	Staphylococcus aureus(MRSA)	Staphylococcus aureus	8	SRS3410401	SAMN09400994	GCA_015716085.1
MRSA10179	2017	Tissue/Wound	32	2870681	33	345300	Staphylococcus aureus(MRSA)	Staphylococcus aureus	8	SRS3410397	SAMN09400995	GCA_015716045.1
MRSA10180	2017	Tissue/Wound	32	2902286	33	345300	Staphylococcus aureus(MRSA)	Staphylococcus aureus	8	SRS3410399	SAMN09400996	GCA_015716025.1
MRSA10182	2017	Respiratory tract	25	2768862	33	717069	Staphylococcus aureus(MRSA)	Staphylococcus aureus	5	SRS3410404	SAMN09400997	GCA_015715965.1
MRSA10183	2017	Tissue/Wound	41	2850011	33	220040	Staphylococcus aureus(MRSA)	Staphylococcus aureus	8	SRS3410405	SAMN09400998	GCA_015715945.1
MRSA10184	2017	Respiratory tract	32	2907371	33	345300	Staphylococcus aureus(MRSA)	Staphylococcus aureus	8	SRS3409730	SAMN09400999	GCA_015715955.1
MRSA10185	2017	Tissue/Wound	38	2885114	33	345020	Staphylococcus aureus(MRSA)	Staphylococcus aureus	8	SRS3409732	SAMN09401000	GCA_015715975.1
MRSA10186	2017	Tissue/Wound	34	2864855	33	345305	Staphylococcus aureus(MRSA)	Staphylococcus aureus	8	SRS3409734	SAMN09401001	GCA_015715885.1
MRSA10187	2017	Respiratory tract	60	2858990	33	93015	Staphylococcus aureus(MRSA)	Staphylococcus aureus	8	SRS3409735	SAMN09401002	GCA_015715925.1
MRSA10188	2017	Respiratory tract	29	2852842	33	345301	Staphylococcus aureus(MRSA)	Staphylococcus aureus	8	SRS3409736	SAMN09401003	GCA_015715895.1
MRSA10189	2017	Respiratory tract	28	2790097	33	242190	Staphylococcus aureus(MRSA)	Staphylococcus aureus	8	SRS3409733	SAMN09401004	GCA_015715845.1
MRSA10190	2017	Blood	33	2755552	33	167765	Staphylococcus aureus(MRSA)	Staphylococcus aureus	5	SRS3409737	SAMN09401005	GCA_015715865.1
MRSA10191	2017	Respiratory tract	49	2794891	33	236045	Staphylococcus aureus(MRSA)	Staphylococcus aureus	5	SRS3409738	SAMN09401006	GCA_015715805.1
MRSA10192	2017	Respiratory tract	28	2732898	33	243851	Staphylococcus aureus(MRSA)	Staphylococcus aureus	5	SRS3409742	SAMN09401007	GCA_015715825.1
MRSA10193	2017	Respiratory tract	41	2816399	33	153863	Staphylococcus aureus(MRSA)	Staphylococcus aureus	5	SRS3409740	SAMN09401008	GCA_015715775.1
MRSA10194	2017	Respiratory tract	45	2849096	33	147342	Staphylococcus aureus(MRSA)	Staphylococcus aureus	8	SRS3410041	SAMN09401009	GCA_015715725.1
MRSA10195	2017	Tissue/Wound	43	2857905	33	200937	Staphylococcus aureus(MRSA)	Staphylococcus aureus	8	SRS3410042	SAMN09401010	GCA_015715765.1
MRSA10197	2017	Respiratory tract	29	2801512	33	206904	Staphylococcus aureus(MRSA)	Staphylococcus aureus	5	SRS3410043	SAMN09401012	GCA_015715705.1
MRSA10198	2017	Tissue/Wound	29	2885672	33	201441	Staphylococcus aureus(MRSA)	Staphylococcus aureus	8	SRS3410037	SAMN09401013	GCA_015715715.1
MRSA10199	2017	Respiratory tract	49	2855431	33	210876	Staphylococcus aureus(MRSA)	Staphylococcus aureus	105	SRS3410039	SAMN09401014	GCA_015715665.1
MRSA10200	2017	Tissue/Wound	33	2857283	33	239286	Staphylococcus aureus(MRSA)	Staphylococcus aureus	8	SRS3410040	SAMN09401015	GCA_015715685.1
MRSA10202	2017	Blood	52	2852624	33	220301	Staphylococcus aureus(MRSA)	Staphylococcus aureus	105	SRS3410036	SAMN09401017	GCA_015715625.1
MRSA10203	2017	Respiratory tract	35	2800245	33	167487	Staphylococcus aureus(MRSA)	Staphylococcus aureus	5	SRS3410167	SAMN09401018	GCA_015715615.1
MRSA10204	2017	Tissue/Wound	33	2860931	33	295034	Staphylococcus aureus(MRSA)	Staphylococcus aureus	8	SRS3410298	SAMN09401019	GCA_015715605.1
MRSA10205	2017	Respiratory tract	45	2823097	33	173695	Staphylococcus aureus(MRSA)	Staphylococcus aureus	5	SRS3410296	SAMN09401020	GCA_015715545.1
MRSA10206	2017	Respiratory tract	31	2715099	33	151356	Staphylococcus aureus(MRSA)	Staphylococcus aureus	1649	SRS3410295	SAMN09401021	GCA_015715585.1
MRSA10207	2017	Tissue/Wound	48	2887421	33	234528	Staphylococcus aureus(MRSA)	Staphylococcus aureus	8	SRS3410293	SAMN09401022	GCA_015715555.1
MRSA10208	2017	Tissue/Wound	38	2934150	33	336880	Staphylococcus aureus(MRSA)	Staphylococcus aureus	8	SRS3410303	SAMN09401023	GCA_015715515.1
MRSA10209	2017	Respiratory tract	24	2753994	33	279578	Staphylococcus aureus(MRSA)	Staphylococcus aureus	5	SRS3410301	SAMN09401024	GCA_015715505.1
MRSA10210	2017	Respiratory tract	50	2913070	33	129564	Staphylococcus aureus(MRSA)	Staphylococcus aureus	8	SRS3410300	SAMN09401025	GCA_015715465.1
MRSA10211	2017	Respiratory tract	63	2889105	33	166610	Staphylococcus aureus(MRSA)	Staphylococcus aureus	105	SRS3410297	SAMN09401026	GCA_015715475.1
MRSA10212	2017	Tissue/Wound	60	2844896	33	97779	Staphylococcus aureus(MRSA)	Staphylococcus aureus	5	SRS3410291	SAMN09401027	GCA_015715375.1
MRSA10213	2017	Tissue/Wound	62	2911024	33	121742	Staphylococcus aureus(MRSA)	Staphylococcus aureus	8	SRS3410294	SAMN09401028	GCA_015715385.1
MRSA10214	2017	Tissue/Wound	39	2807468	33	169891	Staphylococcus aureus(MRSA)	Staphylococcus aureus	4612	SRS3409654	SAMN09401029	GCA_015715435.1
MRSA10215	2017	Urinary tract	51	2915761	33	169889	Staphylococcus aureus(MRSA)	Staphylococcus aureus	5	SRS3409655	SAMN09401030	GCA_015715425.1
MRSA10216	2017	Respiratory tract	29	2764057	33	170515	Staphylococcus aureus(MRSA)	Staphylococcus aureus	5	SRS3409652	SAMN09401031	GCA_015715365.1
MRSA10217	2017	Tissue/Wound	30	2714751	33	214823	Staphylococcus aureus(MRSA)	Staphylococcus aureus	72	SRS3409653	SAMN09401032	GCA_015715295.1
MRSA10218	2017	Tissue/Wound	32	2795338	33	185476	Staphylococcus aureus(MRSA)	Staphylococcus aureus	105	SRS3409650	SAMN09401033	GCA_015715335.1
MRSA10219	2017	Respiratory tract	23	2835041	33	243783	Staphylococcus aureus(MRSA)	Staphylococcus aureus	231	SRS3409651	SAMN09401034	GCA_015715265.1
MRSA10220	2017	Blood	44	2855553	33	204721	Staphylococcus aureus(MRSA)	Staphylococcus aureus	5	SRS3409649	SAMN09401035	GCA_015715325.1
MRSA10223	2017	Blood	29	2733335	33	169803	Staphylococcus aureus(MRSA)	Staphylococcus aureus	5	SRS3409648	SAMN09401036	GCA_015715285.1
MRSA10224	2017	Respiratory tract	36	2899083	33	379419	Staphylococcus aureus(MRSA)	Staphylococcus aureus	8	SRS3409657	SAMN09401037	GCA_015715245.1
MRSA10225	2017	Blood	32	2903370	33	345301	Staphylococcus aureus(MRSA)	Staphylococcus aureus	8	SRS3409658	SAMN09401038	GCA_015715165.1
MRSA10226	2017	Respiratory tract	41	2740141	33	143882	Staphylococcus aureus(MRSA)	Staphylococcus aureus	5	SRS3409894	SAMN09401039	GCA_015715205.1
MRSA10227	2017	Urinary tract	32	2866440	33	345320	Staphylococcus aureus(MRSA)	Staphylococcus aureus	8	SRS3409889	SAMN09401040	GCA_015715185.1
MRSA10230	2017	Tissue/Wound	35	2905265	33	345321	Staphylococcus aureus(MRSA)	Staphylococcus aureus	8	SRS3409844	SAMN09401041	GCA_015715195.1
MRSA10231	2017	Tissue/Wound	28	2857684	33	345353	Staphylococcus aureus(MRSA)	Staphylococcus aureus	8	SRS3409907	SAMN09401042	GCA_015715145.1
MRSA10232	2017	Tissue/Wound	31	2850734	33	159035	Staphylococcus aureus(MRSA)	Staphylococcus aureus	105	SRS3409890	SAMN09401043	GCA_015715085.1
MRSA10233	2017	Blood	35	2842716	33	213126	Staphylococcus aureus(MRSA)	Staphylococcus aureus	5	SRS3409892	SAMN09401044	GCA_015715075.1
MRSA10234	2017	Respiratory tract	29	2792740	33	283552	Staphylococcus aureus(MRSA)	Staphylococcus aureus	5	SRS3409893	SAMN09401045	GCA_015715095.1
MRSA10235	2017	Respiratory tract	47	2849471	33	221026	Staphylococcus aureus(MRSA)	Staphylococcus aureus	105	SRS3409891	SAMN09401046	GCA_015715065.1
MRSA10236	2017	Tissue/Wound	25	2784115	33	250675	Staphylococcus aureus(MRSA)	Staphylococcus aureus	5	SRS3409923	SAMN09401047	GCA_015715035.1
MRSA10237	2017	Tissue/Wound	40	2900853	33	199965	Staphylococcus aureus(MRSA)	Staphylococcus aureus	8	SRS3409921	SAMN09401048	GCA_015715005.1
MRSA10238	2017	Respiratory tract	35	2840847	33	166473	Staphylococcus aureus(MRSA)	Staphylococcus aureus	5	SRS3409998	SAMN09401049	GCA_015714995.1
MRSA10239	2017	Respiratory tract	34	2870178	33	305799	Staphylococcus aureus(MRSA)	Staphylococcus aureus	5	SRS3409997	SAMN09401050	GCA_015714965.1
MRSA10240	2017	Tissue/Wound	31	2860152	33	298001	Staphylococcus aureus(MRSA)	Staphylococcus aureus	8	SRS3409996	SAMN09401051	GCA_015714925.1
MRSA10241	2017	Blood	65	2799803	33	88058	Staphylococcus aureus(MRSA)	Staphylococcus aureus	8	SRS3409993	SAMN09401052	GCA_015714885.1
MRSA10243	2017	Respiratory tract	41	2838677	33	166322	Staphylococcus aureus(MRSA)	Staphylococcus aureus	5	SRS3409995	SAMN09401053	GCA_015714935.1
MRSA10244	2017	Respiratory tract	26	2749300	33	205696	Staphylococcus aureus(MRSA)	Staphylococcus aureus	5	SRS3409994	SAMN09401054	GCA_015714985.1
MRSA10245	2017	Tissue/Wound	50	2834756	33	144629	Staphylococcus aureus(MRSA)	Staphylococcus aureus	8	SRS3409990	SAMN09401055	GCA_015714895.1
MRSA10246	2017	Respiratory tract	29	2805178	33	169703	Staphylococcus aureus(MRSA)	Staphylococcus aureus	5	SRS3409991	SAMN09401056	GCA_015712385.1
MRSA10247	2017	Respiratory tract	31	2820160	33	170177	Staphylococcus aureus(MRSA)	Staphylococcus aureus	105	SRS3410005	SAMN09401057	GCA_015714825.1
MRSA10248	2017	Blood	35	2859279	33	299196	Staphylococcus aureus(MRSA)	Staphylococcus aureus	1750	SRS3410006	SAMN09401058	GCA_015714845.1
MRSA10249	2017	Blood	46	2793385	33	153891	Staphylococcus aureus(MRSA)	Staphylococcus aureus	105	SRS3409524	SAMN09401059	GCA_015712305.1
MRSA10250	2017	Respiratory tract	29	2747101	33	169150	Staphylococcus aureus(MRSA)	Staphylococcus aureus	5	SRS3410290	SAMN09401060	GCA_015712315.1
MRSA10251	2017	Respiratory tract	26	2686280	33	254713	Staphylococcus aureus(MRSA)	Staphylococcus aureus	72	SRS3409741	SAMN09401061	GCA_015712295.1
MRSA10252	2017	Respiratory tract	39	2917567	33	159044	Staphylococcus aureus(MRSA)	Staphylococcus aureus	8	SRS3409739	SAMN09401062	GCA_015712325.1
MRSA10253	2017	Respiratory tract	29	2768793	33	244003	Staphylococcus aureus(MRSA)	Staphylococcus aureus	5	SRS3409743	SAMN09401063	GCA_015712285.1
MRSA10254	2017	Tissue/Wound	29	2855834	33	190359	Staphylococcus aureus(MRSA)	Staphylococcus aureus	5	SRS3409842	SAMN09401064	GCA_015729385.1
MRSA10255	2017	Tissue/Wound	37	2873327	33	209022	Staphylococcus aureus(MRSA)	Staphylococcus aureus	8	SRS3409745	SAMN09401065	GCA_015729355.1
MRSA10256	2017	Respiratory tract	40	2840154	33	189730	Staphylococcus aureus(MRSA)	Staphylococcus aureus	5	SRS3409746	SAMN09401066	GCA_015729335.1
MRSA10257	2017	Tissue/Wound	29	2879867	33	241828	Staphylococcus aureus(MRSA)	Staphylococcus aureus	8	SRS3409798	SAMN09401067	GCA_015729295.1
MRSA10258	2017	Tissue/Wound	37	2853640	33	287026	Staphylococcus aureus(MRSA)	Staphylococcus aureus	8	SRS3409802	SAMN09401068	GCA_015729285.1
MRSA10259	2017	Blood	56	2845416	33	125499	Staphylococcus aureus(MRSA)	Staphylococcus aureus	8	SRS3410406	SAMN09401069	GCA_015729325.1
MRSA10260	2017	Respiratory tract	28	2841677	33	218170	Staphylococcus aureus(MRSA)	Staphylococcus aureus	231	SRS3410408	SAMN09401070	GCA_015729245.1
MRSA10261	2017	Respiratory tract	32	2847811	33	201697	Staphylococcus aureus(MRSA)	Staphylococcus aureus	8	SRS3410413	SAMN09401071	GCA_015729185.1
MRSA10262	2017	Blood	74	2757813	33	83223	Staphylococcus aureus(MRSA)	Staphylococcus aureus	22	SRS3410409	SAMN09401072	GCA_015729265.1
MRSA10263	2017	Tissue/Wound	29	2865939	33	243931	Staphylococcus aureus(MRSA)	Staphylococcus aureus	5	SRS3410403	SAMN09401073	GCA_015729195.1
MRSA10264	2017	Tissue/Wound	34	2831504	33	253062	Staphylococcus aureus(MRSA)	Staphylococcus aureus	8	SRS3410398	SAMN09401074	GCA_015729205.1
MRSA10265	2017	Respiratory tract	37	2852155	33	188410	Staphylococcus aureus(MRSA)	Staphylococcus aureus	8	SRS3409840	SAMN09401075	GCA_015729165.1
MRSA10266	2017	Tissue/Wound	42	2869034	33	214806	Staphylococcus aureus(MRSA)	Staphylococcus aureus	5	SRS3410114	SAMN09401076	GCA_015729125.1
MRSA10267	2017	Tissue/Wound	33	2847795	33	215829	Staphylococcus aureus(MRSA)	Staphylococcus aureus	231	SRS3410103	SAMN09401077	GCA_015729075.1
MRSA10268	2017	Tissue/Wound	52	2783022	33	144691	Staphylococcus aureus(MRSA)	Staphylococcus aureus	8	SRS3410097	SAMN09401078	GCA_015729135.1
MRSA10269	2017	Blood	42	2907269	33	150373	Staphylococcus aureus(MRSA)	Staphylococcus aureus	8	SRS3410441	SAMN09401079	GCA_015729045.1
MRSA10270	2017	Tissue/Wound	29	2857976	33	345297	Staphylococcus aureus(MRSA)	Staphylococcus aureus	8	SRS3410442	SAMN09401080	GCA_015729105.1
MRSA10271	2017	Respiratory tract	49	2817494	33	138696	Staphylococcus aureus(MRSA)	Staphylococcus aureus	5	SRS3410129	SAMN09401081	GCA_015729065.1
MRSA10272	2017	Respiratory tract	53	2918747	33	127424	Staphylococcus aureus(MRSA)	Staphylococcus aureus	8	SRS3410131	SAMN09401082	GCA_015728955.1
MRSA10273	2017	Respiratory tract	57	2935299	33	214443	Staphylococcus aureus(MRSA)	Staphylococcus aureus	5	SRS3410126	SAMN09401083	GCA_015729025.1
MRSA10274	2017	Respiratory tract	33	2867188	33	243802	Staphylococcus aureus(MRSA)	Staphylococcus aureus	5	SRS3410128	SAMN09401084	GCA_015729005.1
MRSA10275	2017	Blood	36	2916830	33	208828	Staphylococcus aureus(MRSA)	Staphylococcus aureus	8	SRS3410124	SAMN09401085	GCA_015728945.1
MRSA10276	2017	Tissue/Wound	33	2923631	33	260959	Staphylococcus aureus(MRSA)	Staphylococcus aureus	8	SRS3410127	SAMN09401086	GCA_015728965.1
MRSA10277	2017	Respiratory tract	59	2840746	33	113966	Staphylococcus aureus(MRSA)	Staphylococcus aureus	239	SRS3410425	SAMN09401087	GCA_015728905.1
MRSA10278	2017	Respiratory tract	37	2853820	33	250871	Staphylococcus aureus(MRSA)	Staphylococcus aureus	45	SRS3410429	SAMN09401088	GCA_015728895.1
MRSA10279	2017	Respiratory tract	36	2873388	33	201714	Staphylococcus aureus(MRSA)	Staphylococcus aureus	8	SRS3409636	SAMN09401089	GCA_015728845.1
MRSA10280	2017	Respiratory tract	26	2829018	33	219864	Staphylococcus aureus(MRSA)	Staphylococcus aureus	231	SRS3409635	SAMN09401090	GCA_015728885.1
MRSA10281	2017	Respiratory tract	39	2861339	33	243852	Staphylococcus aureus(MRSA)	Staphylococcus aureus	5	SRS3409633	SAMN09401091	GCA_015728835.1
MRSA10282	2017	Respiratory tract	40	2861380	33	243852	Staphylococcus aureus(MRSA)	Staphylococcus aureus	5	SRS3409631	SAMN09401092	GCA_015728825.1
MRSA10283	2017	Respiratory tract	26	2754903	33	241153	Staphylococcus aureus(MRSA)	Staphylococcus aureus	5	SRS3409656	SAMN09401093	GCA_015728805.1
MRSA10284	2017	Blood	27	2850011	33	345300	Staphylococcus aureus(MRSA)	Staphylococcus aureus	8	SRS3409728	SAMN09401094	GCA_015728755.1
MRSA10285	2017	Tissue/Wound	46	2888894	33	144689	Staphylococcus aureus(MRSA)	Staphylococcus aureus	8	SRS3409647	SAMN09401095	GCA_015728745.1
MRSA10286	2017	Respiratory tract	26	2765871	33	278094	Staphylococcus aureus(MRSA)	Staphylococcus aureus	840	SRS3409641	SAMN09401096	GCA_015728725.1
MRSA10287	2017	Respiratory tract	26	2777169	33	243734	Staphylococcus aureus(MRSA)	Staphylococcus aureus	4839	SRS3410145	SAMN09401097	GCA_015728735.1
MRSA10288	2017	Tissue/Wound	31	2858834	33	255162	Staphylococcus aureus(MRSA)	Staphylococcus aureus	8	SRS3410144	SAMN09401098	GCA_015728645.1
MRSA10289	2017	Respiratory tract	35	2845566	33	159033	Staphylococcus aureus(MRSA)	Staphylococcus aureus	105	SRS3409593	SAMN09401099	GCA_015728625.1
MRSA10290	2017	Blood	31	2801351	33	212189	Staphylococcus aureus(MRSA)	Staphylococcus aureus	105	SRS3409672	SAMN09401100	GCA_015728695.1
MRSA10291	2017	Tissue/Wound	24	2685246	33	243796	Staphylococcus aureus(MRSA)	Staphylococcus aureus	5	SRS3409922	SAMN09401101	GCA_015728665.1
MRSA10292	2017	Respiratory tract	31	2907552	33	220041	Staphylococcus aureus(MRSA)	Staphylococcus aureus	8	SRS3409925	SAMN09401102	GCA_015728605.1
MRSA10293	2017	Respiratory tract	37	2837006	33	387748	Staphylococcus aureus(MRSA)	Staphylococcus aureus	5	SRS3409917	SAMN09401103	GCA_015728635.1
MRSA10294	2017	Respiratory tract	64	2950717	33	169771	Staphylococcus aureus(MRSA)	Staphylococcus aureus	5	SRS3409919	SAMN09401104	GCA_015728575.1
MRSA10295	2017	Respiratory tract	27	2778556	33	378531	Staphylococcus aureus(MRSA)	Staphylococcus aureus	5	SRS3409918	SAMN09401105	GCA_015728545.1
MRSA10296	2017	Tissue/Wound	34	2847727	33	215829	Staphylococcus aureus(MRSA)	Staphylococcus aureus	231	SRS3409920	SAMN09401106	GCA_015728495.1
MRSA10297	2017	Blood	33	2870597	33	299507	Staphylococcus aureus(MRSA)	Staphylococcus aureus	1750	SRS3409776	SAMN09401107	GCA_015728555.1
MRSA10298	2017	Tissue/Wound	32	2861597	33	378344	Staphylococcus aureus(MRSA)	Staphylococcus aureus	8	SRS3409878	SAMN09401108	GCA_015728465.1
MRSA10299	2017	Respiratory tract	23	2832607	33	254808	Staphylococcus aureus(MRSA)	Staphylococcus aureus	231	SRS3409575	SAMN09401109	GCA_015728485.1
MRSA10300	2017	Respiratory tract	54	2933600	33	227088	Staphylococcus aureus(MRSA)	Staphylococcus aureus	8	SRS4051732	SAMN10435772	GCA_015728505.1
MRSA10301	2017	Tissue/Wound	58	2886040	33	211131	Staphylococcus aureus(MRSA)	Staphylococcus aureus	5	SRS4051734	SAMN10435773	GCA_015728435.1
MRSA10302	2017	Tissue/Wound	28	2797972	33	444025	Staphylococcus aureus(MRSA)	Staphylococcus aureus	5	SRS4051735	SAMN10435774	GCA_015728355.1
MRSA10303	2017	Tissue/Wound	29	2856648	33	317959	Staphylococcus aureus(MRSA)	Staphylococcus aureus	8	SRS4051736	SAMN10435775	GCA_015728365.1
MRSA10304	2017	Tissue/Wound	26	2905237	33	511455	Staphylococcus aureus(MRSA)	Staphylococcus aureus	8	SRS4051645	SAMN10435776	GCA_015728415.1
MRSA10305	2017	Respiratory tract	30	2915233	33	345593	Staphylococcus aureus(MRSA)	Staphylococcus aureus	8	SRS4051648	SAMN10435777	GCA_015728405.1
MRSA10306	2017	Respiratory tract	41	2872075	33	221297	Staphylococcus aureus(MRSA)	Staphylococcus aureus	105	SRS4051044	SAMN10435778	GCA_015728345.1
MRSA10307	2017	Respiratory tract	23	2782937	33	244058	Staphylococcus aureus(MRSA)	Staphylococcus aureus	5	SRS4051043	SAMN10435779	GCA_015728285.1
MRSA10308	2017	Respiratory tract	38	2841178	33	163425	Staphylococcus aureus(MRSA)	Staphylococcus aureus	5	SRS4051042	SAMN10435780	GCA_015728275.1
MRSA10309	2017	Tissue/Wound	30	2919192	33	252783	Staphylococcus aureus(MRSA)	Staphylococcus aureus	8	SRS4051041	SAMN10435781	GCA_015728265.1
MRSA10310	2017	Respiratory tract	34	2864518	33	159410	Staphylococcus aureus(MRSA)	Staphylococcus aureus	8	SRS4051040	SAMN10435782	GCA_015728305.1
MRSA10311	2017	Respiratory tract	30	2849753	33	283704	Staphylococcus aureus(MRSA)	Staphylococcus aureus	5	SRS4553316	SAMN11285042	GCA_015728245.1
MRSA10312	2017	Blood	23	2729232	33	271462	Staphylococcus aureus(MRSA)	Staphylococcus aureus	72	SRS4051039	SAMN10435783	GCA_015728175.1
MRSA10313	2017	Blood	41	2851784	33	147896	Staphylococcus aureus(MRSA)	Staphylococcus aureus	8	SRS4051038	SAMN10435784	GCA_015728165.1
MRSA10314	2017	Respiratory tract	58	2778641	33	79397	Staphylococcus aureus(MRSA)	Staphylococcus aureus	5	SRS4051037	SAMN10435785	GCA_015728145.1
MRSA10315	2017	Respiratory tract	25	2843697	33	378455	Staphylococcus aureus(MRSA)	Staphylococcus aureus	8	SRS4051052	SAMN10435786	GCA_015728215.1
MRSA10316	2017	Tissue/Wound	46	2838074	33	172674	Staphylococcus aureus(MRSA)	Staphylococcus aureus	5	SRS4051051	SAMN10435787	GCA_015728115.1
MRSA10317	2017	Respiratory tract	24	2867550	33	378763	Staphylococcus aureus(MRSA)	Staphylococcus aureus	8	SRS4051712	SAMN10435788	GCA_015728155.1
MRSA10318	2017	Blood	31	2893687	33	345378	Staphylococcus aureus(MRSA)	Staphylococcus aureus	8	SRS4051711	SAMN10435789	GCA_015728075.1
MRSA10320	2017	Tissue/Wound	28	2759597	33	212951	Staphylococcus aureus(MRSA)	Staphylococcus aureus	105	SRS4051714	SAMN10435790	GCA_015728105.1
MRSA10321	2017	Tissue/Wound	26	2769586	33	237256	Staphylococcus aureus(MRSA)	Staphylococcus aureus	5	SRS4051713	SAMN10435791	GCA_015728065.1
MRSA10322	2017	Tissue/Wound	39	2905084	33	201439	Staphylococcus aureus(MRSA)	Staphylococcus aureus	8	SRS4051716	SAMN10435792	GCA_015728035.1
MRSA10323	2017	Tissue/Wound	34	2911625	33	234045	Staphylococcus aureus(MRSA)	Staphylococcus aureus	8	SRS4051715	SAMN10435793	GCA_015728025.1
MRSA10324	2017	Respiratory tract	30	2806475	33	168942	Staphylococcus aureus(MRSA)	Staphylococcus aureus	5	SRS4051718	SAMN10435794	GCA_015727965.1
MRSA10325	2017	Tissue/Wound	44	2852108	33	137001	Staphylococcus aureus(MRSA)	Staphylococcus aureus	8	SRS4051717	SAMN10435795	GCA_015727955.1
MRSA10326	2018	Blood	72	2830046	33	87321	Staphylococcus aureus(MRSA)	Staphylococcus aureus	8	SRS4051708	SAMN10435796	GCA_015727975.1
MRSA10327	2018	Respiratory tract	36	2904279	33	242632	Staphylococcus aureus(MRSA)	Staphylococcus aureus	8	SRS4051707	SAMN10435797	GCA_015727925.1
MRSA10328	2018	Tissue/Wound	31	2786273	33	255074	Staphylococcus aureus(MRSA)	Staphylococcus aureus	8	SRS4051466	SAMN10435798	GCA_015727895.1
MRSA10329	2018	Blood	55	2825276	33	142682	Staphylococcus aureus(MRSA)	Staphylococcus aureus	8	SRS4051467	SAMN10435799	GCA_015727935.1
MRSA10330	2018	Blood	27	2728882	33	226145	Staphylococcus aureus(MRSA)	Staphylococcus aureus	97	SRS4051464	SAMN10435800	GCA_015727845.1
MRSA10331	2018	Respiratory tract	33	2896224	33	220107	Staphylococcus aureus(MRSA)	Staphylococcus aureus	8	SRS4051465	SAMN10435801	GCA_015727885.1
MRSA10332	2018	Blood	37	2826941	33	147896	Staphylococcus aureus(MRSA)	Staphylococcus aureus	8	SRS4051471	SAMN10435802	GCA_015727835.1
MRSA10333	2018	Respiratory tract	40	2908434	33	143585	Staphylococcus aureus(MRSA)	Staphylococcus aureus	8	SRS4051890	SAMN10435803	GCA_015727805.1
MRSA10334	2018	Respiratory tract	64	2859116	33	86798	Staphylococcus aureus(MRSA)	Staphylococcus aureus	8	SRS4051468	SAMN10435804	GCA_015727815.1
MRSA10335	2018	Respiratory tract	30	2831416	33	243791	Staphylococcus aureus(MRSA)	Staphylococcus aureus	105	SRS4051469	SAMN10435805	GCA_015727765.1
MRSA10336	2018	Urinary tract	38	2836377	33	158830	Staphylococcus aureus(MRSA)	Staphylococcus aureus	8	SRS4051458	SAMN10435806	GCA_015727735.1
MRSA10337	2018	Respiratory tract	38	2810256	33	183364	Staphylococcus aureus(MRSA)	Staphylococcus aureus	5	SRS4051459	SAMN10435807	GCA_015727755.1
MRSA10338	2018	Tissue/Wound	38	2900273	33	201442	Staphylococcus aureus(MRSA)	Staphylococcus aureus	8	SRS4051298	SAMN10435808	GCA_015727725.1
MRSA10339	2018	Respiratory tract	31	2800339	33	189438	Staphylococcus aureus(MRSA)	Staphylococcus aureus	5	SRS4051297	SAMN10435809	GCA_015727675.1
MRSA10340	2018	Respiratory tract	28	2803753	33	199936	Staphylococcus aureus(MRSA)	Staphylococcus aureus	5	SRS4553734	SAMN11285043	GCA_015727695.1
MRSA10341	2018	Tissue/Wound	22	2773384	33	226017	Staphylococcus aureus(MRSA)	Staphylococcus aureus	5	SRS4553478	SAMN11285044	GCA_015727635.1
MRSA10342	2018	Tissue/Wound	32	2897485	33	344631	Staphylococcus aureus(MRSA)	Staphylococcus aureus	8	SRS4553744	SAMN11285045	GCA_015727595.1
MRSA10343	2018	Tissue/Wound	34	2831499	33	212916	Staphylococcus aureus(MRSA)	Staphylococcus aureus	5	SRS4553181	SAMN11285046	GCA_015727645.1
MRSA10344	2018	Tissue/Wound	35	2855691	33	172711	Staphylococcus aureus(MRSA)	Staphylococcus aureus	8	SRS4553180	SAMN11285047	GCA_015727625.1
MRSA10345	2018	Respiratory tract	30	2863483	33	299911	Staphylococcus aureus(MRSA)	Staphylococcus aureus	8	SRS4553672	SAMN11285048	GCA_015727585.1
MRSA10346	2018	Respiratory tract	31	2859513	33	220104	Staphylococcus aureus(MRSA)	Staphylococcus aureus	8	SRS4553666	SAMN11285049	GCA_015727535.1
MRSA10347	2018	Tissue/Wound	62	2864859	33	117545	Staphylococcus aureus(MRSA)	Staphylococcus aureus	8	SRS4553177	SAMN11285050	GCA_015727495.1
MRSA10348	2018	Respiratory tract	34	2851215	33	161394	Staphylococcus aureus(MRSA)	Staphylococcus aureus	105	SRS4553176	SAMN11285051	GCA_015727505.1
MRSA10349	2018	Respiratory tract	35	2906106	33	220042	Staphylococcus aureus(MRSA)	Staphylococcus aureus	8	SRS4553179	SAMN11285052	GCA_015727525.1
MRSA10350	2018	Tissue/Wound	61	2841962	33	103806	Staphylococcus aureus(MRSA)	Staphylococcus aureus	5	SRS4553466	SAMN11285053	GCA_015727485.1
MRSA10351	2018	Respiratory tract	47	2859079	33	189317	Staphylococcus aureus(MRSA)	Staphylococcus aureus	5	SRS4553462	SAMN11285054	GCA_015727445.1
MRSA10352	2018	Blood	32	2856248	33	295051	Staphylococcus aureus(MRSA)	Staphylococcus aureus	8	SRS4553932	SAMN11285055	GCA_015727465.1
MRSA10353	2018	Urinary tract	51	2902404	33	157874	Staphylococcus aureus(MRSA)	Staphylococcus aureus	5	SRS4553493	SAMN11285056	GCA_015727405.1
MRSA10354	2018	Tissue/Wound	36	2883351	33	345299	Staphylococcus aureus(MRSA)	Staphylococcus aureus	8	SRS4553492	SAMN11285057	GCA_015727385.1
MRSA10356	2018	Respiratory tract	40	2856084	33	158929	Staphylococcus aureus(MRSA)	Staphylococcus aureus	8	SRS4553132	SAMN11285058	GCA_015727345.1
MRSA10357	2018	Blood	32	2864576	33	252830	Staphylococcus aureus(MRSA)	Staphylococcus aureus	8	SRS4553547	SAMN11285059	GCA_015727395.1
MRSA10358	2018	Respiratory tract	30	2823817	33	295021	Staphylococcus aureus(MRSA)	Staphylococcus aureus	8	SRS4553135	SAMN11285060	GCA_015727305.1
MRSA10359	2018	Tissue/Wound	32	2857213	33	386276	Staphylococcus aureus(MRSA)	Staphylococcus aureus	8	SRS4553134	SAMN11285061	GCA_015727335.1
MRSA10360	2018	Respiratory tract	29	2744348	33	217795	Staphylococcus aureus(MRSA)	Staphylococcus aureus	5	SRS4553843	SAMN11285062	GCA_015727255.1
MRSA10361	2018	Tissue/Wound	47	2822002	33	144689	Staphylococcus aureus(MRSA)	Staphylococcus aureus	8	SRS4553844	SAMN11285063	GCA_015727275.1
MRSA10362	2018	Respiratory tract	30	2861643	33	345300	Staphylococcus aureus(MRSA)	Staphylococcus aureus	8	SRS4553841	SAMN11285064	GCA_015727315.1
MRSA10363	2018	Tissue/Wound	26	2832680	33	221031	Staphylococcus aureus(MRSA)	Staphylococcus aureus	105	SRS4553842	SAMN11285065	GCA_015727215.1
MRSA10364	2018	Blood	40	2900428	33	294826	Staphylococcus aureus(MRSA)	Staphylococcus aureus	8	SRS4553831	SAMN11285066	GCA_015727245.1
MRSA10365	2018	Respiratory tract	26	2761266	33	279518	Staphylococcus aureus(MRSA)	Staphylococcus aureus	225	SRS4553624	SAMN11285067	GCA_015727175.1
MRSA10366	2018	Respiratory tract	25	2737717	33	226028	Staphylococcus aureus(MRSA)	Staphylococcus aureus	5	SRS4553845	SAMN11285068	GCA_015727165.1
MRSA10367	2018	Respiratory tract	29	2855387	33	295030	Staphylococcus aureus(MRSA)	Staphylococcus aureus	8	SRS4553846	SAMN11285069	GCA_015727185.1
MRSA10368	2018	Urinary tract	36	2884171	33	248721	Staphylococcus aureus(MRSA)	Staphylococcus aureus	8	SRS4553839	SAMN11285070	GCA_015727135.1
MRSA10369	2018	Respiratory tract	38	2830507	33	243853	Staphylococcus aureus(MRSA)	Staphylococcus aureus	5	SRS4553840	SAMN11285071	GCA_015727085.1
MRSA10370	2018	Respiratory tract	42	2819851	33	221025	Staphylococcus aureus(MRSA)	Staphylococcus aureus	105	SRS4553537	SAMN11285072	GCA_015727065.1
MRSA10371	2018	Respiratory tract	47	2874620	33	248332	Staphylococcus aureus(MRSA)	Staphylococcus aureus	8	SRS4553539	SAMN11285073	GCA_015727115.1
MRSA10372	2018	Tissue/Wound	31	2859953	33	243790	Staphylococcus aureus(MRSA)	Staphylococcus aureus	5	SRS4553542	SAMN11285074	GCA_015727045.1
MRSA10374	2018	Tissue/Wound	47	2856658	33	166820	Staphylococcus aureus(MRSA)	Staphylococcus aureus	5	SRS4553645	SAMN11285075	GCA_015727075.1
MRSA10375	2018	Respiratory tract	35	2847443	33	294133	Staphylococcus aureus(MRSA)	Staphylococcus aureus	8	SRS4553538	SAMN11285076	GCA_015727025.1
MRSA10376	2018	Blood	27	2827430	33	345241	Staphylococcus aureus(MRSA)	Staphylococcus aureus	8	SRS4553671	SAMN11285077	GCA_015726985.1
MRSA10377	2018	Respiratory tract	38	2801214	33	170453	Staphylococcus aureus(MRSA)	Staphylococcus aureus	5	SRS4553652	SAMN11285078	GCA_015726975.1
MRSA10378	2018	Tissue/Wound	31	2890483	33	345306	Staphylococcus aureus(MRSA)	Staphylococcus aureus	8	SRS4553536	SAMN11285079	GCA_015726925.1
MRSA10379	2018	Respiratory tract	29	2813905	33	295030	Staphylococcus aureus(MRSA)	Staphylococcus aureus	8	SRS4553533	SAMN11285080	GCA_015726935.1
MRSA10380	2018	Respiratory tract	37	2846421	33	205131	Staphylococcus aureus(MRSA)	Staphylococcus aureus	5	SRS4553914	SAMN11285081	GCA_015726965.1
MRSA10381	2018	Respiratory tract	36	2859222	33	305469	Staphylococcus aureus(MRSA)	Staphylococcus aureus	105	SRS4553778	SAMN11285082	GCA_015726885.1
MRSA10382	2018	Tissue/Wound	27	2808214	33	221026	Staphylococcus aureus(MRSA)	Staphylococcus aureus	105	SRS4553579	SAMN11285083	GCA_015726845.1
MRSA10383	2018	Respiratory tract	23	2859568	33	251023	Staphylococcus aureus(MRSA)	Staphylococcus aureus	5	SRS4553383	SAMN11285084	GCA_015726825.1
MRSA10384	2018	Tissue/Wound	53	2791726	33	89014	Staphylococcus aureus(MRSA)	Staphylococcus aureus	8	SRS4553913	SAMN11285085	GCA_015726735.1
MRSA10385	2018	Tissue/Wound	31	2863432	33	295694	Staphylococcus aureus(MRSA)	Staphylococcus aureus	8	SRS4553910	SAMN11285086	GCA_015726715.1
MRSA10386	2018	Respiratory tract	38	2830393	33	243853	Staphylococcus aureus(MRSA)	Staphylococcus aureus	5	SRS4553836	SAMN11285087	GCA_015726775.1
MRSA10387	2018	Tissue/Wound	34	2886398	33	208212	Staphylococcus aureus(MRSA)	Staphylococcus aureus	8	SRS4553087	SAMN11285088	GCA_015726685.1
MRSA10388	2018	Respiratory tract	35	2888045	33	227791	Staphylococcus aureus(MRSA)	Staphylococcus aureus	8	SRS4553678	SAMN11285089	GCA_015726705.1
MRSA10389	2018	Respiratory tract	50	2869605	33	168581	Staphylococcus aureus(MRSA)	Staphylococcus aureus	5	SRS4553732	SAMN11285090	GCA_015726645.1
MRSA10390	2018	Respiratory tract	30	2710046	33	199392	Staphylococcus aureus(MRSA)	Staphylococcus aureus	72	SRS4553419	SAMN11285091	GCA_015726605.1
MRSA10391	2018	Tissue/Wound	34	2894236	33	250841	Staphylococcus aureus(MRSA)	Staphylococcus aureus	5	SRS4553199	SAMN11285092	GCA_015726585.1
MRSA10392	2018	Tissue/Wound	45	2848622	33	207294	Staphylococcus aureus(MRSA)	Staphylococcus aureus	5	SRS4553751	SAMN11285093	GCA_015726635.1
MRSA10393	2018	Respiratory tract	38	2858512	33	221031	Staphylococcus aureus(MRSA)	Staphylococcus aureus	105	SRS4553742	SAMN11285094	GCA_015726615.1
MRSA10394	2018	Respiratory tract	38	2709384	33	127627	Staphylococcus aureus(MRSA)	Staphylococcus aureus	59	SRS4553499	SAMN11285095	GCA_015726565.1
MRSA10395	2018	Respiratory tract	33	2745248	33	271613	Staphylococcus aureus(MRSA)	Staphylococcus aureus	5	SRS4553289	SAMN11285096	GCA_015726545.1
MRSA10396	2018	Tissue/Wound	37	2915727	33	220302	Staphylococcus aureus(MRSA)	Staphylococcus aureus	5	SRS4553145	SAMN11285097	GCA_015726515.1
MRSA10397	2018	Tissue/Wound	23	2762544	33	822489	Staphylococcus aureus(MRSA)	Staphylococcus aureus	8	SRS4553152	SAMN11285098	GCA_015726455.1
MRSA10398	2018	Blood	38	2818314	33	213580	Staphylococcus aureus(MRSA)	Staphylococcus aureus	5	SRS4553244	SAMN11285099	GCA_015726485.1
MRSA10399	2018	Blood	36	2920357	33	220302	Staphylococcus aureus(MRSA)	Staphylococcus aureus	5	SRS4553648	SAMN11285100	GCA_015726495.1
MRSA10400	2018	Blood	30	2860713	33	240106	Staphylococcus aureus(MRSA)	Staphylococcus aureus	8	SRS4553276	SAMN11285101	GCA_015726395.1
MRSA10401	2018	Respiratory tract	32	2815636	33	320867	Staphylococcus aureus(MRSA)	Staphylococcus aureus	8	SRS4553271	SAMN11285102	GCA_015726445.1
MRSA10402	2018	Tissue/Wound	37	2866460	33	189724	Staphylococcus aureus(MRSA)	Staphylococcus aureus	5	SRS4553341	SAMN11285103	GCA_015726375.1
MRSA10403	2018	Tissue/Wound	40	2811895	33	139629	Staphylococcus aureus(MRSA)	Staphylococcus aureus	5	SRS4553347	SAMN11285104	GCA_015726365.1
MRSA10404	2018	Respiratory tract	30	2836524	33	213189	Staphylococcus aureus(MRSA)	Staphylococcus aureus	5	SRS4553192	SAMN11285105	GCA_015726385.1
MRSA10405	2018	Respiratory tract	29	2862097	33	345300	Staphylococcus aureus(MRSA)	Staphylococcus aureus	8	SRS4553097	SAMN11285106	GCA_015726325.1
MRSA10406	2018	Respiratory tract	17	2758409	33	510994	Staphylococcus aureus(MRSA)	Staphylococcus aureus	45	SRS4553432	SAMN11285107	GCA_015726335.1
MRSA10407	2018	Tissue/Wound	29	2860612	33	345300	Staphylococcus aureus(MRSA)	Staphylococcus aureus	8	SRS4553681	SAMN11285108	GCA_015726285.1
MRSA10409	2018	Tissue/Wound	35	2879866	33	214633	Staphylococcus aureus(MRSA)	Staphylococcus aureus	5	SRS4553281	SAMN11285109	GCA_015726275.1
MRSA10410	2018	Respiratory tract	31	2836381	33	213189	Staphylococcus aureus(MRSA)	Staphylococcus aureus	5	SRS4553543	SAMN11285110	GCA_015726245.1
MRSA10412	2018	Urinary tract	41	2792657	33	210897	Staphylococcus aureus(MRSA)	Staphylococcus aureus	5	SRS4553541	SAMN11285111	GCA_015726265.1
MRSA10413	2018	Respiratory tract	32	2855425	33	241836	Staphylococcus aureus(MRSA)	Staphylococcus aureus	8	SRS4553338	SAMN11285112	GCA_015726165.1
MRSA10414	2018	Tissue/Wound	27	2839932	33	345321	Staphylococcus aureus(MRSA)	Staphylococcus aureus	8	SRS5066655	SAMN12220481	GCA_015726175.1
MRSA10415	2018	Respiratory tract	48	2811672	33	153487	Staphylococcus aureus(MRSA)	Staphylococcus aureus	59	SRS5066656	SAMN12220482	GCA_015726205.1
MRSA10416	2018	Tissue/Wound	35	2872455	33	219866	Staphylococcus aureus(MRSA)	Staphylococcus aureus	5	SRS5066657	SAMN12220483	GCA_015726215.1
MRSA10417	2018	Respiratory tract	32	2838931	33	221024	Staphylococcus aureus(MRSA)	Staphylococcus aureus	105	SRS5066658	SAMN12220484	GCA_015726145.1
MRSA10418	2018	Blood	27	2802033	33	243792	Staphylococcus aureus(MRSA)	Staphylococcus aureus	5	SRS5066659	SAMN12220485	GCA_015726075.1
MRSA10419	2018	Tissue/Wound	34	2862035	33	201441	Staphylococcus aureus(MRSA)	Staphylococcus aureus	8	SRS5066660	SAMN12220486	GCA_015726085.1
MRSA10420	2018	Blood	26	2820534	33	250844	Staphylococcus aureus(MRSA)	Staphylococcus aureus	5	SRS5066787	SAMN12220487	GCA_015726095.1
MRSA10421	2018	Respiratory tract	35	2816693	33	178433	Staphylococcus aureus(MRSA)	Staphylococcus aureus	5	SRS5066786	SAMN12220488	GCA_015726065.1
MRSA10422	2018	Blood	28	2832622	33	243792	Staphylococcus aureus(MRSA)	Staphylococcus aureus	105	SRS5066462	SAMN12220489	GCA_015726045.1
MRSA10423	2018	Tissue/Wound	54	2874772	33	122003	Staphylococcus aureus(MRSA)	Staphylococcus aureus	8	SRS5066463	SAMN12220490	GCA_015725945.1
MRSA10424	2018	Tissue/Wound	35	2799740	33	167827	Staphylococcus aureus(MRSA)	Staphylococcus aureus	5	SRS5066783	SAMN12220491	GCA_015726015.1
MRSA10425	2018	Blood	30	2905840	33	345301	Staphylococcus aureus(MRSA)	Staphylococcus aureus	8	SRS5066782	SAMN12220492	GCA_015725975.1
MRSA10426	2018	Respiratory tract	43	2835373	33	147896	Staphylococcus aureus(MRSA)	Staphylococcus aureus	8	SRS5066781	SAMN12220493	GCA_015725965.1
MRSA10427	2018	Tissue/Wound	28	2818402	33	345239	Staphylococcus aureus(MRSA)	Staphylococcus aureus	8	SRS5066780	SAMN12220494	GCA_015725955.1
MRSA10428	2018	Respiratory tract	31	2891385	33	587091	Staphylococcus aureus(MRSA)	Staphylococcus aureus	1636	SRS5066461	SAMN12220495	GCA_015725915.1
MRSA10429	2018	Tissue/Wound	40	2786168	33	152459	Staphylococcus aureus(MRSA)	Staphylococcus aureus	5	SRS5066460	SAMN12220496	GCA_015725905.1
MRSA10430	2018	Blood	28	2909800	33	345321	Staphylococcus aureus(MRSA)	Staphylococcus aureus	8	SRS5066383	SAMN12220497	GCA_015725825.1
MRSA10431	2018	Blood	50	2882515	33	214556	Staphylococcus aureus(MRSA)	Staphylococcus aureus	105	SRS5066384	SAMN12220498	GCA_015725835.1
MRSA10432	2018	Respiratory tract	23	2804083	33	417792	Staphylococcus aureus(MRSA)	Staphylococcus aureus	NF	SRS5066381	SAMN12220499	GCA_015725845.1
MRSA10433	2018	Tissue/Wound	28	2861325	33	345353	Staphylococcus aureus(MRSA)	Staphylococcus aureus	8	SRS5066382	SAMN12220500	GCA_015725865.1
MRSA10434	2018	Blood	32	2859098	33	214646	Staphylococcus aureus(MRSA)	Staphylococcus aureus	5	SRS5066379	SAMN12220501	GCA_015725805.1
MRSA10435	2018	Blood	21	2728542	33	279615	Staphylococcus aureus(MRSA)	Staphylococcus aureus	NF	SRS5066380	SAMN12220502	GCA_015725765.1
MRSA10437	2018	Respiratory tract	39	2839189	33	221021	Staphylococcus aureus(MRSA)	Staphylococcus aureus	105	SRS5066378	SAMN12220504	GCA_015725725.1
MRSA10438	2018	Respiratory tract	31	2824013	33	250667	Staphylococcus aureus(MRSA)	Staphylococcus aureus	NF	SRS5066385	SAMN12220505	GCA_015725705.1
MRSA10439	2018	Tissue/Wound	26	2721706	33	330528	Staphylococcus aureus(MRSA)	Staphylococcus aureus	5	SRS5066386	SAMN12220506	GCA_015725735.1
MRSA10440	2018	Tissue/Wound	33	2902046	33	345320	Staphylococcus aureus(MRSA)	Staphylococcus aureus	8	SRS5066520	SAMN12220507	GCA_015725675.1
MRSA10441	2018	Blood	28	2840075	33	296028	Staphylococcus aureus(MRSA)	Staphylococcus aureus	8	SRS5066519	SAMN12220508	GCA_015725715.1
MRSA10442	2018	Tissue/Wound	36	2779443	33	251853	Staphylococcus aureus(MRSA)	Staphylococcus aureus	840	SRS5066522	SAMN12220509	GCA_015725665.1
MRSA10443	2018	Tissue/Wound	31	2859426	33	291950	Staphylococcus aureus(MRSA)	Staphylococcus aureus	8	SRS5066521	SAMN12220510	GCA_015725595.1
MRSA10444	2018	Tissue/Wound	27	2812477	33	345300	Staphylococcus aureus(MRSA)	Staphylococcus aureus	8	SRS5066516	SAMN12220511	GCA_015725635.1
MRSA10445	2018	Tissue/Wound	46	2897467	33	262959	Staphylococcus aureus(MRSA)	Staphylococcus aureus	8	SRS5066515	SAMN12220512	GCA_015725625.1
MRSA10446	2018	Urinary tract	32	2905373	33	430039	Staphylococcus aureus(MRSA)	Staphylococcus aureus	5	SRS5066518	SAMN12220513	GCA_015725555.1
MRSA10447	2018	Tissue/Wound	30	2852863	33	216498	Staphylococcus aureus(MRSA)	Staphylococcus aureus	8	SRS5851697	SAMN13622068	GCA_015725545.1
MRSA10448	2018	Tissue/Wound	28	2785685	33	280359	Staphylococcus aureus(MRSA)	Staphylococcus aureus	840	SRS5066517	SAMN12220514	GCA_015725585.1
MRSA10449	2018	Respiratory tract	19	2713212	33	268518	Staphylococcus aureus(MRSA)	Staphylococcus aureus	NF	SRS5066525	SAMN12220515	GCA_015725515.1
MRSA10450	2018	Respiratory tract	44	2916397	33	214189	Staphylococcus aureus(MRSA)	Staphylococcus aureus	5	SRS5066524	SAMN12220516	GCA_015725505.1
MRSA10451	2018	Tissue/Wound	28	2841384	33	345300	Staphylococcus aureus(MRSA)	Staphylococcus aureus	8	SRS5066707	SAMN12220517	GCA_015725475.1
MRSA10453	2018	Tissue/Wound	35	2836441	33	286636	Staphylococcus aureus(MRSA)	Staphylococcus aureus	NF	SRS5066708	SAMN12220518	GCA_015725445.1
MRSA10454	2018	Tissue/Wound	28	2893470	33	240076	Staphylococcus aureus(MRSA)	Staphylococcus aureus	8	SRS5066709	SAMN12220519	GCA_015725465.1
MRSA10455	2018	Tissue/Wound	22	2775184	33	602761	Staphylococcus aureus(MRSA)	Staphylococcus aureus	8	SRS5066710	SAMN12220520	GCA_015725425.1
MRSA10456	2018	Tissue/Wound	32	2840591	33	269962	Staphylococcus aureus(MRSA)	Staphylococcus aureus	8	SRS5066703	SAMN12220521	GCA_015725405.1
MRSA10457	2018	Tissue/Wound	29	2865911	33	339854	Staphylococcus aureus(MRSA)	Staphylococcus aureus	8	SRS5066704	SAMN12220522	GCA_015725365.1
MRSA10458	2018	Blood	31	2844250	33	215654	Staphylococcus aureus(MRSA)	Staphylococcus aureus	NF	SRS5066705	SAMN12220523	GCA_015725325.1
MRSA10459	2018	Tissue/Wound	59	2850207	33	100399	Staphylococcus aureus(MRSA)	Staphylococcus aureus	8	SRS5066706	SAMN12220524	GCA_015725345.1
MRSA10460	2018	Respiratory tract	34	2833668	33	167541	Staphylococcus aureus(MRSA)	Staphylococcus aureus	5	SRS5066715	SAMN12220525	GCA_015725355.1
MRSA10461	2018	Tissue/Wound	35	2740211	33	179673	Staphylococcus aureus(MRSA)	Staphylococcus aureus	59	SRS5066716	SAMN12220526	GCA_015725305.1
MRSA10462	2018	Tissue/Wound	28	2907325	33	366976	Staphylococcus aureus(MRSA)	Staphylococcus aureus	8	SRS5066354	SAMN12220527	GCA_015725245.1
MRSA10463	2018	Tissue/Wound	38	2800596	33	369785	Staphylococcus aureus(MRSA)	Staphylococcus aureus	5	SRS5066353	SAMN12220528	GCA_015725235.1
MRSA10464	2018	Blood	17	2768747	33	616642	Staphylococcus aureus(MRSA)	Staphylococcus aureus	45	SRS5066352	SAMN12220529	GCA_015725225.1
MRSA10465	2018	Blood	27	2800588	33	437930	Staphylococcus aureus(MRSA)	Staphylococcus aureus	5	SRS5066351	SAMN12220530	GCA_015725255.1
MRSA10467	2018	Respiratory tract	43	2860532	33	222677	Staphylococcus aureus(MRSA)	Staphylococcus aureus	NF	SRS5066358	SAMN12220531	GCA_015725205.1
MRSA10468	2018	Blood	63	2938804	33	142172	Staphylococcus aureus(MRSA)	Staphylococcus aureus	8	SRS5066357	SAMN12220532	GCA_015725175.1
MRSA10469	2018	Blood	52	2876076	33	149103	Staphylococcus aureus(MRSA)	Staphylococcus aureus	8	SRS5066356	SAMN12220533	GCA_015725165.1
MRSA10470	2018	Blood	31	2906655	33	239191	Staphylococcus aureus(MRSA)	Staphylococcus aureus	8	SRS5066355	SAMN12220534	GCA_015725115.1
MRSA10471	2018	Urinary tract	29	2835894	33	243791	Staphylococcus aureus(MRSA)	Staphylococcus aureus	5	SRS5066362	SAMN12220535	GCA_015725125.1
MRSA10472	2018	Tissue/Wound	39	2848746	33	158835	Staphylococcus aureus(MRSA)	Staphylococcus aureus	8	SRS5066361	SAMN12220536	GCA_015725105.1
MRSA10473	2018	Respiratory tract	29	2813210	33	167598	Staphylococcus aureus(MRSA)	Staphylococcus aureus	5	SRS5851700	SAMN13622069	GCA_015725075.1
MRSA10474	2018	Respiratory tract	18	2790651	33	297666	Staphylococcus aureus(MRSA)	Staphylococcus aureus	5	SRS5851698	SAMN13622070	GCA_015725065.1
MRSA10475	2018	Tissue/Wound	25	2769897	33	219863	Staphylococcus aureus(MRSA)	Staphylococcus aureus	5	SRS5851699	SAMN13622071	GCA_015725005.1
MRSA10476	2018	Tissue/Wound	26	2906236	33	345319	Staphylococcus aureus(MRSA)	Staphylococcus aureus	8	SRS5851701	SAMN13622072	GCA_015725015.1
MRSA10478	2018	Respiratory tract	34	2756291	33	131169	Staphylococcus aureus(MRSA)	Staphylococcus aureus	5	SRS5851703	SAMN13622073	GCA_015725025.1
MRSA10479	2018	Respiratory tract	30	2859666	33	239926	Staphylococcus aureus(MRSA)	Staphylococcus aureus	8	SRS5851702	SAMN13622074	GCA_015724975.1
MRSA10480	2018	Respiratory tract	25	2808060	33	628555	Staphylococcus aureus(MRSA)	Staphylococcus aureus	8	SRS5851704	SAMN13622075	GCA_015724965.1
MRSA10481	2018	Respiratory tract	24	2784646	33	295031	Staphylococcus aureus(MRSA)	Staphylococcus aureus	8	SRS5851705	SAMN13622076	GCA_015724935.1
MRSA10482	2018	Respiratory tract	29	2890582	33	374529	Staphylococcus aureus(MRSA)	Staphylococcus aureus	8	SRS5851706	SAMN13622077	GCA_015724905.1
MRSA10483	2018	Blood	47	2899143	33	188414	Staphylococcus aureus(MRSA)	Staphylococcus aureus	8	SRS5851708	SAMN13622078	GCA_015724915.1
MRSA10484	2018	Respiratory tract	22	2692258	33	243853	Staphylococcus aureus(MRSA)	Staphylococcus aureus	5	SRS5851709	SAMN13622079	GCA_015724855.1
MRSA10485	2018	Blood	33	2860948	33	220105	Staphylococcus aureus(MRSA)	Staphylococcus aureus	8	SRS5851710	SAMN13622080	GCA_015724885.1
MRSA10486	2018	Tissue/Wound	49	2846018	33	166727	Staphylococcus aureus(MRSA)	Staphylococcus aureus	5	SRS5851711	SAMN13622081	GCA_015724825.1
MRSA10487	2018	Respiratory tract	47	2904903	33	214189	Staphylococcus aureus(MRSA)	Staphylococcus aureus	5	SRS5851712	SAMN13622082	GCA_015724815.1
MRSA10488	2018	Tissue/Wound	28	2858232	33	286311	Staphylococcus aureus(MRSA)	Staphylococcus aureus	8	SRS5851713	SAMN13622083	GCA_015724805.1
MRSA10489	2018	Tissue/Wound	32	2818187	33	299196	Staphylococcus aureus(MRSA)	Staphylococcus aureus	1750	SRS5851715	SAMN13622084	GCA_015724755.1
MRSA10490	2018	Respiratory tract	34	2855368	33	219918	Staphylococcus aureus(MRSA)	Staphylococcus aureus	8	SRS5851714	SAMN13622085	GCA_015724745.1
MRSA10491	2018	Respiratory tract	26	2766211	33	280409	Staphylococcus aureus(MRSA)	Staphylococcus aureus	840	SRS5851716	SAMN13622086	GCA_015724765.1
MRSA10492	2018	Respiratory tract	30	2837695	33	213189	Staphylococcus aureus(MRSA)	Staphylococcus aureus	5	SRS5851717	SAMN13622087	GCA_015724685.1
MRSA10493	2018	Tissue/Wound	36	2850502	33	176079	Staphylococcus aureus(MRSA)	Staphylococcus aureus	8	SRS5851719	SAMN13622088	GCA_015724645.1
MRSA10494	2018	Respiratory tract	41	2748215	33	153491	Staphylococcus aureus(MRSA)	Staphylococcus aureus	59	SRS5851720	SAMN13622089	GCA_015724725.1
MRSA10495	2018	Tissue/Wound	46	2820956	33	109348	Staphylococcus aureus(MRSA)	Staphylococcus aureus	8	SRS5851721	SAMN13622090	GCA_015724705.1
MRSA10496	2018	Respiratory tract	24	2845853	33	226211	Staphylococcus aureus(MRSA)	Staphylococcus aureus	5	SRS5851722	SAMN13622091	GCA_015724655.1
MRSA10497	2018	Respiratory tract	26	2866134	33	345300	Staphylococcus aureus(MRSA)	Staphylococcus aureus	8	SRS5851724	SAMN13622092	GCA_015724585.1
MRSA10498	2018	Tissue/Wound	37	2850691	33	147949	Staphylococcus aureus(MRSA)	Staphylococcus aureus	8	SRS5851723	SAMN13622093	GCA_015724625.1
MRSA10499	2018	Respiratory tract	35	2900139	33	305799	Staphylococcus aureus(MRSA)	Staphylococcus aureus	5	SRS5851725	SAMN13622094	GCA_015724595.1
MRSA10500	2018	Respiratory tract	29	2858288	33	243786	Staphylococcus aureus(MRSA)	Staphylococcus aureus	5	SRS5851726	SAMN13622095	GCA_015724565.1
MRSA10501	2018	Tissue/Wound	41	2854436	33	147956	Staphylococcus aureus(MRSA)	Staphylococcus aureus	8	SRS5851728	SAMN13622096	GCA_015724515.1
MRSA10502	2018	Respiratory tract	36	2836085	33	214584	Staphylococcus aureus(MRSA)	Staphylococcus aureus	5	SRS5851727	SAMN13622097	GCA_015724505.1
MRSA10504	2018	Tissue/Wound	34	2889268	33	345304	Staphylococcus aureus(MRSA)	Staphylococcus aureus	8	SRS5851731	SAMN13622098	GCA_015724545.1
MRSA10505	2018	Tissue/Wound	32	2863082	33	192611	Staphylococcus aureus(MRSA)	Staphylococcus aureus	5	SRS5851732	SAMN13622099	GCA_015724455.1
MRSA10506	2018	Tissue/Wound	37	2873066	33	243740	Staphylococcus aureus(MRSA)	Staphylococcus aureus	5	SRS5851733	SAMN13622100	GCA_015724445.1
MRSA10507	2018	Respiratory tract	33	2781936	33	195648	Staphylococcus aureus(MRSA)	Staphylococcus aureus	5	SRS5851734	SAMN13622101	GCA_015724415.1
MRSA10508	2018	Respiratory tract	37	2786341	33	212972	Staphylococcus aureus(MRSA)	Staphylococcus aureus	8	SRS5851735	SAMN13622102	GCA_015724425.1
MRSA10509	2018	Respiratory tract	27	2766824	33	206924	Staphylococcus aureus(MRSA)	Staphylococcus aureus	NF	SRS5851736	SAMN13622103	GCA_015724405.1
MRSA10510	2018	Respiratory tract	30	2726969	33	206019	Staphylococcus aureus(MRSA)	Staphylococcus aureus	5	SRS5851737	SAMN13622104	GCA_015724345.1
MRSA10511	2018	Respiratory tract	30	2721264	33	167820	Staphylococcus aureus(MRSA)	Staphylococcus aureus	5	SRS5851738	SAMN13622105	GCA_015724325.1
MRSA10512	2018	Respiratory tract	31	2863560	33	345298	Staphylococcus aureus(MRSA)	Staphylococcus aureus	8	SRS5851739	SAMN13622106	GCA_015724305.1
MRSA10513	2018	Respiratory tract	34	2836560	33	173858	Staphylococcus aureus(MRSA)	Staphylococcus aureus	5	SRS5851740	SAMN13622107	GCA_015724355.1
MRSA10514	2018	Respiratory tract	52	2857821	33	91984	Staphylococcus aureus(MRSA)	Staphylococcus aureus	5	SRS5851742	SAMN13622108	GCA_015724335.1
MRSA10517	2018	Tissue/Wound	28	2809970	33	345300	Staphylococcus aureus(MRSA)	Staphylococcus aureus	8	SRS5851743	SAMN13622109	GCA_015724225.1
MRSA10518	2018	Blood	31	2830572	33	189726	Staphylococcus aureus(MRSA)	Staphylococcus aureus	5	SRS5851744	SAMN13622110	GCA_015724275.1
MRSA10519	2018	Tissue/Wound	60	2861584	33	88989	Staphylococcus aureus(MRSA)	Staphylococcus aureus	8	SRS5851745	SAMN13622111	GCA_015724265.1
PR00002	2017	Tissue/Wound	69	4165690	39	121844	Proteus mirablis	Proteus mirabilis	NF	SRS4051296	SAMN10435810	GCA_015724145.1
PR00003	2017	Tissue/Wound	39	3869003	38	215769	Proteus mirablis	Genomospecies 1	NF	SRS4051295	SAMN10435811	GCA_015724155.1
PR00004	2017	Respiratory tract	54	4154044	38	211181	Proteus mirablis	Genomospecies 1	NF	SRS4051302	SAMN10435812	GCA_015724095.1
PR00005	2017	Respiratory tract	91	4027009	39	140068	Proteus mirablis	Proteus mirabilis	NF	SRS4051300	SAMN10435813	GCA_015724105.1
PR00006	2017	Urinary tract	59	3907907	39	128506	Proteus mirablis	Proteus mirabilis	NF	SRS4051301	SAMN10435814	GCA_015724065.1
PR00007	2017	Urinary tract	83	3886705	39	93613	Proteus mirablis	Proteus mirabilis	NF	SRS4051299	SAMN10435815	GCA_015724075.1
PR00008	2017	Tissue/Wound	66	4160590	39	223818	Proteus mirablis	Proteus mirabilis	NF	SRS4051304	SAMN10435816	GCA_015724035.1
PR00009	2017	Respiratory tract	41	3973172	39	231378	Proteus mirablis	Proteus mirabilis	NF	SRS4051303	SAMN10435817	GCA_015723985.1
PR00010	2017	Urinary tract	48	4132966	39	185641	Proteus mirablis	Proteus mirabilis	NF	SRS4051029	SAMN10435818	GCA_015724025.1
PR00011	2017	Urinary tract	22	3770400	39	416960	Proteus mirablis	Proteus mirabilis	NF	SRS4051030	SAMN10435819	GCA_015723975.1
PR00012	2017	Urinary tract	40	3907050	39	181035	Proteus mirablis	Proteus mirabilis	NF	SRS4051031	SAMN10435820	GCA_015723965.1
PR00013	2017	Urinary tract	39	3909500	39	229537	Proteus mirablis	Proteus mirabilis	NF	SRS4051032	SAMN10435821	GCA_015723945.1
PR00014	2017	Tissue/Wound	60	4148836	39	125882	Proteus mirablis	Proteus mirabilis	NF	SRS4051025	SAMN10435822	GCA_015723905.1
PR00015	2017	Urinary tract	58	4030709	39	143857	Proteus mirablis	Proteus mirabilis	NF	SRS4051026	SAMN10435823	GCA_015723895.1
PR00016	2017	Urinary tract	63	4085122	39	163044	Proteus mirablis	Proteus mirabilis	NF	SRS4051027	SAMN10435824	GCA_015723855.1
PR00017	2017	Urinary tract	101	3987105	39	69991	Proteus mirablis	Proteus mirabilis	NF	SRS4051028	SAMN10435825	GCA_015723885.1
PR00018	2017	Urinary tract	34	3846808	38	209033	Proteus mirablis	Proteus terrae	NF	SRS4051034	SAMN10435826	GCA_015723795.1
PR00019	2017	Urinary tract	24	3894093	39	341633	Proteus mirablis	Proteus mirabilis	NF	SRS4051035	SAMN10435827	GCA_015723825.1
PR00020	2018	Tissue/Wound	51	3884806	38	187022	Proteus mirablis	Proteus mirabilis	NF	SRS4051590	SAMN10435828	GCA_015723845.1
PR00021	2018	Urinary tract	57	3927174	39	169922	Proteus mirablis	Proteus mirabilis	NF	SRS4051589	SAMN10435829	GCA_015723785.1
PR00022	2017	Tissue/Wound	29	3872808	39	231687	Proteus mirablis	Proteus mirabilis	NF	SRS4051593	SAMN10435830	GCA_015723765.1
PR00023	2018	Urinary tract	19	3911542	38	342093	Proteus mirablis	Genomospecies 3	NF	SRS4051591	SAMN10435831	GCA_015723715.1
PR00024	2018	Urinary tract	56	3921440	39	176539	Proteus mirablis	Proteus mirabilis	NF	SRS4051586	SAMN10435832	GCA_015723705.1
PR00025	2018	Tissue/Wound	39	3884695	39	204887	Proteus mirablis	Proteus mirabilis	NF	SRS4051585	SAMN10435833	GCA_015723685.1
PR00026	2018	Urinary tract	27	3844894	39	266385	Proteus mirablis	Proteus mirabilis	NF	SRS4051588	SAMN10435834	GCA_015723695.1
PR00027	2018	Tissue/Wound	37	3990094	39	216317	Proteus mirablis	Proteus mirabilis	NF	SRS4051587	SAMN10435835	GCA_015723665.1
PR00028	2018	Urinary tract	53	4068540	39	198094	Proteus mirablis	Proteus mirabilis	NF	SRS4051596	SAMN10435836	GCA_015723615.1
PR00029	2018	Tissue/Wound	64	4066563	39	172797	Proteus mirablis	Proteus mirabilis	NF	SRS4051595	SAMN10435837	GCA_015723605.1
PR00030	2018	Respiratory tract	66	4156478	39	123622	Proteus mirablis	Proteus mirabilis	NF	SRS4051351	SAMN10435838	GCA_015723635.1
PR00031	2018	Urinary tract	59	3970968	39	188923	Proteus mirablis	Proteus mirabilis	NF	SRS4051352	SAMN10435839	GCA_015723575.1
PR00032	2018	Blood	53	4132613	39	218959	Proteus mirablis	Proteus mirabilis	NF	SRS4051349	SAMN10435840	GCA_015723565.1
PR00033	2018	Tissue/Wound	49	3934601	38	202135	Proteus mirablis	Proteus mirabilis	NF	SRS4051350	SAMN10435841	GCA_015723525.1
PR00034	2018	Urinary tract	36	3977534	39	245952	Proteus mirablis	Proteus mirabilis	NF	SRS4051347	SAMN10435842	GCA_015723495.1
PR00035	2018	Urinary tract	48	4021693	39	189276	Proteus mirablis	Proteus mirabilis	NF	SRS4051348	SAMN10435843	GCA_015723505.1
PR00037	2018	Tissue/Wound	66	4011301	39	161030	Proteus mirablis	Proteus mirabilis	NF	SRS4051345	SAMN10435844	GCA_015723485.1
PR00038	2018	Respiratory tract	41	3833823	39	217437	Proteus mirablis	Proteus mirabilis	NF	SRS4051346	SAMN10435845	GCA_015723465.1
PR00039	2018	Tissue/Wound	30	3838023	38	268192	Proteus mirablis	Genomospecies 1	NF	SRS4051357	SAMN10435846	GCA_015723425.1
PR00040	2018	Urinary tract	108	3913563	38	59264	Proteus mirablis	Genomospecies 2	NF	SRS4051239	SAMN10435847	GCA_015723415.1
PR00042	2018	Respiratory tract	50	3959886	39	171293	Proteus mirablis	Proteus mirabilis	NF	SRS4051201	SAMN10435848	GCA_015723405.1
PR00043	2018	Urinary tract	36	3958565	39	242868	Proteus mirablis	Proteus mirabilis	NF	SRS4051200	SAMN10435849	GCA_015723385.1
PR00044	2018	Urinary tract	42	3935044	39	234845	Proteus mirablis	Proteus mirabilis	NF	SRS4553865	SAMN11285113	GCA_015723365.1
PR00045	2018	Tissue/Wound	55	4040459	39	187472	Proteus mirablis	Proteus mirabilis	NF	SRS4553452	SAMN11285114	GCA_015723335.1
PR00046	2018	Urinary tract	66	4039917	39	142604	Proteus mirablis	Proteus mirabilis	NF	SRS4553166	SAMN11285115	GCA_015723305.1
PR00047	2018	Respiratory tract	49	3858515	39	180740	Proteus mirablis	Proteus mirabilis	NF	SRS4553125	SAMN11285116	GCA_015723315.1
PR00048	2018	Urinary tract	82	3842927	38	84537	Proteus mirablis	Proteus mirabilis	NF	SRS4553230	SAMN11285117	GCA_015723275.1
PR00049	2018	Tissue/Wound	51	3926487	39	214057	Proteus mirablis	Proteus mirabilis	NF	SRS4553229	SAMN11285118	GCA_015723265.1
PR00050	2018	Urinary tract	55	4158415	39	158589	Proteus mirablis	Proteus mirabilis	NF	SRS4553728	SAMN11285119	GCA_015723215.1
PR00051	2018	Urinary tract	43	3868859	39	175934	Proteus mirablis	Proteus mirabilis	NF	SRS4553729	SAMN11285120	GCA_015723245.1
PR00052	2018	Respiratory tract	37	3878241	39	260699	Proteus mirablis	Proteus mirabilis	NF	SRS4553731	SAMN11285121	GCA_015723205.1
PR00054	2018	Tissue/Wound	39	3973559	39	241882	Proteus mirablis	Proteus mirabilis	NF	SRS4553723	SAMN11285122	GCA_015723175.1
PR00055	2018	Tissue/Wound	64	4067716	39	192549	Proteus mirablis	Proteus mirabilis	NF	SRS4553725	SAMN11285123	GCA_015723165.1
PR00056	2018	Urinary tract	32	3882038	39	370455	Proteus mirablis	Proteus mirabilis	NF	SRS4553726	SAMN11285124	GCA_015723135.1
PR00057	2018	Tissue/Wound	36	3887288	39	247124	Proteus mirablis	Proteus mirabilis	NF	SRS4553727	SAMN11285125	GCA_015723105.1
PR00058	2018	Tissue/Wound	63	4039056	39	188783	Proteus mirablis	Proteus mirabilis	NF	SRS4553232	SAMN11285126	GCA_015723115.1
PR00059	2018	Respiratory tract	106	3899575	39	70934	Proteus mirablis	Proteus mirabilis	NF	SRS4553337	SAMN11285127	GCA_015723085.1
PR00060	2018	Urinary tract	45	3890398	39	164984	Proteus mirablis	Proteus mirabilis	NF	SRS4553622	SAMN11285128	GCA_015723065.1
PR00061	2018	Urinary tract	37	3854648	39	249688	Proteus mirablis	Proteus mirabilis	NF	SRS4553675	SAMN11285129	GCA_015723045.1
PR00062	2018	Urinary tract	87	3847753	39	72095	Proteus mirablis	Proteus mirabilis	NF	SRS4553674	SAMN11285130	GCA_015723015.1
PR00063	2018	Respiratory tract	45	3891516	39	212286	Proteus mirablis	Proteus mirabilis	NF	SRS4553255	SAMN11285131	GCA_015723005.1
PR00064	2018	Urinary tract	39	3745433	39	174397	Proteus mirablis	Proteus mirabilis	NF	SRS4553438	SAMN11285132	GCA_015722985.1
PR00065	2018	Urinary tract	62	4035443	39	213606	Proteus mirablis	Proteus mirabilis	NF	SRS4553099	SAMN11285133	GCA_015722965.1
PR00066	2018	Urinary tract	53	4219918	39	184287	Proteus mirablis	Proteus mirabilis	NF	SRS4553970	SAMN11285134	GCA_015722935.1
PR00067	2018	Tissue/Wound	43	4025177	39	194240	Proteus mirablis	Proteus mirabilis	NF	SRS4553089	SAMN11285135	GCA_015722915.1
PR00068	2018	Respiratory tract	42	3956525	39	195202	Proteus mirablis	Proteus mirabilis	NF	SRS4553680	SAMN11285136	GCA_015722895.1
PR00069	2018	Tissue/Wound	45	3906245	39	198959	Proteus mirablis	Proteus mirabilis	NF	SRS4553272	SAMN11285137	GCA_015722885.1
PR00070	2018	Tissue/Wound	53	3969774	38	151230	Proteus mirablis	Proteus terrae	NF	SRS4553710	SAMN11285138	GCA_015722865.1
PR00071	2018	Respiratory tract	78	4083794	39	85686	Proteus mirablis	Proteus mirabilis	NF	SRS4553084	SAMN11285139	GCA_015722835.1
PR00072	2018	Tissue/Wound	52	3961779	39	187066	Proteus mirablis	Proteus mirabilis	NF	SRS4553472	SAMN11285140	GCA_015722825.1
PR00073	2018	Tissue/Wound	72	4117215	38	112064	Proteus mirablis	Proteus alimentorum	NF	SRS5066606	SAMN12220722	GCA_015722795.1
PR00074	2018	Urinary tract	47	3958569	39	228910	Proteus mirablis	Proteus mirabilis	NF	SRS5066603	SAMN12220723	GCA_015722785.1
PR00075	2018	Tissue/Wound	78	4102210	38	111051	Proteus mirablis	Proteus alimentorum	NF	SRS5066604	SAMN12220724	GCA_015722765.1
PR00076	2018	Urinary tract	61	3743028	39	112627	Proteus mirablis	Proteus mirabilis	NF	SRS5066649	SAMN12220725	GCA_015722735.1
PR00077	2018	Tissue/Wound	46	3830394	39	186407	Proteus mirablis	Proteus mirabilis	NF	SRS5066650	SAMN12220726	GCA_015722725.1
PR00078	2018	Tissue/Wound	45	3902440	39	203239	Proteus mirablis	Proteus mirabilis	NF	SRS5066722	SAMN12220727	GCA_015722695.1
PR00079	2018	Tissue/Wound	68	3957171	39	148980	Proteus mirablis	Proteus mirabilis	NF	SRS5066721	SAMN12220728	GCA_015722685.1
PR00080	2018	Respiratory tract	51	3961309	39	216918	Proteus mirablis	Proteus mirabilis	NF	SRS5066724	SAMN12220729	GCA_015722665.1
PR00081	2018	Tissue/Wound	34	3902521	39	246183	Proteus mirablis	Proteus mirabilis	NF	SRS5066723	SAMN12220730	GCA_015722645.1
PR00083	2018	Urinary tract	52	3940507	39	152666	Proteus mirablis	Proteus mirabilis	NF	SRS5066726	SAMN12220731	GCA_015722625.1
PR00084	2018	Urinary tract	55	3984265	39	147300	Proteus mirablis	Proteus mirabilis	NF	SRS5066725	SAMN12220732	GCA_015722585.1
PR00086	2018	Tissue/Wound	52	3961949	39	157037	Proteus mirablis	Proteus mirabilis	NF	SRS5066728	SAMN12220733	GCA_015722575.1
PR00087	2018	Respiratory tract	52	3873488	38	190914	Proteus mirablis	Proteus terrae	NF	SRS5066727	SAMN12220734	GCA_015722565.1
PR00088	2018	Respiratory tract	60	3872348	38	169894	Proteus mirablis	Proteus terrae	NF	SRS5066720	SAMN12220735	GCA_015722545.1
PR00089	2018	Tissue/Wound	54	4037075	39	161195	Proteus mirablis	Proteus mirabilis	NF	SRS5066719	SAMN12220736	GCA_015722505.1
PR00090	2018	Blood	40	3872206	39	235003	Proteus mirablis	Proteus mirabilis	NF	SRS5066371	SAMN12220737	GCA_015722515.1
PR00091	2018	Tissue/Wound	45	4021348	39	216658	Proteus mirablis	Proteus mirabilis	NF	SRS5066372	SAMN12220738	GCA_015722465.1
PR00092	2018	Urinary tract	54	3849657	38	179663	Proteus mirablis	Proteus mirabilis	NF	SRS5066373	SAMN12220739	GCA_015722475.1
PR00093	2018	Respiratory tract	55	3934671	39	179739	Proteus mirablis	Proteus mirabilis	NF	SRS5066374	SAMN12220740	GCA_015722415.1
PR00094	2018	Tissue/Wound	52	3945339	39	153995	Proteus mirablis	Proteus mirabilis	NF	SRS5066367	SAMN12220741	GCA_015722445.1
PR00095	2018	Urinary tract	33	3818786	39	221170	Proteus mirablis	Proteus mirabilis	NF	SRS5066368	SAMN12220742	GCA_015722375.1
PR00096	2018	Urinary tract	55	4173949	39	185206	Proteus mirablis	Proteus mirabilis	NF	SRS5066369	SAMN12220743	GCA_015722355.1
PR00097	2018	Tissue/Wound	49	4122092	39	181189	Proteus mirablis	Proteus mirabilis	NF	SRS5066370	SAMN12220744	GCA_015722405.1
PR00098	2018	Urinary tract	48	3999649	39	230238	Proteus mirablis	Proteus mirabilis	NF	SRS5066375	SAMN12220745	GCA_015722345.1
PR00099	2018	Tissue/Wound	46	3725972	38	198287	Proteus mirablis	Proteus mirabilis	NF	SRS5066376	SAMN12220746	GCA_015722295.1
PR00100	2018	Urinary tract	54	3939467	39	166591	Proteus mirablis	Proteus mirabilis	NF	SRS5066506	SAMN12220747	GCA_015722285.1
PR00101	2018	Urinary tract	33	3783610	39	257808	Proteus mirablis	Proteus mirabilis	NF	SRS5066505	SAMN12220748	GCA_015722325.1
PR00102	2018	Tissue/Wound	41	3958967	39	213242	Proteus mirablis	Proteus mirabilis	NF	SRS5066504	SAMN12220749	GCA_015722265.1
PR00103	2018	Tissue/Wound	35	3840131	39	207646	Proteus mirablis	Proteus mirabilis	NF	SRS5066503	SAMN12220750	GCA_015722235.1
PR00104	2018	Tissue/Wound	39	3908037	39	185128	Proteus mirablis	Proteus mirabilis	NF	SRS5066510	SAMN12220751	GCA_015722215.1
PR00105	2018	Blood	35	3816082	39	202792	Proteus mirablis	Proteus mirabilis	NF	SRS5066509	SAMN12220752	GCA_015722205.1
PR00106	2018	Respiratory tract	81	4049883	39	105345	Proteus mirablis	Proteus mirabilis	NF	SRS5066508	SAMN12220753	GCA_015722185.1
PR00107	2018	Respiratory tract	52	3957140	39	156742	Proteus mirablis	Proteus mirabilis	NF	SRS5066507	SAMN12220754	GCA_015722165.1
PR00108	2018	Respiratory tract	44	3865949	38	173663	Proteus mirablis	Genomospecies 1	NF	SRS5066512	SAMN12220755	GCA_015722115.1
PR00109	2018	Urinary tract	50	3888471	39	176875	Proteus mirablis	Proteus mirabilis	NF	SRS5066702	SAMN12220756	GCA_015722145.1
PR00110	2018	Blood	58	4075523	39	241755	Proteus mirablis	Proteus mirabilis	NF	SRS5066426	SAMN12220757	GCA_015722105.1
PR00111	2018	Urinary tract	50	3878967	39	173328	Proteus mirablis	Proteus mirabilis	NF	SRS5066427	SAMN12220758	GCA_015722065.1
PR00112	2018	Urinary tract	46	3745549	38	191856	Proteus mirablis	Proteus mirabilis	NF	SRS5066424	SAMN12220759	GCA_015722015.1
PR00113	2018	Tissue/Wound	60	3999410	39	168635	Proteus mirablis	Proteus mirabilis	NF	SRS5066425	SAMN12220760	GCA_015722085.1
PR00115	2018	Blood	62	3972112	39	229870	Proteus mirablis	Proteus mirabilis	NF	SRS5066422	SAMN12220761	GCA_015722005.1
PR00116	2018	Urinary tract	37	3980472	38	219035	Proteus mirablis	Genomospecies 1	NF	SRS5066423	SAMN12220762	GCA_015721985.1
PR00117	2018	Urinary tract	45	3745185	38	216122	Proteus mirablis	Proteus mirabilis	NF	SRS5066420	SAMN12220763	GCA_015722025.1
PR00118	2018	Respiratory tract	38	4094184	39	257920	Proteus mirablis	Proteus mirabilis	NF	SRS5066421	SAMN12220764	GCA_015721935.1
PR00119	2018	Urinary tract	44	4181598	39	217503	Proteus mirablis	Proteus mirabilis	NF	SRS5066418	SAMN12220765	GCA_015721945.1
PR00120	2018	Urinary tract	47	3984831	39	212767	Proteus mirablis	Proteus mirabilis	NF	SRS5066671	SAMN12220766	GCA_015721925.1
PR00121	2018	Urinary tract	60	3894327	38	159605	Proteus mirablis	Proteus mirabilis	NF	SRS5851749	SAMN13622115	GCA_015721885.1
PR00123	2018	Blood	47	3967565	39	203399	Proteus mirablis	Proteus mirabilis	NF	SRS5066558	SAMN12220767	GCA_015721825.1
PR00124	2018	Tissue/Wound	44	3887442	39	214487	Proteus mirablis	Proteus mirabilis	NF	SRS5066557	SAMN12220768	GCA_015721845.1
PR00125	2018	Respiratory tract	33	3982105	38	285104	Proteus mirablis	Genomospecies 1	NF	SRS5066560	SAMN12220769	GCA_015721895.1
PR00126	2018	Urinary tract	50	3855388	39	184069	Proteus mirablis	Proteus mirabilis	NF	SRS5066559	SAMN12220770	GCA_015721805.1
PR00129	2018	Tissue/Wound	41	3893314	39	248853	Proteus mirablis	Proteus mirabilis	NF	SRS5066556	SAMN12220771	GCA_015740265.1
PR00130	2018	Urinary tract	19	3819396	38	499454	Proteus mirablis	Proteus terrae	NF	SRS5066555	SAMN12220772	GCA_015740205.1
PR00131	2018	Tissue/Wound	50	3836783	39	261280	Proteus mirablis	Proteus mirabilis	NF	SRS5851750	SAMN13622116	GCA_015740235.1
PR00132	2018	Urinary tract	57	3792287	38	133850	Proteus mirablis	Proteus mirabilis	NF	SRS5851751	SAMN13622117	GCA_015740165.1
PR00133	2018	Urinary tract	58	4101098	38	189465	Proteus mirablis	Genomospecies 1	NF	SRS5851753	SAMN13622118	GCA_015740185.1
PR00134	2018	Urinary tract	57	4098801	38	209604	Proteus mirablis	Genomospecies 1	NF	SRS5851754	SAMN13622119	GCA_015740195.1
PR00135	2018	Urinary tract	48	3940296	39	173535	Proteus mirablis	Proteus mirabilis	NF	SRS5851755	SAMN13622120	GCA_015740125.1
PR00136	2018	Urinary tract	57	4011132	39	154718	Proteus mirablis	Proteus mirabilis	NF	SRS5851756	SAMN13622121	GCA_015740115.1
PR00137	2018	Tissue/Wound	50	3929138	38	159291	Proteus mirablis	Proteus hauseri	NF	SRS5851757	SAMN13622122	GCA_015740105.1
PR00138	2018	Urinary tract	63	3974589	39	140078	Proteus mirablis	Proteus mirabilis	NF	SRS5851758	SAMN13622123	GCA_015740075.1
PR00139	2018	Urinary tract	112	3935531	38	65289	Proteus mirablis	Proteus mirabilis	NF	SRS5851759	SAMN13622124	GCA_015740065.1
PR00140	2018	Urinary tract	65	4012209	39	158155	Proteus mirablis	Proteus mirabilis	NF	SRS5851760	SAMN13622125	GCA_015740015.1
PR00141	2018	Urinary tract	56	3935412	39	153297	Proteus mirablis	Proteus mirabilis	NF	SRS5851761	SAMN13622126	GCA_015739985.1
PR00142	2018	Urinary tract	69	3837826	39	121960	Proteus mirablis	Proteus mirabilis	NF	SRS5851762	SAMN13622127	GCA_015740035.1
PR00143	2018	Tissue/Wound	51	3799462	38	157099	Proteus mirablis	Proteus mirabilis	NF	SRS5851763	SAMN13622128	GCA_015739975.1
PR00144	2018	Blood	74	3869759	39	103573	Proteus mirablis	Proteus mirabilis	NF	SRS5851764	SAMN13622129	GCA_015739965.1
PR00145	2018	Blood	56	3814237	38	102327	Proteus mirablis	Proteus mirabilis	NF	SRS5851766	SAMN13622130	GCA_015739935.1
PR00146	2018	Urinary tract	48	4271093	39	261349	Proteus mirablis	Proteus vulgaris	NF	SRS5851768	SAMN13622131	GCA_015739905.1
PR00147	2018	Urinary tract	75	3844941	39	78426	Proteus mirablis	Proteus mirabilis	NF	SRS5851767	SAMN13622132	GCA_015739885.1
PR00148	2018	Urinary tract	61	4206391	39	188718	Proteus mirablis	Proteus mirabilis	NF	SRS5851769	SAMN13622133	GCA_015739845.1
PR00149	2018	Urinary tract	47	3921836	39	237676	Proteus mirablis	Proteus mirabilis	NF	SRS5851770	SAMN13622134	GCA_015739895.1
PR00150	2018	Urinary tract	42	4123108	39	223540	Proteus mirablis	Proteus mirabilis	NF	SRS5851771	SAMN13622135	GCA_015739815.1
PR00152	2018	Tissue/Wound	50	4085379	39	200054	Proteus mirablis	Proteus mirabilis	NF	SRS5851772	SAMN13622136	GCA_015739855.1
PR00153	2018	Tissue/Wound	38	3841971	39	168034	Proteus mirablis	Proteus mirabilis	NF	SRS5851773	SAMN13622137	GCA_015739775.1
PR00154	2018	Respiratory tract	49	3933884	38	149565	Proteus mirablis	Proteus vulgaris	NF	SRS5851775	SAMN13622138	GCA_015739765.1
PR00155	2018	Urinary tract	50	3862124	38	214206	Proteus mirablis	Proteus mirabilis	NF	SRS5851776	SAMN13622139	GCA_015739805.1
PR00156	2018	Respiratory tract	50	3868016	39	181091	Proteus mirablis	Proteus mirabilis	NF	SRS5851777	SAMN13622140	GCA_015739725.1
PR00157	2018	Respiratory tract	64	4073642	39	133477	Proteus mirablis	Proteus mirabilis	NF	SRS5851778	SAMN13622141	GCA_015739735.1
PR00158	2018	Respiratory tract	138	3889801	39	54021	Proteus mirablis	Proteus mirabilis	NF	SRS5851779	SAMN13622142	GCA_015739675.1
PR00159	2018	Tissue/Wound	72	3945574	39	137607	Proteus mirablis	Proteus mirabilis	NF	SRS5851780	SAMN13622143	GCA_015739695.1
PR00160	2018	Urinary tract	69	3893593	39	133452	Proteus mirablis	Proteus mirabilis	NF	SRS5851781	SAMN13622144	GCA_015739665.1
PR00161	2018	Tissue/Wound	45	3980887	39	216403	Proteus mirablis	Proteus mirabilis	NF	SRS5851782	SAMN13622145	GCA_015739615.1
PR00163	2018	Urinary tract	53	4016473	38	157634	Proteus mirablis	Proteus terrae	NF	SRS5851783	SAMN13622146	GCA_015739625.1
PRV00002	2017	Tissue/Wound	23	4257750	40	661617	Providencia spp.	Genomospecies 1	NF	SRS4051199	SAMN10435850	GCA_015739595.1
PRV00003	2017	Urinary tract	27	4541954	42	500514	Providencia spp.	Providencia stuartii	NF	SRS4051198	SAMN10435851	GCA_015739565.1
PRV00004	2017	Tissue/Wound	28	4187270	41	368011	Providencia spp.	Providencia stuartii	NF	SRS4051197	SAMN10435852	GCA_015739585.1
PRV00005	2018	Respiratory tract	40	4306530	41	209889	Providencia spp.	Providencia stuartii	NF	SRS4051196	SAMN10435853	GCA_015739525.1
PRV00006	2018	Respiratory tract	44	4692888	40	224617	Providencia spp.	Providencia rettgeri	NF	SRS4051195	SAMN10435854	GCA_015739535.1
PRV00007	2018	Respiratory tract	29	4298465	41	500511	Providencia spp.	Providencia stuartii	NF	SRS4051194	SAMN10435855	GCA_015739495.1
PRV00009	2018	Tissue/Wound	29	4512292	40	315923	Providencia spp.	Genomospecies 1	NF	SRS4553475	SAMN11285141	GCA_015739435.1
PRV00010	2018	Respiratory tract	20	4178256	41	679454	Providencia spp.	Genomospecies 2	NF	SRS5066602	SAMN12220718	GCA_015739475.1
PRV00011	2018	Tissue/Wound	53	4335041	41	262060	Providencia spp.	Providencia stuartii	NF	SRS5066619	SAMN12220719	GCA_015739445.1
PRV00012	2018	Respiratory tract	48	4570731	40	230715	Providencia spp.	Providencia rettgeri	NF	SRS5066638	SAMN12220720	GCA_015739425.1
PRV00013	2018	Tissue/Wound	83	4218558	41	153947	Providencia spp.	Providencia stuartii	NF	SRS5066605	SAMN12220721	GCA_015739395.1
PRV00015	2018	Respiratory tract	46	4275979	40	255041	Providencia spp.	Genomospecies 1	NF	SRS5851784	SAMN13622147	GCA_015739335.1
PRV00016	2018	Tissue/Wound	24	3907736	43	1966098	Providencia spp.	Providencia alcalifaciens	NF	SRS5851786	SAMN13622148	GCA_015739385.1
PSA00018	2016	Blood	52	6390694	66	396757	Pseudomonas aeruginosa	Pseudomonas aeruginosa	708	SRS4051193	SAMN10435856	GCA_015739325.1
PSA00019	2016	Blood	68	6554365	66	374680	Pseudomonas aeruginosa	Pseudomonas aeruginosa	639	SRS4051228	SAMN10435857	GCA_015739365.1
PSA00020	2016	Tissue/Wound	72	6661555	66	376044	Pseudomonas aeruginosa	Pseudomonas aeruginosa	27	SRS4051862	SAMN10435858	GCA_015739305.1
PSA00021	2016	Tissue/Wound	51	6243135	66	335643	Pseudomonas aeruginosa	Pseudomonas aeruginosa	439	SRS4051863	SAMN10435859	GCA_015739235.1
PSA00022	2016	Tissue/Wound	64	6489118	66	267963	Pseudomonas aeruginosa	Pseudomonas aeruginosa	2815	SRS4051864	SAMN10435860	GCA_015739245.1
PSA00023	2016	Respiratory tract	92	6899872	66	217153	Pseudomonas aeruginosa	Pseudomonas aeruginosa	253	SRS4051865	SAMN10435861	GCA_015739265.1
PSA00024	2016	Tissue/Wound	73	6689162	66	187968	Pseudomonas aeruginosa	Pseudomonas aeruginosa	298	SRS4051866	SAMN10435862	GCA_015739225.1
PSA00025	2016	Urinary tract	80	6998779	66	255060	Pseudomonas aeruginosa	Pseudomonas aeruginosa	395	SRS4051867	SAMN10435863	GCA_015739165.1
PSA00026	2016	Urinary tract	136	7051122	66	200154	Pseudomonas aeruginosa	Pseudomonas aeruginosa	2844	SRS4051868	SAMN10435864	GCA_015739155.1
PSA00027	2016	Tissue/Wound	93	6770369	66	211943	Pseudomonas aeruginosa	Pseudomonas aeruginosa	1229	SRS4051869	SAMN10435865	GCA_015739145.1
PSA00029	2016	Respiratory tract	68	6803960	66	205323	Pseudomonas aeruginosa	Pseudomonas aeruginosa	308	SRS4051870	SAMN10435866	GCA_015739135.1
PSA00030	2016	Urinary tract	63	6435658	66	366241	Pseudomonas aeruginosa	Pseudomonas aeruginosa	697	SRS4051871	SAMN10435867	GCA_015739125.1
PSA00031	2016	Urinary tract	62	6316959	66	331008	Pseudomonas aeruginosa	Pseudomonas aeruginosa	2816	SRS4051446	SAMN10435868	GCA_015739025.1
PSA00032	2016	Respiratory tract	129	6885524	66	104760	Pseudomonas aeruginosa	Pseudomonas aeruginosa	155	SRS4051445	SAMN10435869	GCA_015739035.1
PSA00033	2016	Tissue/Wound	90	7373654	66	271311	Pseudomonas aeruginosa	Pseudomonas aeruginosa	155	SRS4051448	SAMN10435870	GCA_015739105.1
PSA00034	2016	Respiratory tract	84	6788841	66	200197	Pseudomonas aeruginosa	Pseudomonas aeruginosa	2818	SRS4051447	SAMN10435871	GCA_015739075.1
PSA00035	2016	Respiratory tract	47	6387009	66	299249	Pseudomonas aeruginosa	Pseudomonas aeruginosa	500	SRS4051450	SAMN10435872	GCA_015739045.1
PSA00036	2016	Respiratory tract	46	6736255	66	376535	Pseudomonas aeruginosa	Pseudomonas aeruginosa	17	SRS4051449	SAMN10435873	GCA_015738945.1
PSA00037	2016	Respiratory tract	44	6767493	66	375815	Pseudomonas aeruginosa	Pseudomonas aeruginosa	17	SRS4051452	SAMN10435874	GCA_015738925.1
PSA00038	2016	Respiratory tract	5	6887301	66	2440229	Pseudomonas aeruginosa	Pseudomonas aeruginosa	253	SRS4051451	SAMN10435875	GCA_015738995.1
PSA00039	2016	Urinary tract	99	6270543	67	157896	Pseudomonas aeruginosa	Pseudomonas aeruginosa	241	SRS4051454	SAMN10435876	GCA_015738975.1
PSA00040	2016	Urinary tract	168	6410270	66	65662	Pseudomonas aeruginosa	Pseudomonas aeruginosa	2823	SRS4051453	SAMN10435877	GCA_015738935.1
PSA00041	2016	Tissue/Wound	39	6206115	67	243483	Pseudomonas aeruginosa	Pseudomonas aeruginosa	116	SRS4051164	SAMN10435878	GCA_015738855.1
PSA00042	2016	Respiratory tract	33	6785849	66	806359	Pseudomonas aeruginosa	Pseudomonas aeruginosa	348	SRS4051165	SAMN10435879	GCA_015738845.1
PSA00043	2016	Respiratory tract	93	6567492	66	209475	Pseudomonas aeruginosa	PA7 Clade	2824	SRS4051162	SAMN10435880	GCA_015738835.1
PSA00044	2016	Respiratory tract	45	6382914	66	403790	Pseudomonas aeruginosa	Pseudomonas aeruginosa	480	SRS4051163	SAMN10435881	GCA_015738825.1
PSA00045	2016	Respiratory tract	97	6914550	66	178107	Pseudomonas aeruginosa	Pseudomonas aeruginosa	348	SRS4051168	SAMN10435882	GCA_015738875.1
PSA00046	2016	Urinary tract	44	6327179	66	438848	Pseudomonas aeruginosa	Pseudomonas aeruginosa	1904	SRS4051169	SAMN10435883	GCA_015738775.1
PSA00047	2016	Urinary tract	81	6794626	66	206671	Pseudomonas aeruginosa	Pseudomonas aeruginosa	27	SRS4051166	SAMN10435884	GCA_015738725.1
PSA00048	2016	Urinary tract	108	7068282	66	125880	Pseudomonas aeruginosa	Pseudomonas aeruginosa	1858	SRS4051167	SAMN10435885	GCA_015738795.1
PSA00049	2016	Tissue/Wound	94	6650470	66	193548	Pseudomonas aeruginosa	Pseudomonas aeruginosa	252	SRX5018310	SAMN10435886	GCA_015738755.1
PSA00050	2016	Tissue/Wound	65	6447794	66	264842	Pseudomonas aeruginosa	Pseudomonas aeruginosa	1044	SRX5018311	SAMN10435887	GCA_015738735.1
PSA00051	2016	Tissue/Wound	113	6789094	66	177379	Pseudomonas aeruginosa	Pseudomonas aeruginosa	235	SRS4051879	SAMN10435888	GCA_015738705.1
PSA00052	2016	Respiratory tract	280	6564802	66	42859	Pseudomonas aeruginosa	Pseudomonas aeruginosa	27	SRS4051880	SAMN10435889	GCA_015738665.1
PSA00053	2016	Respiratory tract	58	6384276	66	300775	Pseudomonas aeruginosa	Pseudomonas aeruginosa	2825	SRS4051877	SAMN10435890	GCA_015738625.1
PSA00054	2016	Respiratory tract	61	6715883	66	229723	Pseudomonas aeruginosa	Pseudomonas aeruginosa	309	SRS4051878	SAMN10435891	GCA_015738675.1
PSA00055	2016	Respiratory tract	45	6475800	66	382933	Pseudomonas aeruginosa	Pseudomonas aeruginosa	557	SRS4051875	SAMN10435892	GCA_015738645.1
PSA00056	2016	Respiratory tract	105	6846264	66	177973	Pseudomonas aeruginosa	Pseudomonas aeruginosa	298	SRS4051876	SAMN10435893	GCA_015738605.1
PSA00057	2016	Respiratory tract	59	6642934	66	312944	Pseudomonas aeruginosa	Pseudomonas aeruginosa	299	SRS4051548	SAMN10435894	GCA_015738515.1
PSA00058	2016	Urinary tract	53	6761874	66	286847	Pseudomonas aeruginosa	Pseudomonas aeruginosa	395	SRS4051554	SAMN10435895	GCA_015738585.1
PSA00059	2016	Urinary tract	80	6956580	66	210592	Pseudomonas aeruginosa	Pseudomonas aeruginosa	357	SRS4051620	SAMN10435896	GCA_015738535.1
PSA00060	2016	Urinary tract	44	6255730	67	349864	Pseudomonas aeruginosa	Pseudomonas aeruginosa	556	SRS4051626	SAMN10435897	GCA_015738545.1
PSA00061	2016	Urinary tract	70	6963500	66	244199	Pseudomonas aeruginosa	Pseudomonas aeruginosa	959	SRS4051294	SAMN10435898	GCA_015738505.1
PSA00062	2016	Urinary tract	52	6718025	66	282115	Pseudomonas aeruginosa	Pseudomonas aeruginosa	245	SRS4051292	SAMN10435899	GCA_015738485.1
PSA00063	2016	Respiratory tract	47	6720620	66	391547	Pseudomonas aeruginosa	Pseudomonas aeruginosa	845	SRS4051016	SAMN10435900	GCA_015738435.1
PSA00064	2017	Respiratory tract	59	6753430	66	279418	Pseudomonas aeruginosa	Pseudomonas aeruginosa	179	SRS4051008	SAMN10435901	GCA_015738425.1
PSA00065	2017	Respiratory tract	52	6187989	66	246737	Pseudomonas aeruginosa	Pseudomonas aeruginosa	2828	SRS4051288	SAMN10435902	GCA_015738465.1
PSA00066	2017	Respiratory tract	58	6369586	67	309483	Pseudomonas aeruginosa	PA7 Clade	2211	SRS4051286	SAMN10435903	GCA_015738385.1
PSA00067	2016	Urinary tract	69	6599128	66	322040	Pseudomonas aeruginosa	Pseudomonas aeruginosa	244	SRS4051291	SAMN10435904	GCA_015738345.1
PSA00068	2016	Urinary tract	66	6600357	66	322040	Pseudomonas aeruginosa	Pseudomonas aeruginosa	244	SRS4051290	SAMN10435905	GCA_015738405.1
PSA00069	2016	Urinary tract	53	6191541	66	424056	Pseudomonas aeruginosa	Pseudomonas aeruginosa	244	SRS4051219	SAMN10435906	GCA_015738335.1
PSA00070	2016	Urinary tract	47	6290059	67	376073	Pseudomonas aeruginosa	Pseudomonas aeruginosa	2859	SRS4051218	SAMN10435907	GCA_015738325.1
PSA00072	2017	Respiratory tract	44	6479731	66	377674	Pseudomonas aeruginosa	Pseudomonas aeruginosa	1171	SRS4051004	SAMN10435908	GCA_015738255.1
PSA00073	2017	Urinary tract	93	6801437	66	226681	Pseudomonas aeruginosa	Pseudomonas aeruginosa	235	SRS4051007	SAMN10435909	GCA_015738275.1
PSA00074	2017	Tissue/Wound	47	6369184	66	373586	Pseudomonas aeruginosa	Pseudomonas aeruginosa	274	SRS4051009	SAMN10435910	GCA_015738305.1
PSA00075	2017	Tissue/Wound	77	6798302	66	212117	Pseudomonas aeruginosa	Pseudomonas aeruginosa	671	SRS4051011	SAMN10435911	GCA_015738245.1
PSA00076	2017	Tissue/Wound	79	6743260	66	220256	Pseudomonas aeruginosa	Pseudomonas aeruginosa	235	SRS4051012	SAMN10435912	GCA_015738195.1
PSA00077	2017	Respiratory tract	129	6368300	66	124067	Pseudomonas aeruginosa	Pseudomonas aeruginosa	348	SRS4051014	SAMN10435913	GCA_015738185.1
PSA00078	2017	Urinary tract	41	6439766	66	408097	Pseudomonas aeruginosa	Pseudomonas aeruginosa	2717	SRS4051015	SAMN10435914	GCA_015738205.1
PSA00079	2017	Urinary tract	66	6428581	66	201599	Pseudomonas aeruginosa	Pseudomonas aeruginosa	348	SRS4051017	SAMN10435915	GCA_015738105.1
PSA00080	2017	Urinary tract	59	6471775	66	283071	Pseudomonas aeruginosa	Pseudomonas aeruginosa	244	SRS4051480	SAMN10435916	GCA_015738115.1
PSA00081	2017	Urinary tract	92	7074572	66	218945	Pseudomonas aeruginosa	Pseudomonas aeruginosa	111	SRS4051481	SAMN10435917	GCA_015738165.1
PSA00082	2017	Urinary tract	81	6646548	66	174849	Pseudomonas aeruginosa	Pseudomonas aeruginosa	699	SRS4051798	SAMN10435918	GCA_015738085.1
PSA00083	2017	Urinary tract	105	7193793	66	206178	Pseudomonas aeruginosa	Pseudomonas aeruginosa	463	SRS4051796	SAMN10435919	GCA_015738095.1
PSA00084	2017	Urinary tract	42	6403425	66	320655	Pseudomonas aeruginosa	Pseudomonas aeruginosa	198	SRS4051794	SAMN10435920	GCA_015738055.1
PSA00085	2017	Blood	116	7294703	66	219360	Pseudomonas aeruginosa	Pseudomonas aeruginosa	179	SRS4051795	SAMN10435921	GCA_015738025.1
PSA00086	2017	Respiratory tract	38	6375146	66	370760	Pseudomonas aeruginosa	Pseudomonas aeruginosa	553	SRS4051793	SAMN10435922	GCA_015737975.1
PSA00087	2017	Tissue/Wound	53	6559516	66	430622	Pseudomonas aeruginosa	Pseudomonas aeruginosa	27	SRS4051791	SAMN10435923	GCA_015738035.1
PSA00088	2017	Urinary tract	66	6575139	66	421394	Pseudomonas aeruginosa	Pseudomonas aeruginosa	27	SRS4051792	SAMN10435924	GCA_015737985.1
PSA00089	2017	Urinary tract	52	6767376	66	286738	Pseudomonas aeruginosa	Pseudomonas aeruginosa	395	SRS4051790	SAMN10435925	GCA_015737905.1
PSA00090	2017	Blood	113	7273355	66	245873	Pseudomonas aeruginosa	Pseudomonas aeruginosa	179	SRS4051788	SAMN10435926	GCA_015737965.1
PSA00091	2017	Respiratory tract	40	6382539	66	404176	Pseudomonas aeruginosa	Pseudomonas aeruginosa	480	SRS4051789	SAMN10435927	GCA_015737945.1
PSA00092	2017	Respiratory tract	69	6985506	66	319092	Pseudomonas aeruginosa	Pseudomonas aeruginosa	959	SRS4051692	SAMN10435928	GCA_015737915.1
PSA00093	2017	Respiratory tract	36	6758751	66	549533	Pseudomonas aeruginosa	Pseudomonas aeruginosa	17	SRS4051693	SAMN10435929	GCA_015737885.1
PSA00094	2017	Urinary tract	51	6306822	67	426268	Pseudomonas aeruginosa	Pseudomonas aeruginosa	2333	SRS4051688	SAMN10435930	GCA_015737835.1
PSA00095	2017	Urinary tract	47	6748134	66	282371	Pseudomonas aeruginosa	Pseudomonas aeruginosa	313	SRS4051690	SAMN10435931	GCA_015737815.1
PSA00096	2017	Blood	59	6834147	66	320545	Pseudomonas aeruginosa	Pseudomonas aeruginosa	245	SRS4051696	SAMN10435932	GCA_015737845.1
PSA00097	2017	Blood	43	6452298	66	329591	Pseudomonas aeruginosa	Pseudomonas aeruginosa	487	SRS4051698	SAMN10435933	GCA_015737785.1
PSA00098	2017	Respiratory tract	43	6375147	66	370760	Pseudomonas aeruginosa	Pseudomonas aeruginosa	553	SRS4051694	SAMN10435934	GCA_015737795.1
PSA00099	2017	Respiratory tract	44	6199366	67	424996	Pseudomonas aeruginosa	Pseudomonas aeruginosa	2870	SRS4051695	SAMN10435935	GCA_015737755.1
PSA00100	2017	Respiratory tract	88	6860145	66	272296	Pseudomonas aeruginosa	Pseudomonas aeruginosa	244	SRS4051115	SAMN10435936	GCA_015737745.1
PSA00101	2017	Urinary tract	73	7010422	66	279412	Pseudomonas aeruginosa	Pseudomonas aeruginosa	179	SRS4051116	SAMN10435937	GCA_015737655.1
PSA00102	2017	Tissue/Wound	52	6822779	66	364774	Pseudomonas aeruginosa	Pseudomonas aeruginosa	245	SRS4051412	SAMN10435938	GCA_015737715.1
PSA00103	2017	Respiratory tract	81	6898317	66	175011	Pseudomonas aeruginosa	Pseudomonas aeruginosa	348	SRS4051409	SAMN10435939	GCA_015737705.1
PSA00104	2017	Urinary tract	39	6388444	66	437876	Pseudomonas aeruginosa	Pseudomonas aeruginosa	1029	SRS4051416	SAMN10435940	GCA_015737685.1
PSA00105	2017	Tissue/Wound	60	6395492	66	226984	Pseudomonas aeruginosa	Pseudomonas aeruginosa	2871	SRS4051414	SAMN10435941	GCA_015737645.1
PSA00106	2017	Respiratory tract	88	6542671	66	210978	Pseudomonas aeruginosa	Pseudomonas aeruginosa	253	SRS4051418	SAMN10435942	GCA_015737595.1
PSA00107	2017	Respiratory tract	58	6261312	67	302334	Pseudomonas aeruginosa	Pseudomonas aeruginosa	241	SRS4051417	SAMN10435943	GCA_015737585.1
PSA00108	2017	Respiratory tract	74	7019413	66	256641	Pseudomonas aeruginosa	Pseudomonas aeruginosa	253	SRS4051426	SAMN10435944	GCA_015737605.1
PSA00109	2017	Urinary tract	55	6732866	66	351954	Pseudomonas aeruginosa	Pseudomonas aeruginosa	309	SRS4051422	SAMN10435945	GCA_015737565.1
PSA00110	2017	Urinary tract	43	6431388	66	425279	Pseudomonas aeruginosa	Pseudomonas aeruginosa	198	SRS4051390	SAMN10435946	GCA_015737515.1
PSA00111	2017	Tissue/Wound	42	6268447	66	373274	Pseudomonas aeruginosa	Pseudomonas aeruginosa	480	SRS4051389	SAMN10435947	GCA_015737505.1
PSA00112	2017	Blood	75	6778880	66	206326	Pseudomonas aeruginosa	Pseudomonas aeruginosa	298	SRS4051633	SAMN10435948	GCA_015737485.1
PSA00114	2017	Tissue/Wound	51	6446636	66	398348	Pseudomonas aeruginosa	Pseudomonas aeruginosa	2872	SRS4051634	SAMN10435949	GCA_015737545.1
PSA00115	2017	Tissue/Wound	129	7182761	66	209887	Pseudomonas aeruginosa	Pseudomonas aeruginosa	2874	SRS4051635	SAMN10435950	GCA_015737455.1
PSA00116	2017	Tissue/Wound	49	6716822	66	340962	Pseudomonas aeruginosa	Pseudomonas aeruginosa	186	SRS4051636	SAMN10435951	GCA_015737395.1
PSA00117	2017	Tissue/Wound	69	6330076	66	289195	Pseudomonas aeruginosa	Pseudomonas aeruginosa	2446	SRS4051629	SAMN10435952	GCA_015737435.1
PSA00118	2017	Respiratory tract	45	6255622	67	422814	Pseudomonas aeruginosa	Pseudomonas aeruginosa	663	SRS4051630	SAMN10435953	GCA_015737425.1
PSA00119	2017	Respiratory tract	41	6254216	67	508112	Pseudomonas aeruginosa	Pseudomonas aeruginosa	663	SRS4051631	SAMN10435954	GCA_015737385.1
PSA00120	2017	Respiratory tract	41	6254900	67	371758	Pseudomonas aeruginosa	Pseudomonas aeruginosa	663	SRS4051632	SAMN10435955	GCA_015737365.1
PSA00121	2017	Respiratory tract	42	6198637	67	424995	Pseudomonas aeruginosa	Pseudomonas aeruginosa	2870	SRS4051641	SAMN10435956	GCA_015737345.1
PSA00122	2017	Respiratory tract	47	6261209	67	347061	Pseudomonas aeruginosa	Pseudomonas aeruginosa	241	SRS4051642	SAMN10435957	GCA_015737285.1
PSA00124	2017	Urinary tract	53	6217028	67	342634	Pseudomonas aeruginosa	Pseudomonas aeruginosa	1693	SRS4051899	SAMN10435958	GCA_015737235.1
PSA00125	2017	Tissue/Wound	90	6248089	66	148607	Pseudomonas aeruginosa	Pseudomonas aeruginosa	348	SRS4051898	SAMN10435959	GCA_015737305.1
PSA00126	2017	Respiratory tract	138	6541516	66	107856	Pseudomonas aeruginosa	Pseudomonas aeruginosa	645	SRS4051897	SAMN10435960	GCA_015737265.1
PSA00127	2017	Respiratory tract	90	6258184	67	123245	Pseudomonas aeruginosa	Pseudomonas aeruginosa	2876	SRS4051896	SAMN10435961	GCA_015737275.1
PSA00128	2017	Urinary tract	131	7034422	66	106128	Pseudomonas aeruginosa	Pseudomonas aeruginosa	253	SRS4051903	SAMN10435962	GCA_015737225.1
PSA00129	2017	Tissue/Wound	84	6224377	66	120696	Pseudomonas aeruginosa	Pseudomonas aeruginosa	2877	SRS4051902	SAMN10435963	GCA_015737165.1
PSA00130	2017	Respiratory tract	73	6736335	66	197809	Pseudomonas aeruginosa	Pseudomonas aeruginosa	319	SRS4051901	SAMN10435964	GCA_015737145.1
PSA00131	2017	Respiratory tract	118	6336704	67	99240	Pseudomonas aeruginosa	Pseudomonas aeruginosa	274	SRS4051900	SAMN10435965	GCA_015737185.1
PSA00132	2017	Urinary tract	75	6870450	66	262010	Pseudomonas aeruginosa	Pseudomonas aeruginosa	309	SRS4051907	SAMN10435966	GCA_015737175.1
PSA00133	2017	Urinary tract	144	6897757	66	89569	Pseudomonas aeruginosa	Pseudomonas aeruginosa	235	SRS4051906	SAMN10435967	GCA_015737105.1
PSA00134	2017	Respiratory tract	78	6884354	66	160724	Pseudomonas aeruginosa	Pseudomonas aeruginosa	17	SRS4051666	SAMN10435968	GCA_015737115.1
PSA00135	2017	Respiratory tract	95	6716290	66	131516	Pseudomonas aeruginosa	Pseudomonas aeruginosa	309	SRS4051667	SAMN10435969	GCA_015737065.1
PSA00136	2017	Urinary tract	112	6822444	66	123689	Pseudomonas aeruginosa	Pseudomonas aeruginosa	244	SRS4051664	SAMN10435970	GCA_015737075.1
PSA00137	2017	Urinary tract	127	6594643	66	87478	Pseudomonas aeruginosa	Pseudomonas aeruginosa	532	SRS4051665	SAMN10435971	GCA_015737025.1
PSA00138	2017	Respiratory tract	151	6352488	67	67845	Pseudomonas aeruginosa	Pseudomonas aeruginosa	2878	SRS4051662	SAMN10435972	GCA_015737005.1
PSA00139	2017	Respiratory tract	140	6584986	66	98478	Pseudomonas aeruginosa	Pseudomonas aeruginosa	27	SRS4051663	SAMN10435973	GCA_015736985.1
PSA00140	2017	Urinary tract	115	6497690	66	96398	Pseudomonas aeruginosa	Pseudomonas aeruginosa	1182	SRS4051660	SAMN10435974	GCA_015737015.1
PSA00141	2017	Urinary tract	143	7179210	66	97391	Pseudomonas aeruginosa	Pseudomonas aeruginosa	667	SRS4051661	SAMN10435975	GCA_015736965.1
PSA00142	2017	Urinary tract	83	6438166	66	146966	Pseudomonas aeruginosa	Pseudomonas aeruginosa	198	SRS4051658	SAMN10435976	GCA_015736895.1
PSA00143	2017	Urinary tract	106	6271109	67	115593	Pseudomonas aeruginosa	Pseudomonas aeruginosa	241	SRS4051659	SAMN10435977	GCA_015736945.1
PSA00144	2017	Tissue/Wound	78	6626475	66	213954	Pseudomonas aeruginosa	Pseudomonas aeruginosa	235	SRS4051928	SAMN10435978	GCA_015736905.1
PSA00145	2017	Respiratory tract	95	6633623	66	160214	Pseudomonas aeruginosa	Pseudomonas aeruginosa	360	SRS4051929	SAMN10435979	GCA_015736885.1
PSA00146	2017	Respiratory tract	149	6904790	66	86300	Pseudomonas aeruginosa	Pseudomonas aeruginosa	298	SRS4051931	SAMN10435980	GCA_015736845.1
PSA00147	2017	Respiratory tract	89	6588940	66	173992	Pseudomonas aeruginosa	Pseudomonas aeruginosa	360	SRS4051930	SAMN10435981	GCA_015736855.1
PSA00148	2017	Blood	116	6366758	67	104931	Pseudomonas aeruginosa	Pseudomonas aeruginosa	274	SRS4051925	SAMN10435982	GCA_015736825.1
PSA00149	2017	Tissue/Wound	139	6835071	66	87114	Pseudomonas aeruginosa	Pseudomonas aeruginosa	309	SRS4051924	SAMN10435983	GCA_015736785.1
PSA00151	2017	Tissue/Wound	104	6762571	66	157768	Pseudomonas aeruginosa	Pseudomonas aeruginosa	244	SRS4051927	SAMN10435984	GCA_015736755.1
PSA00152	2017	Tissue/Wound	96	6758347	66	151220	Pseudomonas aeruginosa	Pseudomonas aeruginosa	27	SRS4051926	SAMN10435985	GCA_015736765.1
PSA00153	2017	Respiratory tract	130	7090762	66	87612	Pseudomonas aeruginosa	Pseudomonas aeruginosa	308	SRS4051923	SAMN10435986	GCA_015736745.1
PSA00154	2017	Respiratory tract	74	6919869	66	220069	Pseudomonas aeruginosa	Pseudomonas aeruginosa	179	SRS4051922	SAMN10435987	GCA_015736695.1
PSA00155	2017	Respiratory tract	139	6673902	66	80641	Pseudomonas aeruginosa	Pseudomonas aeruginosa	348	SRS4051644	SAMN10435988	GCA_015736655.1
PSA00156	2017	Urinary tract	117	6669980	66	108141	Pseudomonas aeruginosa	Pseudomonas aeruginosa	253	SRS4051643	SAMN10435989	GCA_015736705.1
PSA00157	2017	Urinary tract	98	6294388	67	120614	Pseudomonas aeruginosa	Pseudomonas aeruginosa	809	SRS4051112	SAMN10435990	GCA_015736625.1
PSA00158	2017	Urinary tract	61	6346654	66	377887	Pseudomonas aeruginosa	Pseudomonas aeruginosa	389	SRS4051111	SAMN10435991	GCA_015736685.1
PSA00159	2017	Urinary tract	145	6997367	66	79485	Pseudomonas aeruginosa	Pseudomonas aeruginosa	253	SRS4051640	SAMN10435992	GCA_015736635.1
PSA00160	2017	Blood	113	6614764	66	121428	Pseudomonas aeruginosa	Pseudomonas aeruginosa	2465	SRS4051639	SAMN10435993	GCA_015736605.1
PSA00161	2017	Respiratory tract	149	6853477	66	74556	Pseudomonas aeruginosa	Pseudomonas aeruginosa	348	SRS4051638	SAMN10435994	GCA_015736555.1
PSA00162	2017	Respiratory tract	94	6234734	67	143569	Pseudomonas aeruginosa	Pseudomonas aeruginosa	1443	SRS4051637	SAMN10435995	GCA_015736545.1
PSA00163	2017	Respiratory tract	59	6325827	66	350578	Pseudomonas aeruginosa	Pseudomonas aeruginosa	1443	SRS4051092	SAMN10435996	GCA_015736565.1
PSA00164	2017	Respiratory tract	51	6316709	66	370345	Pseudomonas aeruginosa	Pseudomonas aeruginosa	1443	SRS4051087	SAMN10435997	GCA_015736485.1
PSA00165	2017	Respiratory tract	129	6910197	66	111505	Pseudomonas aeruginosa	Pseudomonas aeruginosa	244	SRS4051309	SAMN10435998	GCA_015736515.1
PSA00166	2017	Urinary tract	43	6456233	66	319244	Pseudomonas aeruginosa	Pseudomonas aeruginosa	207	SRS4051310	SAMN10435999	GCA_015736425.1
PSA00167	2017	Urinary tract	39	6317625	67	434649	Pseudomonas aeruginosa	Pseudomonas aeruginosa	2128	SRS4051311	SAMN10436000	GCA_015736465.1
PSA00168	2017	Tissue/Wound	56	6757170	66	228543	Pseudomonas aeruginosa	Pseudomonas aeruginosa	27	SRS4051312	SAMN10436001	GCA_015736475.1
PSA00169	2017	Tissue/Wound	127	6864549	66	97968	Pseudomonas aeruginosa	Pseudomonas aeruginosa	179	SRS4051313	SAMN10436002	GCA_015736415.1
PSA00170	2017	Respiratory tract	102	6728634	66	140543	Pseudomonas aeruginosa	Pseudomonas aeruginosa	244	SRS4051314	SAMN10436003	GCA_015736365.1
PSA00171	2017	Tissue/Wound	125	6456432	66	85114	Pseudomonas aeruginosa	Pseudomonas aeruginosa	2879	SRS4051315	SAMN10436004	GCA_015736405.1
PSA00172	2017	Respiratory tract	136	6726966	66	87015	Pseudomonas aeruginosa	Pseudomonas aeruginosa	253	SRS4051316	SAMN10436005	GCA_015736375.1
PSA00173	2017	Urinary tract	99	6265683	67	117766	Pseudomonas aeruginosa	Pseudomonas aeruginosa	556	SRS4051317	SAMN10436006	GCA_015736345.1
PSA00174	2017	Respiratory tract	127	6723915	66	86685	Pseudomonas aeruginosa	Pseudomonas aeruginosa	186	SRS4051318	SAMN10436007	GCA_015736285.1
PSA00175	2017	Respiratory tract	120	6729629	66	101203	Pseudomonas aeruginosa	Pseudomonas aeruginosa	309	SRS4051382	SAMN10436008	GCA_015736305.1
PSA00176	2017	Respiratory tract	112	6284111	67	110036	Pseudomonas aeruginosa	Pseudomonas aeruginosa	299	SRS4051378	SAMN10436009	GCA_015736315.1
PSA00177	2017	Respiratory tract	143	6975977	66	102188	Pseudomonas aeruginosa	Pseudomonas aeruginosa	253	SRS4051387	SAMN10436010	GCA_015736235.1
PSA00178	2017	Urinary tract	58	6809628	66	261683	Pseudomonas aeruginosa	Pseudomonas aeruginosa	446	SRS4051384	SAMN10436011	GCA_015736225.1
PSA00179	2017	Urinary tract	79	6745087	66	194621	Pseudomonas aeruginosa	Pseudomonas aeruginosa	253	SRS4051065	SAMN10436012	GCA_015736245.1
PSA00180	2017	Urinary tract	50	6530010	66	230270	Pseudomonas aeruginosa	Pseudomonas aeruginosa	1403	SRS4051359	SAMN10436013	GCA_015736145.1
PSA00181	2017	Urinary tract	68	6604504	66	322040	Pseudomonas aeruginosa	Pseudomonas aeruginosa	244	SRS4051373	SAMN10436014	GCA_015736105.1
PSA00182	2017	Urinary tract	54	6202607	66	322040	Pseudomonas aeruginosa	Pseudomonas aeruginosa	244	SRS4051088	SAMN10436015	GCA_015736155.1
PSA00183	2017	Urinary tract	99	6312302	67	112333	Pseudomonas aeruginosa	Pseudomonas aeruginosa	2880	SRS4051050	SAMN10436016	GCA_015736205.1
PSA00184	2017	Urinary tract	157	6873727	66	96655	Pseudomonas aeruginosa	Pseudomonas aeruginosa	412	SRS4051049	SAMN10436017	GCA_015736165.1
PSA00185	2017	Tissue/Wound	118	6372119	67	79659	Pseudomonas aeruginosa	Pseudomonas aeruginosa	2881	SRS4051669	SAMN10436018	GCA_015736125.1
PSA00186	2017	Tissue/Wound	62	6544712	66	285655	Pseudomonas aeruginosa	Pseudomonas aeruginosa	2105	SRS4051670	SAMN10436019	GCA_015736085.1
PSA00187	2017	Respiratory tract	151	6950057	66	73165	Pseudomonas aeruginosa	Pseudomonas aeruginosa	179	SRS4051419	SAMN10436020	GCA_015736025.1
PSA00188	2017	Blood	70	6575826	66	224677	Pseudomonas aeruginosa	Pseudomonas aeruginosa	27	SRS4051435	SAMN10436021	GCA_015735995.1
PSA00189	2017	Tissue/Wound	48	6701090	66	343180	Pseudomonas aeruginosa	Pseudomonas aeruginosa	186	SRS4051654	SAMN10436022	GCA_015736045.1
PSA00190	2017	Respiratory tract	65	6981074	66	374836	Pseudomonas aeruginosa	Pseudomonas aeruginosa	175	SRS4051656	SAMN10436023	GCA_015736035.1
PSA00191	2017	Respiratory tract	101	6400199	66	110341	Pseudomonas aeruginosa	Pseudomonas aeruginosa	2305	SRS4051353	SAMN10436024	GCA_015735985.1
PSA00192	2017	Urinary tract	48	6256634	67	313300	Pseudomonas aeruginosa	Pseudomonas aeruginosa	556	SRS4051375	SAMN10436025	GCA_015735965.1
PSA00193	2017	Tissue/Wound	198	6925208	66	68068	Pseudomonas aeruginosa	Pseudomonas aeruginosa	815	SRS4051689	SAMN10436026	GCA_015735915.1
PSA00194	2017	Respiratory tract	166	6828746	66	68636	Pseudomonas aeruginosa	Pseudomonas aeruginosa	2885	SRS4051691	SAMN10436027	GCA_015735945.1
PSA00195	2017	Urinary tract	150	6284719	67	75275	Pseudomonas aeruginosa	Pseudomonas aeruginosa	2886	SRS4051787	SAMN10436028	GCA_015735865.1
PSA00196	2017	Urinary tract	162	6586589	66	73664	Pseudomonas aeruginosa	Pseudomonas aeruginosa	2883	SRS4051785	SAMN10436029	GCA_015735855.1
PSA00197	2017	Tissue/Wound	138	6605217	66	79258	Pseudomonas aeruginosa	Pseudomonas aeruginosa	207	SRS4051783	SAMN10436030	GCA_015735905.1
PSA00198	2017	Respiratory tract	59	6716971	66	230579	Pseudomonas aeruginosa	Pseudomonas aeruginosa	186	SRS4051782	SAMN10436031	GCA_015735805.1
PSA00199	2017	Respiratory tract	187	6783844	66	62671	Pseudomonas aeruginosa	Pseudomonas aeruginosa	348	SRS4051799	SAMN10436032	GCA_015735845.1
PSA00200	2017	Urinary tract	62	6462568	66	204837	Pseudomonas aeruginosa	Pseudomonas aeruginosa	2888	SRS4051797	SAMN10436033	GCA_015735785.1
PSA00201	2017	Urinary tract	155	6627679	66	73022	Pseudomonas aeruginosa	Pseudomonas aeruginosa	671	SRS4051895	SAMN10436034	GCA_015735825.1
PSA00202	2017	Respiratory tract	198	6806298	66	58084	Pseudomonas aeruginosa	Pseudomonas aeruginosa	2890	SRS4051889	SAMN10436035	GCA_015735765.1
PSA00203	2017	Respiratory tract	122	6281758	67	104890	Pseudomonas aeruginosa	Pseudomonas aeruginosa	209	SRS4051763	SAMN10436036	GCA_015735695.1
PSA00204	2017	Respiratory tract	179	6441884	67	61460	Pseudomonas aeruginosa	Pseudomonas aeruginosa	198	SRS4051762	SAMN10436037	GCA_015735745.1
PSA00205	2017	Respiratory tract	201	6732635	66	56922	Pseudomonas aeruginosa	Pseudomonas aeruginosa	186	SRS4051148	SAMN10436038	GCA_015735725.1
PSA00206	2017	Urinary tract	143	6342494	67	83070	Pseudomonas aeruginosa	Pseudomonas aeruginosa	2892	SRS4051150	SAMN10436039	GCA_015735655.1
PSA00207	2017	Blood	251	6939575	66	52413	Pseudomonas aeruginosa	Pseudomonas aeruginosa	308	SRS4051152	SAMN10436040	GCA_015735645.1
PSA00208	2017	Blood	153	6871882	66	79178	Pseudomonas aeruginosa	Pseudomonas aeruginosa	17	SRS4051153	SAMN10436041	GCA_015735685.1
PSA00209	2017	Blood	158	6459377	66	68150	Pseudomonas aeruginosa	Pseudomonas aeruginosa	274	SRS4051139	SAMN10436042	GCA_015735605.1
PSA00210	2017	Tissue/Wound	173	7012801	66	58633	Pseudomonas aeruginosa	Pseudomonas aeruginosa	2893	SRS4051141	SAMN10436043	GCA_015735615.1
PSA00211	2017	Tissue/Wound	129	6815038	66	91889	Pseudomonas aeruginosa	Pseudomonas aeruginosa	17	SRS4051143	SAMN10436044	GCA_015735535.1
PSA00212	2017	Respiratory tract	172	6772147	66	68734	Pseudomonas aeruginosa	Pseudomonas aeruginosa	348	SRS4051145	SAMN10436045	GCA_015735575.1
PSA00213	2017	Urinary tract	255	6770383	66	48418	Pseudomonas aeruginosa	Pseudomonas aeruginosa	214	SRS4051512	SAMN10436046	GCA_015735485.1
PSA00214	2017	Urinary tract	186	6758699	66	69250	Pseudomonas aeruginosa	Pseudomonas aeruginosa	253	SRS4051513	SAMN10436047	GCA_015735555.1
PSA00215	2017	Urinary tract	171	6332226	67	54030	Pseudomonas aeruginosa	Pseudomonas aeruginosa	480	SRS4051237	SAMN10436048	GCA_015735525.1
PSA00216	2017	Urinary tract	249	6855950	66	42198	Pseudomonas aeruginosa	Pseudomonas aeruginosa	253	SRS4051236	SAMN10436049	GCA_015735435.1
PSA00217	2017	Tissue/Wound	64	6686509	66	243508	Pseudomonas aeruginosa	Pseudomonas aeruginosa	253	SRS4051598	SAMN10436050	GCA_015735495.1
PSA00218	2017	Respiratory tract	178	6320489	67	51493	Pseudomonas aeruginosa	Pseudomonas aeruginosa	1689	SRS4051238	SAMN10436051	GCA_015735445.1
PSA00219	2017	Urinary tract	278	7027330	66	45780	Pseudomonas aeruginosa	Pseudomonas aeruginosa	959	SRS4051241	SAMN10436052	GCA_015735405.1
PSA00220	2017	Blood	106	7350262	66	223263	Pseudomonas aeruginosa	Pseudomonas aeruginosa	17	SRS4051240	SAMN10436053	GCA_015735425.1
PSA00221	2017	Tissue/Wound	176	6833954	66	69617	Pseudomonas aeruginosa	Pseudomonas aeruginosa	446	SRS4051243	SAMN10436054	GCA_015735375.1
PSA00222	2017	Tissue/Wound	228	6997607	66	52652	Pseudomonas aeruginosa	Pseudomonas aeruginosa	253	SRS4051242	SAMN10436055	GCA_015735325.1
PSA00223	2017	Tissue/Wound	90	6825055	66	209545	Pseudomonas aeruginosa	Pseudomonas aeruginosa	235	SRS4051235	SAMN10436056	GCA_015735355.1
PSA00224	2017	Respiratory tract	201	6729451	66	58243	Pseudomonas aeruginosa	Pseudomonas aeruginosa	253	SRS4051234	SAMN10436057	GCA_015735275.1
PSA00226	2017	Urinary tract	191	7080184	66	71557	Pseudomonas aeruginosa	Pseudomonas aeruginosa	17	SRS4051741	SAMN10436058	GCA_015735225.1
PSA00228	2017	Urinary tract	66	6677396	66	375280	Pseudomonas aeruginosa	Pseudomonas aeruginosa	299	SRS4051745	SAMN10436059	GCA_015735345.1
PSA00229	2017	Blood	261	6993083	66	50048	Pseudomonas aeruginosa	Pseudomonas aeruginosa	308	SRS4051904	SAMN10436060	GCA_015735305.1
PSA00230	2017	Respiratory tract	247	6806996	66	50107	Pseudomonas aeruginosa	Pseudomonas aeruginosa	348	SRS4051905	SAMN10436061	GCA_015735165.1
PSA00231	2017	Respiratory tract	218	6111674	67	43453	Pseudomonas aeruginosa	Pseudomonas aeruginosa	2896	SRS4051910	SAMN10436062	GCA_015735235.1
PSA00232	2017	Respiratory tract	183	6495986	66	59884	Pseudomonas aeruginosa	Pseudomonas aeruginosa	557	SRS4051911	SAMN10436063	GCA_015735145.1
PSA00233	2017	Tissue/Wound	213	6503501	66	53329	Pseudomonas aeruginosa	Pseudomonas aeruginosa	244	SRS4051908	SAMN10436064	GCA_015735175.1
PSA00234	2017	Respiratory tract	29	7124189	66	654975	Pseudomonas aeruginosa	Pseudomonas aeruginosa	244	SRS4051909	SAMN10436065	GCA_015735085.1
PSA00235	2017	Respiratory tract	311	7471551	66	45080	Pseudomonas aeruginosa	Pseudomonas aeruginosa	155	SRS4051781	SAMN10436066	GCA_015735095.1
PSA00236	2017	Respiratory tract	48	6731603	66	363667	Pseudomonas aeruginosa	Pseudomonas aeruginosa	313	SRS4051719	SAMN10436067	GCA_015735075.1
PSA00237	2017	Urinary tract	58	6455817	66	267033	Pseudomonas aeruginosa	Pseudomonas aeruginosa	487	SRS4051377	SAMN10436068	GCA_015734995.1
PSA00238	2017	Respiratory tract	62	6631439	66	293347	Pseudomonas aeruginosa	Pseudomonas aeruginosa	360	SRS4051287	SAMN10436069	GCA_015735005.1
PSA00240	2017	Respiratory tract	213	6534664	66	60838	Pseudomonas aeruginosa	Pseudomonas aeruginosa	439	SRS4051376	SAMN10436070	GCA_015735065.1
PSA00241	2017	Urinary tract	254	6658432	66	44969	Pseudomonas aeruginosa	Pseudomonas aeruginosa	274	SRS4051374	SAMN10436071	GCA_015734985.1
PSA00242	2017	Urinary tract	225	6387040	67	50180	Pseudomonas aeruginosa	Pseudomonas aeruginosa	2900	SRS4051283	SAMN10436072	GCA_015735045.1
PSA00243	2017	Blood	148	6592703	66	79038	Pseudomonas aeruginosa	Pseudomonas aeruginosa	27	SRS4051372	SAMN10436073	GCA_015734935.1
PSA00244	2017	Respiratory tract	149	6823666	66	75018	Pseudomonas aeruginosa	Pseudomonas aeruginosa	390	SRS4051371	SAMN10436074	GCA_015734905.1
PSA00245	2017	Respiratory tract	148	6327380	67	77013	Pseudomonas aeruginosa	Pseudomonas aeruginosa	2901	SRS4051369	SAMN10436075	GCA_015734885.1
PSA00246	2017	Respiratory tract	149	6818138	66	73924	Pseudomonas aeruginosa	Pseudomonas aeruginosa	282	SRS4051306	SAMN10436076	GCA_015734925.1
PSA00247	2017	Respiratory tract	156	6829462	66	82736	Pseudomonas aeruginosa	Pseudomonas aeruginosa	253	SRS4051381	SAMN10436077	GCA_015734865.1
PSA00248	2017	Respiratory tract	154	6353565	66	72333	Pseudomonas aeruginosa	Pseudomonas aeruginosa	620	SRS4051102	SAMN10436078	GCA_015734915.1
PSA00249	2017	Urinary tract	144	6721672	66	84722	Pseudomonas aeruginosa	Pseudomonas aeruginosa	282	SRS4051103	SAMN10436079	GCA_015734825.1
PSA00250	2017	Blood	150	6554744	66	79520	Pseudomonas aeruginosa	Pseudomonas aeruginosa	277	SRS4051104	SAMN10436080	GCA_015734835.1
PSA00251	2017	Respiratory tract	155	6370045	66	73449	Pseudomonas aeruginosa	Pseudomonas aeruginosa	992	SRS4051105	SAMN10436081	GCA_015734785.1
PSA00253	2017	Respiratory tract	153	6536112	66	91426	Pseudomonas aeruginosa	Pseudomonas aeruginosa	1503	SRS4051106	SAMN10436082	GCA_015734775.1
PSA00254	2017	Respiratory tract	158	6553397	66	89653	Pseudomonas aeruginosa	Pseudomonas aeruginosa	1503	SRS4051107	SAMN10436083	GCA_015734745.1
PSA00255	2017	Respiratory tract	128	6861358	66	102136	Pseudomonas aeruginosa	Pseudomonas aeruginosa	179	SRS4051108	SAMN10436084	GCA_015734705.1
PSA00256	2017	Urinary tract	146	6895451	66	84634	Pseudomonas aeruginosa	Pseudomonas aeruginosa	282	SRS4051109	SAMN10436085	GCA_015734755.1
PSA00257	2017	Urinary tract	150	6476636	66	79172	Pseudomonas aeruginosa	Pseudomonas aeruginosa	2904	SRS4051094	SAMN10436086	GCA_015735265.1
PSA00258	2017	Respiratory tract	166	6871618	66	88267	Pseudomonas aeruginosa	Pseudomonas aeruginosa	207	SRS4051095	SAMN10436087	GCA_015734675.1
PSA00259	2017	Respiratory tract	102	6264637	67	112415	Pseudomonas aeruginosa	Pseudomonas aeruginosa	471	SRS4051203	SAMN10436088	GCA_015735205.1
PSA00260	2017	Respiratory tract	96	6931495	66	148476	Pseudomonas aeruginosa	Pseudomonas aeruginosa	17	SRS4051205	SAMN10436089	GCA_015734625.1
PSA00261	2017	Urinary tract	120	6457424	66	107052	Pseudomonas aeruginosa	Pseudomonas aeruginosa	524	SRS4051420	SAMN10436090	GCA_015734695.1
PSA00262	2017	Urinary tract	140	6474834	66	91955	Pseudomonas aeruginosa	Pseudomonas aeruginosa	2904	SRS4051217	SAMN10436091	GCA_015734665.1
PSA00263	2017	Urinary tract	127	6825651	66	115940	Pseudomonas aeruginosa	Pseudomonas aeruginosa	446	SRS4051308	SAMN10436092	GCA_015734565.1
PSA00264	2017	Respiratory tract	157	6803416	66	73759	Pseudomonas aeruginosa	Pseudomonas aeruginosa	253	SRS4051328	SAMN10436093	GCA_015734615.1
PSA00265	2017	Tissue/Wound	118	6782682	66	108291	Pseudomonas aeruginosa	Pseudomonas aeruginosa	446	SRS4051354	SAMN10436094	GCA_015734555.1
PSA00266	2017	Tissue/Wound	72	6405031	66	173343	Pseudomonas aeruginosa	Pseudomonas aeruginosa	485	SRS4051202	SAMN10436095	GCA_015734605.1
PSA00267	2017	Respiratory tract	125	6304872	67	83797	Pseudomonas aeruginosa	Pseudomonas aeruginosa	2911	SRS4051355	SAMN10436096	GCA_015734515.1
PSA00268	2017	Respiratory tract	176	6415363	66	58185	Pseudomonas aeruginosa	Pseudomonas aeruginosa	2133	SRS4051356	SAMN10436097	GCA_015734545.1
PSA00269	2017	Urinary tract	50	6472271	66	368153	Pseudomonas aeruginosa	Pseudomonas aeruginosa	639	SRS4051823	SAMN10436098	GCA_015734485.1
PSA00270	2017	Urinary tract	167	6892140	66	69197	Pseudomonas aeruginosa	Pseudomonas aeruginosa	282	SRS4051821	SAMN10436099	GCA_015734445.1
PSA00271	2017	Respiratory tract	160	6672265	66	70081	Pseudomonas aeruginosa	Pseudomonas aeruginosa	2913	SRS4051820	SAMN10436100	GCA_015734475.1
PSA00272	2017	Respiratory tract	140	6936779	66	94645	Pseudomonas aeruginosa	Pseudomonas aeruginosa	253	SRS4051818	SAMN10436101	GCA_015734465.1
PSA00273	2017	Urinary tract	90	6307944	67	169291	Pseudomonas aeruginosa	Pseudomonas aeruginosa	1399	SRS4051836	SAMN10436102	GCA_015734375.1
PSA00275	2017	Tissue/Wound	117	6719411	66	120196	Pseudomonas aeruginosa	Pseudomonas aeruginosa	245	SRS4051832	SAMN10436103	GCA_015734355.1
PSA00276	2017	Tissue/Wound	136	6776029	66	94042	Pseudomonas aeruginosa	Pseudomonas aeruginosa	2475	SRS4051826	SAMN10436104	GCA_015734345.1
PSA00277	2017	Respiratory tract	125	6913018	66	99769	Pseudomonas aeruginosa	Pseudomonas aeruginosa	316	SRS4051825	SAMN10436105	GCA_015734425.1
PSA00278	2017	Respiratory tract	96	6391009	66	148819	Pseudomonas aeruginosa	Pseudomonas aeruginosa	645	SRS4051594	SAMN10436106	GCA_015734395.1
PSA00279	2017	Respiratory tract	155	6589250	66	94235	Pseudomonas aeruginosa	Pseudomonas aeruginosa	412	SRS4051592	SAMN10436107	GCA_015734285.1
PSA00280	2017	Respiratory tract	159	6965074	66	108086	Pseudomonas aeruginosa	Pseudomonas aeruginosa	2698	SRS4051806	SAMN10436108	GCA_015734325.1
PSA00281	2017	Respiratory tract	151	6590751	66	100201	Pseudomonas aeruginosa	Pseudomonas aeruginosa	253	SRS4051807	SAMN10436109	GCA_015734265.1
PSA00282	2017	Respiratory tract	115	6739029	66	125973	Pseudomonas aeruginosa	Pseudomonas aeruginosa	253	SRS4051760	SAMN10436110	GCA_015734275.1
PSA00283	2017	Respiratory tract	95	6303307	67	148214	Pseudomonas aeruginosa	Pseudomonas aeruginosa	471	SRS4051761	SAMN10436111	GCA_015734215.1
PSA00284	2017	Respiratory tract	69	6006881	67	154500	Pseudomonas aeruginosa	Pseudomonas aeruginosa	663	SRS4051766	SAMN10436112	GCA_015734245.1
PSA00285	2017	Respiratory tract	133	6642641	66	79111	Pseudomonas aeruginosa	Pseudomonas aeruginosa	360	SRS4051767	SAMN10436113	GCA_015734185.1
PSA00286	2017	Respiratory tract	118	6637667	66	108014	Pseudomonas aeruginosa	Pseudomonas aeruginosa	360	SRS4051808	SAMN10436114	GCA_015734195.1
PSA00287	2017	Respiratory tract	88	6759946	66	154773	Pseudomonas aeruginosa	Pseudomonas aeruginosa	560	SRS4051809	SAMN10436115	GCA_015734155.1
PSA00288	2017	Respiratory tract	57	6754039	66	271331	Pseudomonas aeruginosa	Pseudomonas aeruginosa	560	SRS4051780	SAMN10436116	GCA_015734115.1
PSA00289	2017	Respiratory tract	92	6445285	66	132322	Pseudomonas aeruginosa	PA7 Clade	1978	SRS4051945	SAMN10436117	GCA_015734145.1
PSA00290	2017	Respiratory tract	146	6649199	66	113889	Pseudomonas aeruginosa	Pseudomonas aeruginosa	1720	SRS4051527	SAMN10436118	GCA_015734075.1
PSA00291	2017	Urinary tract	132	6807711	66	123726	Pseudomonas aeruginosa	Pseudomonas aeruginosa	244	SRS4051526	SAMN10436119	GCA_015734105.1
PSA00292	2017	Urinary tract	130	7063741	66	87407	Pseudomonas aeruginosa	Pseudomonas aeruginosa	709	SRS4051077	SAMN10436120	GCA_015734025.1
PSA00293	2017	Blood	95	6273786	67	132328	Pseudomonas aeruginosa	Pseudomonas aeruginosa	116	SRS4051076	SAMN10436121	GCA_015734035.1
PSA00294	2017	Tissue/Wound	92	6501449	66	152931	Pseudomonas aeruginosa	Pseudomonas aeruginosa	508	SRS4051079	SAMN10436122	GCA_015734065.1
PSA00296	2017	Respiratory tract	105	6660407	66	107532	Pseudomonas aeruginosa	Pseudomonas aeruginosa	845	SRS4051078	SAMN10436123	GCA_015734005.1
PSA00297	2017	Urinary tract	80	6400011	67	134150	Pseudomonas aeruginosa	Pseudomonas aeruginosa	598	SRS4051081	SAMN10436124	GCA_015733925.1
PSA00298	2017	Respiratory tract	74	6381325	66	140006	Pseudomonas aeruginosa	Pseudomonas aeruginosa	2917	SRS4051080	SAMN10436125	GCA_015733985.1
PSA00299	2017	Respiratory tract	96	6485656	66	122742	Pseudomonas aeruginosa	Pseudomonas aeruginosa	2167	SRS4051673	SAMN10436126	GCA_015733945.1
PSA00300	2017	Respiratory tract	102	6483502	66	114555	Pseudomonas aeruginosa	Pseudomonas aeruginosa	2167	SRS4051546	SAMN10436127	GCA_015733935.1
PSA00301	2017	Respiratory tract	110	6716891	66	125900	Pseudomonas aeruginosa	Pseudomonas aeruginosa	274	SRS4051130	SAMN10436128	GCA_015733895.1
PSA00302	2017	Respiratory tract	103	6305567	67	123379	Pseudomonas aeruginosa	Pseudomonas aeruginosa	1669	SRS4051132	SAMN10436129	GCA_015733865.1
PSA00303	2017	Tissue/Wound	99	6509047	66	109655	Pseudomonas aeruginosa	Pseudomonas aeruginosa	266	SRS4051133	SAMN10436130	GCA_015733825.1
PSA00304	2017	Respiratory tract	60	6306057	67	217439	Pseudomonas aeruginosa	PA7 Clade	1978	SRS4051135	SAMN10436131	GCA_015733875.1
PSA00305	2017	Urinary tract	47	6507475	66	268398	Pseudomonas aeruginosa	Pseudomonas aeruginosa	2053	SRS4051136	SAMN10436132	GCA_015733805.1
PSA00306	2017	Urinary tract	44	6232199	67	350807	Pseudomonas aeruginosa	Pseudomonas aeruginosa	274	SRS4051138	SAMN10436133	GCA_015733745.1
PSA00307	2017	Tissue/Wound	80	6634421	66	223009	Pseudomonas aeruginosa	Pseudomonas aeruginosa	270	SRS4051140	SAMN10436134	GCA_015733815.1
PSA00308	2017	Tissue/Wound	64	6397326	66	223507	Pseudomonas aeruginosa	Pseudomonas aeruginosa	703	SRS4051142	SAMN10436135	GCA_015733785.1
PSA00309	2017	Respiratory tract	141	6662175	66	103764	Pseudomonas aeruginosa	Pseudomonas aeruginosa	253	SRS4553474	SAMN11285142	GCA_015733765.1
PSA00310	2017	Respiratory tract	86	6449320	66	166316	Pseudomonas aeruginosa	Pseudomonas aeruginosa	1503	SRS4051170	SAMN10436136	GCA_015733695.1
PSA00311	2017	Respiratory tract	84	6502454	66	222555	Pseudomonas aeruginosa	Pseudomonas aeruginosa	1503	SRS4051147	SAMN10436137	GCA_015733705.1
PSA00312	2017	Respiratory tract	77	6413786	66	207497	Pseudomonas aeruginosa	Pseudomonas aeruginosa	1030	SRS4051161	SAMN10436138	GCA_015733655.1
PSA00313	2017	Respiratory tract	110	6925453	66	143929	Pseudomonas aeruginosa	Pseudomonas aeruginosa	348	SRS4051160	SAMN10436139	GCA_015733685.1
PSA00314	2017	Urinary tract	61	6508818	66	306710	Pseudomonas aeruginosa	Pseudomonas aeruginosa	2053	SRS4051159	SAMN10436140	GCA_015733645.1
PSA00315	2017	Tissue/Wound	179	6599495	66	60262	Pseudomonas aeruginosa	Pseudomonas aeruginosa	633	SRS4051157	SAMN10436141	GCA_015733605.1
PSA00316	2017	Respiratory tract	71	6367301	66	212162	Pseudomonas aeruginosa	Pseudomonas aeruginosa	2918	SRS4051511	SAMN10436142	GCA_015733615.1
PSA00317	2017	Urinary tract	61	6273154	66	207705	Pseudomonas aeruginosa	Pseudomonas aeruginosa	564	SRS4051510	SAMN10436143	GCA_015733565.1
PSA00318	2017	Blood	50	6265345	67	226670	Pseudomonas aeruginosa	Pseudomonas aeruginosa	116	SRS4051509	SAMN10436144	GCA_015733575.1
PSA00319	2017	Blood	89	6732302	66	154729	Pseudomonas aeruginosa	Pseudomonas aeruginosa	253	SRS4051508	SAMN10436145	GCA_015733505.1
PSA00320	2017	Respiratory tract	104	6632747	66	245907	Pseudomonas aeruginosa	PA7 Clade	2211	SRS4553201	SAMN11285143	GCA_015733525.1
PSA00321	2017	Respiratory tract	113	6840860	66	133607	Pseudomonas aeruginosa	Pseudomonas aeruginosa	308	SRS4051327	SAMN10436146	GCA_015733535.1
PSA00323	2017	Blood	80	6731929	66	194614	Pseudomonas aeruginosa	Pseudomonas aeruginosa	253	SRS4051553	SAMN10436148	GCA_015733475.1
PSA00324	2017	Respiratory tract	86	6834687	66	181301	Pseudomonas aeruginosa	Pseudomonas aeruginosa	2919	SRS4051547	SAMN10436149	GCA_015733405.1
PSA00325	2017	Respiratory tract	79	6852679	66	196530	Pseudomonas aeruginosa	Pseudomonas aeruginosa	179	SRS4051551	SAMN10436150	GCA_015733375.1
PSA00326	2017	Urinary tract	98	6961189	66	155076	Pseudomonas aeruginosa	Pseudomonas aeruginosa	17	SRS4051552	SAMN10436151	GCA_015733425.1
PSA00327	2017	Urinary tract	91	6199965	66	173354	Pseudomonas aeruginosa	Pseudomonas aeruginosa	2920	SRS4051549	SAMN10436152	GCA_015733345.1
PSA00328	2017	Tissue/Wound	59	6277426	67	188191	Pseudomonas aeruginosa	Pseudomonas aeruginosa	2572	SRS4051550	SAMN10436153	GCA_015733415.1
PSA00329	2017	Respiratory tract	108	6934590	66	149540	Pseudomonas aeruginosa	Pseudomonas aeruginosa	244	SRS4051699	SAMN10436154	GCA_015733355.1
PSA00330	2017	Respiratory tract	111	6740330	66	134209	Pseudomonas aeruginosa	Pseudomonas aeruginosa	244	SRS4051700	SAMN10436155	GCA_015733295.1
PSA00331	2017	Respiratory tract	142	6662913	66	159238	Pseudomonas aeruginosa	Pseudomonas aeruginosa	395	SRS4051557	SAMN10436156	GCA_015733305.1
PSA00332	2017	Respiratory tract	71	6996785	66	209992	Pseudomonas aeruginosa	Pseudomonas aeruginosa	395	SRS4051558	SAMN10436157	GCA_015733275.1
PSA00333	2017	Urinary tract	56	6309576	67	299226	Pseudomonas aeruginosa	Pseudomonas aeruginosa	683	SRS4051438	SAMN10436158	GCA_015733265.1
PSA00334	2017	Urinary tract	67	6543936	66	221875	Pseudomonas aeruginosa	Pseudomonas aeruginosa	291	SRS4051831	SAMN10436159	GCA_015733235.1
PSA00335	2017	Respiratory tract	90	6621057	66	168143	Pseudomonas aeruginosa	Pseudomonas aeruginosa	253	SRS4051834	SAMN10436160	GCA_015733185.1
PSA00336	2017	Respiratory tract	127	6384585	66	90027	Pseudomonas aeruginosa	Pseudomonas aeruginosa	2923	SRS5851787	SAMN13622149	GCA_015733215.1
PSA00337	2017	Respiratory tract	80	6811321	66	194101	Pseudomonas aeruginosa	Pseudomonas aeruginosa	446	SRS4051833	SAMN10436161	GCA_015733205.1
PSA00338	2017	Urinary tract	82	6567113	66	174040	Pseudomonas aeruginosa	Pseudomonas aeruginosa	244	SRS4051828	SAMN10436162	GCA_015733155.1
PSA00339	2017	Tissue/Wound	93	6802942	66	168462	Pseudomonas aeruginosa	Pseudomonas aeruginosa	244	SRS4051827	SAMN10436163	GCA_015733105.1
PSA00340	2017	Tissue/Wound	89	6659810	66	181773	Pseudomonas aeruginosa	Pseudomonas aeruginosa	108	SRS4051830	SAMN10436164	GCA_015733095.1
PSA00341	2017	Respiratory tract	76	6647921	66	174256	Pseudomonas aeruginosa	Pseudomonas aeruginosa	845	SRS4051829	SAMN10436165	GCA_015733025.1
PSA00342	2017	Respiratory tract	59	6163220	67	204861	Pseudomonas aeruginosa	Pseudomonas aeruginosa	2870	SRS4553504	SAMN11285144	GCA_015733145.1
PSA00343	2017	Respiratory tract	97	6800840	66	131552	Pseudomonas aeruginosa	Pseudomonas aeruginosa	308	SRS4051455	SAMN10436166	GCA_015732985.1
PSA00344	2017	Respiratory tract	69	6944829	66	215445	Pseudomonas aeruginosa	Pseudomonas aeruginosa	17	SRS4051837	SAMN10436167	GCA_015733065.1
PSA00346	2017	Blood	72	6492255	66	196440	Pseudomonas aeruginosa	Pseudomonas aeruginosa	2922	SRS4051408	SAMN10436169	GCA_015733055.1
PSA00347	2017	Tissue/Wound	75	6397682	66	207407	Pseudomonas aeruginosa	Pseudomonas aeruginosa	487	SRS4051411	SAMN10436170	GCA_015732925.1
PSA00348	2017	Respiratory tract	90	6821281	66	180824	Pseudomonas aeruginosa	Pseudomonas aeruginosa	207	SRS4553498	SAMN11285145	GCA_015732935.1
PSA00349	2017	Urinary tract	50	6427197	66	226775	Pseudomonas aeruginosa	Pseudomonas aeruginosa	2615	SRS4051413	SAMN10436171	GCA_015732995.1
PSA00350	2017	Respiratory tract	86	6718245	66	160643	Pseudomonas aeruginosa	Pseudomonas aeruginosa	27	SRS4051045	SAMN10436172	GCA_015732915.1
PSA00351	2017	Respiratory tract	82	6926493	66	177891	Pseudomonas aeruginosa	Pseudomonas aeruginosa	179	SRS4051046	SAMN10436173	GCA_015732905.1
PSA00352	2017	Respiratory tract	75	6460077	66	192813	Pseudomonas aeruginosa	Pseudomonas aeruginosa	170	SRS4051047	SAMN10436174	GCA_015732845.1
PSA00354	2017	Respiratory tract	87	6574734	66	184806	Pseudomonas aeruginosa	Pseudomonas aeruginosa	27	SRS4051048	SAMN10436175	GCA_015732855.1
PSA00355	2017	Blood	97	6448666	66	120241	Pseudomonas aeruginosa	Pseudomonas aeruginosa	1044	SRS4051013	SAMN10436176	GCA_015732835.1
PSA00356	2017	Respiratory tract	68	6438415	66	208720	Pseudomonas aeruginosa	Pseudomonas aeruginosa	170	SRS4051697	SAMN10436177	GCA_015732825.1
PSA00357	2017	Tissue/Wound	54	6358797	67	202606	Pseudomonas aeruginosa	Pseudomonas aeruginosa	2604	SRS4051320	SAMN10436178	GCA_015732785.1
PSA00358	2017	Respiratory tract	94	6438402	66	148345	Pseudomonas aeruginosa	PA7 Clade	1978	SRS4051319	SAMN10436179	GCA_015732795.1
PSA00359	2017	Respiratory tract	80	6990906	66	227363	Pseudomonas aeruginosa	Pseudomonas aeruginosa	179	SRS4051893	SAMN10436180	GCA_015767155.1
PSA00360	2017	Respiratory tract	90	6988483	66	209690	Pseudomonas aeruginosa	Pseudomonas aeruginosa	179	SRS4051255	SAMN10436181	GCA_016093115.1
PSA00361	2017	Respiratory tract	70	6421855	66	230336	Pseudomonas aeruginosa	Pseudomonas aeruginosa	2923	SRS4051324	SAMN10436182	GCA_015767145.1
PSA00362	2017	Urinary tract	77	6468797	66	147797	Pseudomonas aeruginosa	Pseudomonas aeruginosa	2924	SRS4051323	SAMN10436183	GCA_015767075.1
PSA00363	2017	Urinary tract	93	6563450	66	130516	Pseudomonas aeruginosa	Pseudomonas aeruginosa	671	SRS4051322	SAMN10436184	GCA_015767095.1
PSA00364	2017	Tissue/Wound	70	6431973	66	150276	Pseudomonas aeruginosa	Pseudomonas aeruginosa	2925	SRS4051321	SAMN10436185	GCA_016093155.1
PSA00366	2017	Respiratory tract	90	6574506	66	196400	Pseudomonas aeruginosa	Pseudomonas aeruginosa	27	SRS4051053	SAMN10436186	GCA_015767115.1
PSA00367	2017	Respiratory tract	128	7135348	66	142171	Pseudomonas aeruginosa	Pseudomonas aeruginosa	111	SRS4051805	SAMN10436187	GCA_015767065.1
PSA00368	2017	Respiratory tract	62	6419078	66	213080	Pseudomonas aeruginosa	Pseudomonas aeruginosa	2923	SRS4051919	SAMN10436188	GCA_015767045.1
PSA00369	2017	Urinary tract	82	6468805	66	184211	Pseudomonas aeruginosa	Pseudomonas aeruginosa	639	SRS4051918	SAMN10436189	GCA_015767025.1
PSA00370	2017	Tissue/Wound	69	6337964	66	209969	Pseudomonas aeruginosa	Pseudomonas aeruginosa	241	SRS4051921	SAMN10436190	GCA_015766985.1
PSA00371	2017	Urinary tract	39	6388140	66	377293	Pseudomonas aeruginosa	Pseudomonas aeruginosa	875	SRS4051920	SAMN10436191	GCA_015766965.1
PSA00374	2017	Tissue/Wound	75	6550936	66	153610	Pseudomonas aeruginosa	Pseudomonas aeruginosa	186	SRS4553804	SAMN11285146	GCA_015766905.1
PSA00375	2017	Respiratory tract	64	6584621	66	303476	Pseudomonas aeruginosa	Pseudomonas aeruginosa	485	SRS4051914	SAMN10436193	GCA_016093135.1
PSA00376	2017	Respiratory tract	82	6626796	66	177033	Pseudomonas aeruginosa	Pseudomonas aeruginosa	485	SRS4051917	SAMN10436194	GCA_015766945.1
PSA00377	2017	Respiratory tract	78	6724645	66	181460	Pseudomonas aeruginosa	Pseudomonas aeruginosa	253	SRS4051916	SAMN10436195	GCA_015766915.1
PSA00380	2017	Urinary tract	104	6470102	66	210212	Pseudomonas aeruginosa	Pseudomonas aeruginosa	2928	SRS4051913	SAMN10436196	GCA_015766875.1
PSA00381	2017	Urinary tract	87	6741193	66	170583	Pseudomonas aeruginosa	Pseudomonas aeruginosa	253	SRS4051912	SAMN10436197	GCA_016093095.1
PSA00382	2017	Respiratory tract	113	7146451	66	155888	Pseudomonas aeruginosa	Pseudomonas aeruginosa	111	SRS4051655	SAMN10436198	GCA_016093055.1
PSA00386	2017	Tissue/Wound	75	7145530	66	237619	Pseudomonas aeruginosa	Pseudomonas aeruginosa	395	SRS4051651	SAMN10436202	GCA_016093075.1
PSA00387	2017	Respiratory tract	99	7101375	66	181859	Pseudomonas aeruginosa	Pseudomonas aeruginosa	179	SRS4051652	SAMN10436203	GCA_015766805.1
PSA00388	2017	Respiratory tract	58	6570739	66	276375	Pseudomonas aeruginosa	Pseudomonas aeruginosa	1029	SRS4051649	SAMN10436204	GCA_015766785.1
PSA00389	2017	Respiratory tract	55	6268842	67	293945	Pseudomonas aeruginosa	Pseudomonas aeruginosa	209	SRS4051650	SAMN10436205	GCA_015766705.1
PSA00390	2017	Respiratory tract	104	6693084	66	105223	Pseudomonas aeruginosa	Pseudomonas aeruginosa	360	SRS4051647	SAMN10436206	GCA_015766735.1
PSA00391	2017	Urinary tract	79	6840484	66	161917	Pseudomonas aeruginosa	Pseudomonas aeruginosa	560	SRS4051131	SAMN10436207	GCA_015766725.1
PSA00392	2017	Urinary tract	88	6606196	66	162525	Pseudomonas aeruginosa	Pseudomonas aeruginosa	2933	SRS4051523	SAMN10436208	GCA_015766715.1
PSA00393	2017	Urinary tract	68	6420626	67	178777	Pseudomonas aeruginosa	Pseudomonas aeruginosa	2934	SRS4051522	SAMN10436209	GCA_015766675.1
PSA00394	2017	Urinary tract	109	6918056	66	111171	Pseudomonas aeruginosa	Pseudomonas aeruginosa	1434	SRS4051521	SAMN10436210	GCA_015766615.1
PSA00395	2017	Tissue/Wound	106	6366425	66	99459	Pseudomonas aeruginosa	Pseudomonas aeruginosa	2935	SRS4051520	SAMN10436211	GCA_015766625.1
PSA00396	2017	Tissue/Wound	90	6324970	66	139555	Pseudomonas aeruginosa	Pseudomonas aeruginosa	553	SRS4051519	SAMN10436212	GCA_015766665.1
PSA00397	2017	Respiratory tract	86	6351276	67	131977	Pseudomonas aeruginosa	Pseudomonas aeruginosa	139	SRS4051518	SAMN10436213	GCA_015766605.1
PSA00398	2017	Respiratory tract	87	6771183	66	152771	Pseudomonas aeruginosa	Pseudomonas aeruginosa	313	SRS4051517	SAMN10436214	GCA_015766585.1
PSA00399	2017	Urinary tract	100	6254833	67	100224	Pseudomonas aeruginosa	Pseudomonas aeruginosa	2937	SRS4051516	SAMN10436215	GCA_015766525.1
PSA00400	2017	Blood	86	6800883	66	166102	Pseudomonas aeruginosa	Pseudomonas aeruginosa	308	SRS4051525	SAMN10436216	GCA_015766555.1
PSA00401	2017	Tissue/Wound	63	6316120	66	196329	Pseudomonas aeruginosa	Pseudomonas aeruginosa	2938	SRS4051524	SAMN10436217	GCA_015766505.1
PSA00402	2017	Respiratory tract	88	6812400	66	175913	Pseudomonas aeruginosa	Pseudomonas aeruginosa	1816	SRS4051247	SAMN10436218	GCA_015766545.1
PSA00403	2017	Respiratory tract	136	6930714	66	180429	Pseudomonas aeruginosa	Pseudomonas aeruginosa	235	SRS4051530	SAMN10436219	GCA_015766485.1
PSA00404	2017	Respiratory tract	67	6493138	66	221687	Pseudomonas aeruginosa	Pseudomonas aeruginosa	508	SRS4051249	SAMN10436220	GCA_015766465.1
PSA00405	2017	Respiratory tract	101	6748904	66	162428	Pseudomonas aeruginosa	Pseudomonas aeruginosa	245	SRS4051250	SAMN10436221	GCA_015766415.1
PSA00406	2017	Respiratory tract	116	6738901	66	127661	Pseudomonas aeruginosa	Pseudomonas aeruginosa	348	SRS4051251	SAMN10436222	GCA_015766385.1
PSA00407	2017	Respiratory tract	62	6285477	67	264742	Pseudomonas aeruginosa	PA7 Clade	2939	SRS4051253	SAMN10436223	GCA_015766425.1
PSA00408	2017	Respiratory tract	56	6350179	66	299579	Pseudomonas aeruginosa	Pseudomonas aeruginosa	2923	SRS4051252	SAMN10436224	GCA_015766405.1
PSA00409	2017	Respiratory tract	122	6358291	66	85697	Pseudomonas aeruginosa	Pseudomonas aeruginosa	2923	SRS4051528	SAMN10436225	GCA_015766295.1
PSA00410	2017	Respiratory tract	153	6832262	66	116200	Pseudomonas aeruginosa	Pseudomonas aeruginosa	260	SRS4051244	SAMN10436226	GCA_015766325.1
PSA00411	2017	Urinary tract	101	6255285	67	106543	Pseudomonas aeruginosa	Pseudomonas aeruginosa	1487	SRS4051245	SAMN10436227	GCA_015766345.1
PSA00413	2017	Urinary tract	219	6952498	66	51975	Pseudomonas aeruginosa	Pseudomonas aeruginosa	179	SRS4051083	SAMN10436228	GCA_015766305.1
PSA00414	2017	Blood	82	6497767	66	147717	Pseudomonas aeruginosa	Pseudomonas aeruginosa	508	SRS4051082	SAMN10436229	GCA_015766285.1
PSA00415	2017	Blood	123	7045173	66	108551	Pseudomonas aeruginosa	Pseudomonas aeruginosa	316	SRS4051085	SAMN10436230	GCA_015766255.1
PSA00416	2017	Respiratory tract	124	6895721	66	102760	Pseudomonas aeruginosa	Pseudomonas aeruginosa	17	SRS4051084	SAMN10436231	GCA_015766215.1
PSA00417	2017	Respiratory tract	152	7073157	66	87301	Pseudomonas aeruginosa	Pseudomonas aeruginosa	179	SRS4051535	SAMN10436232	GCA_015766205.1
PSA00418	2017	Respiratory tract	159	6927959	66	90197	Pseudomonas aeruginosa	Pseudomonas aeruginosa	1249	SRS4051086	SAMN10436233	GCA_015766225.1
PSA00419	2017	Respiratory tract	53	6652748	66	260499	Pseudomonas aeruginosa	Pseudomonas aeruginosa	845	SRS4051089	SAMN10436234	GCA_015766165.1
PSA00420	2017	Blood	81	6656363	66	204514	Pseudomonas aeruginosa	Pseudomonas aeruginosa	235	SRS4051536	SAMN10436235	GCA_015766175.1
PSA00421	2017	Tissue/Wound	51	6329537	66	490578	Pseudomonas aeruginosa	Pseudomonas aeruginosa	485	SRS4051091	SAMN10436236	GCA_015766125.1
PSA00422	2017	Respiratory tract	59	6527356	66	210886	Pseudomonas aeruginosa	Pseudomonas aeruginosa	1212	SRS4051090	SAMN10436237	GCA_015766145.1
PSA00423	2017	Respiratory tract	69	6940138	66	327300	Pseudomonas aeruginosa	Pseudomonas aeruginosa	309	SRS4051770	SAMN10436238	GCA_015766105.1
PSA00424	2017	Urinary tract	55	6234733	67	296689	Pseudomonas aeruginosa	Pseudomonas aeruginosa	3147	SRS4051771	SAMN10436239	GCA_015766085.1
PSA00425	2017	Urinary tract	63	6719754	66	240622	Pseudomonas aeruginosa	Pseudomonas aeruginosa	309	SRS4051768	SAMN10436240	GCA_015766045.1
PSA00426	2017	Urinary tract	47	6219413	67	376830	Pseudomonas aeruginosa	Pseudomonas aeruginosa	3148	SRS4051769	SAMN10436241	GCA_015766055.1
PSA00427	2017	Tissue/Wound	78	6748776	66	172264	Pseudomonas aeruginosa	Pseudomonas aeruginosa	253	SRS4553532	SAMN11285147	GCA_015765985.1
PSA00428	2017	Tissue/Wound	111	6521735	66	207843	Pseudomonas aeruginosa	Pseudomonas aeruginosa	439	SRS4051774	SAMN10436242	GCA_015766025.1
PSA00429	2017	Tissue/Wound	84	6852704	66	184135	Pseudomonas aeruginosa	Pseudomonas aeruginosa	179	SRS4051775	SAMN10436243	GCA_015765955.1
PSA00430	2017	Respiratory tract	98	7053704	66	159472	Pseudomonas aeruginosa	Pseudomonas aeruginosa	179	SRS4051772	SAMN10436244	GCA_015765995.1
PSA00431	2017	Respiratory tract	99	7054998	66	162629	Pseudomonas aeruginosa	Pseudomonas aeruginosa	179	SRS4051773	SAMN10436245	GCA_015765925.1
PSA00432	2017	Respiratory tract	87	6799589	66	138234	Pseudomonas aeruginosa	Pseudomonas aeruginosa	308	SRS4051777	SAMN10436246	GCA_015765945.1
PSA00433	2017	Respiratory tract	60	6603249	66	209975	Pseudomonas aeruginosa	Pseudomonas aeruginosa	2933	SRS4051776	SAMN10436247	GCA_015765865.1
PSA00434	2017	Urinary tract	59	6698059	66	233277	Pseudomonas aeruginosa	Pseudomonas aeruginosa	1567	SRS4051680	SAMN10436248	GCA_015765895.1
PSA00435	2017	Urinary tract	60	6817622	66	365443	Pseudomonas aeruginosa	Pseudomonas aeruginosa	27	SRS4051679	SAMN10436249	GCA_015765885.1
PSA00436	2017	Urinary tract	53	6556850	66	368791	Pseudomonas aeruginosa	Pseudomonas aeruginosa	1248	SRS4051678	SAMN10436250	GCA_015765825.1
PSA00437	2017	Urinary tract	45	6247198	67	384146	Pseudomonas aeruginosa	Pseudomonas aeruginosa	2996	SRS4051676	SAMN10436251	GCA_015765785.1
PSA00438	2017	Tissue/Wound	128	6565951	66	134471	Pseudomonas aeruginosa	Pseudomonas aeruginosa	412	SRS4051684	SAMN10436252	GCA_015765815.1
PSA00439	2017	Blood	79	6973656	66	189554	Pseudomonas aeruginosa	Pseudomonas aeruginosa	179	SRS4051683	SAMN10436253	GCA_015765755.1
PSA00440	2017	Tissue/Wound	66	6362867	66	243276	Pseudomonas aeruginosa	Pseudomonas aeruginosa	2351	SRS4051682	SAMN10436254	GCA_015765805.1
PSA00441	2017	Tissue/Wound	69	6972679	66	196119	Pseudomonas aeruginosa	Pseudomonas aeruginosa	1567	SRS4051681	SAMN10436255	GCA_015765745.1
PSA00442	2017	Respiratory tract	61	6348173	66	220965	Pseudomonas aeruginosa	Pseudomonas aeruginosa	439	SRS4051674	SAMN10436256	GCA_015765695.1
PSA00443	2017	Respiratory tract	67	6586517	66	262506	Pseudomonas aeruginosa	Pseudomonas aeruginosa	360	SRS4051266	SAMN10436257	GCA_015765685.1
PSA00444	2017	Respiratory tract	85	6300832	67	125990	Pseudomonas aeruginosa	Pseudomonas aeruginosa	2997	SRS4051427	SAMN10436258	GCA_015765665.1
PSA00445	2017	Urinary tract	56	6247449	67	207518	Pseudomonas aeruginosa	Pseudomonas aeruginosa	556	SRS4051428	SAMN10436259	GCA_015765675.1
PSA00446	2017	Urinary tract	54	6254385	67	294353	Pseudomonas aeruginosa	Pseudomonas aeruginosa	556	SRS4051429	SAMN10436260	GCA_015765605.1
PSA00447	2017	Urinary tract	76	6409374	66	160981	Pseudomonas aeruginosa	Pseudomonas aeruginosa	1405	SRS4051430	SAMN10436261	GCA_015765645.1
PSA00448	2017	Urinary tract	95	6727965	66	159080	Pseudomonas aeruginosa	Pseudomonas aeruginosa	244	SRS4051423	SAMN10436262	GCA_015765595.1
PSA00449	2017	Tissue/Wound	50	6205931	67	263081	Pseudomonas aeruginosa	Pseudomonas aeruginosa	NF	SRS4553336	SAMN11285148	GCA_015765585.1
PSA00450	2017	Respiratory tract	79	6545809	66	180669	Pseudomonas aeruginosa	Pseudomonas aeruginosa	299	SRS4051424	SAMN10436263	GCA_015765565.1
PSA00451	2017	Respiratory tract	117	6779685	66	96482	Pseudomonas aeruginosa	Pseudomonas aeruginosa	390	SRS4051425	SAMN10436264	GCA_015765495.1
PSA00452	2017	Respiratory tract	69	6481896	66	194284	Pseudomonas aeruginosa	Pseudomonas aeruginosa	557	SRS4051543	SAMN10436265	GCA_015765515.1
PSA00453	2017	Respiratory tract	89	6680218	66	149511	Pseudomonas aeruginosa	Pseudomonas aeruginosa	17	SRS4051421	SAMN10436266	GCA_015765485.1
PSA00454	2017	Respiratory tract	73	6270483	67	205852	Pseudomonas aeruginosa	Pseudomonas aeruginosa	635	SRS4051539	SAMN10436267	GCA_015765535.1
PSA00455	2017	Blood	64	6286624	67	186161	Pseudomonas aeruginosa	Pseudomonas aeruginosa	2998	SRS4051272	SAMN10436268	GCA_015765435.1
PSA00456	2017	Urinary tract	110	6694438	66	103854	Pseudomonas aeruginosa	Pseudomonas aeruginosa	296	SRS4051271	SAMN10436269	GCA_015765405.1
PSA00457	2017	Urinary tract	73	6398380	66	160737	Pseudomonas aeruginosa	Pseudomonas aeruginosa	2572	SRS4051274	SAMN10436270	GCA_015765425.1
PSA00458	2017	Urinary tract	101	6423100	66	145159	Pseudomonas aeruginosa	Pseudomonas aeruginosa	1435	SRS4051273	SAMN10436271	GCA_015765385.1
PSA00459	2017	Blood	127	6960476	66	101434	Pseudomonas aeruginosa	Pseudomonas aeruginosa	155	SRS4051268	SAMN10436272	GCA_015765395.1
PSA00461	2017	Tissue/Wound	110	6830203	66	133482	Pseudomonas aeruginosa	Pseudomonas aeruginosa	27	SRS4051267	SAMN10436273	GCA_015765345.1
PSA00462	2017	Respiratory tract	119	6934671	66	101709	Pseudomonas aeruginosa	Pseudomonas aeruginosa	309	SRS4051269	SAMN10436274	GCA_015765355.1
PSA00463	2017	Urinary tract	105	6920296	66	106308	Pseudomonas aeruginosa	Pseudomonas aeruginosa	316	SRS4051270	SAMN10436275	GCA_015765295.1
PSA00464	2017	Respiratory tract	66	6565670	65	203344	Pseudomonas aeruginosa	PA7 Clade	2939	SRS4051276	SAMN10436276	GCA_015765325.1
PSA00465	2017	Respiratory tract	79	6288292	67	151477	Pseudomonas aeruginosa	PA7 Clade	2939	SRS4051275	SAMN10436277	GCA_015765265.1
PSA00466	2017	Respiratory tract	92	6593222	66	136146	Pseudomonas aeruginosa	Pseudomonas aeruginosa	360	SRS4051948	SAMN10436278	GCA_015765285.1
PSA00467	2017	Blood	67	6488701	66	273163	Pseudomonas aeruginosa	Pseudomonas aeruginosa	260	SRS4051949	SAMN10436279	GCA_015765225.1
PSA00468	2017	Tissue/Wound	68	6614526	66	209749	Pseudomonas aeruginosa	Pseudomonas aeruginosa	253	SRS4051946	SAMN10436280	GCA_015765185.1
PSA00469	2017	Respiratory tract	81	6799777	66	175370	Pseudomonas aeruginosa	Pseudomonas aeruginosa	308	SRS4051947	SAMN10436281	GCA_015765245.1
PSA00470	2017	Respiratory tract	59	6411847	66	237836	Pseudomonas aeruginosa	Pseudomonas aeruginosa	451	SRS4051944	SAMN10436282	GCA_015765195.1
PSA00471	2017	Respiratory tract	39	6713131	66	331055	Pseudomonas aeruginosa	Pseudomonas aeruginosa	17	SRS4051277	SAMN10436283	GCA_015765145.1
PSA00472	2017	Respiratory tract	75	6693055	66	204514	Pseudomonas aeruginosa	Pseudomonas aeruginosa	235	SRS4051942	SAMN10436284	GCA_015765155.1
PSA00473	2017	Respiratory tract	92	6638472	66	279704	Pseudomonas aeruginosa	Pseudomonas aeruginosa	360	SRS4051943	SAMN10436285	GCA_015765115.1
PSA00474	2017	Tissue/Wound	67	6793796	66	368340	Pseudomonas aeruginosa	Pseudomonas aeruginosa	664	SRS4051950	SAMN10436286	GCA_015765075.1
PSA00475	2017	Respiratory tract	47	6794898	66	266534	Pseudomonas aeruginosa	Pseudomonas aeruginosa	17	SRS4051951	SAMN10436287	GCA_015765055.1
PSA00476	2017	Respiratory tract	11	7693214	65	4764962	Pseudomonas aeruginosa	Pseudomonas aeruginosa	111	SRS4051216	SAMN10436288	GCA_015765045.1
[truncated: 1,005 more rows]
