# Supplementary material for: Genomic Diversity of Hospital-Acquired Infections Revealed through Prospective Whole-Genome Sequencing-Based Surveillance
Source: mSystems. 2022 Jun 13;7(3):e01384-21. doi: 10.1128/msystems.01384-21 (PMC9238379; doi:10.1128/msystems.01384-21)
Supplement: TABLE S3 [file msystems.01384-21-s0003.xlsx]

## Sheet: TableS3
Species	ST	No. of isolates	Divergence date	Mutation rate (beta)	R2	Core genome length (bp)	SNPs/ genome/ Year	R/theta (posterior mean)	delta	Reference genome length (bp)	Size of ref genome/ Size of core genome	% of ref. genome that is core	Average genome length (bp)
CD	1	84	1987.5	2.44e-07	0	3445473	0.84	0.159909	24.5162	4173130	1.21119	82.56	4101818
	2	51	1976.5	2.52e-07	0	3604008	0.91	0.646928	310.33	4111098	1.1407	87.66
	42	38	1967.6	1.16e-07	0	3472379	0.402	0.08	41.6618	4007462	1.1541	86.22
	8	48	2006.2	1.07e-06	0.07	3472379	3.7	1.14876	609.162	4115580	1.18523	84.37
VRE	17	82	2001.4	1.11e-06	0.02	2408792	2.67	0.133988	431.68	2793496	1.15971	86.228	3065108
	18	26	2013.5	8.702e-06	0.14	2561871	22.3	0.551229	250.2	3262531	1.2735	78.52
	736	21	1989.4	4.531e-07	0.01	2542326	1.15	0.572381	262.75	3127826	1.2303	81.28
	1471	31	2001.3	1.567e-06	0.06	2445731	3.83	0.276726	270.11	3076580	1.25794	79.49
PSA	27	30	2014.5	4.8e-06	0.34	5760121	27.6	0.177864	459.2	6562270	1.13926	87.77	6772223
	179	25	2012.3	5.163e-06	0.13	5571910	28.8	0.39841	659.09	6958681	1.24889	80.07
	244	24	1907	2.159e-07	0	4218951	0.911	0.580394	617.44	6874763	1.6295	61.36
	253	40	2009.6	2.375e-06	0.08	4970002	11.8	0.451543	1044.27	6693176	1.34671	74.25
MRSA	5	147	1917.5	1.168e-06	0	2359227	2.76	0.155808	296.53	2912805	1.23464	80.99	2911853
	8	166	1981.4	1.17e-06	0.01	2394785	2.8	0.169456	141.29	2950548	1.23207	81.16
	105	37	2009.8	6.187e-06	0.02	2604648	16.1	0.26813	416.95	2872205	1.10272	90.68
