# Supplementary material for: Genomic Diversity of Hospital-Acquired Infections Revealed through Prospective Whole-Genome Sequencing-Based Surveillance
Source: mSystems. 2022 Jun 13;7(3):e01384-21. doi: 10.1128/msystems.01384-21 (PMC9238379; doi:10.1128/msystems.01384-21)
Supplement: DATA SET S1 [file msystems.01384-21-s0004.xlsx]

## Sheet: SER
Gene	name	Clade	SER00032	SER00035	SER00039	SER00040	SER00041	SER00042	SER00043	SER00044	SER00045	SER00046	SER00047	SER00048	SER00049	SER00050	SER00051	SER00052	SER00053	SER00054	SER00055	SER00056	SER00057	SER00058	SER00059	SER00060	SER00061	SER00062	SER00063	SER00064	SER00065	SER00066	SER00067	SER00068	SER00069	SER00070	SER00072	SER00074	SER00077	SER00079	SER00080	SER00081	SER00082	SER00083	SER00084	SER00085	SER00086	SER00087	SER00089
group_2187	Aclacinomycin methylesterase RdmC	A	AFAEAMJJ_00833	SER00035_01965	0	0	0	SER00042_00077	0	MLNEOOPI_01896	0	0	0	SER00048_02065	0	SER00050_00450	0	0	0	0	0	0	0	0	0	0	0	SER00062_00961	0	0	SER00065_00939	0	SER00067_01893	0	FEMKPHGD_02144	0	FAHLPAOJ_01264	SER00074_01018	0	0	0	SER00081_00625	0	SER00083_00448	0	SER00085_01053	SER00086_00081	HIKMNIIA_03488	0
ecfG	ECF RNA polymerase sigma factor EcfG	A	AFAEAMJJ_04566	SER00035_03251	0	0	0	SER00042_02096	0	MLNEOOPI_04060	0	0	0	SER00048_02601	0	SER00050_04515	0	0	0	0	0	SER00056_02213	0	0	0	0	0	SER00062_03769	0	0	SER00065_04416	0	SER00067_04635	0	FEMKPHGD_03327	0	FAHLPAOJ_04592	SER00074_04571	0	0	0	SER00081_04707	0	SER00083_04562	0	SER00085_04535	0	HIKMNIIA_03199	0
group_4077	hypothetical protein	A	AFAEAMJJ_04565	SER00035_03252	0	0	0	SER00042_02095	0	MLNEOOPI_04059	0	0	0	SER00048_02600	0	SER00050_04514	0	0	0	0	0	SER00056_02214	0	0	0	0	0	SER00062_03770	0	0	SER00065_04417	0	SER00067_04636	0	FEMKPHGD_03326	0	FAHLPAOJ_04591	SER00074_04572	0	0	0	SER00081_04708	0	SER00083_04563	0	SER00085_04534	0	HIKMNIIA_03198	0
group_6099	putative HTH-type transcriptional regulator	A	AFAEAMJJ_00003	SER00035_00580	0	0	0	SER00042_03043	0	MLNEOOPI_00891	0	0	0	SER00048_00684	0	SER00050_01311	0	0	0	0	0	SER00056_03698	0	0	0	0	0	SER00062_00159	0	0	SER00065_04084	0	SER00067_00408	0	FEMKPHGD_00577	0	FAHLPAOJ_02126	SER00074_02036	0	0	0	SER00081_04260	0	SER00083_04289	0	SER00085_01690	SER00086_03628	HIKMNIIA_00864	0
group_8917	hypothetical protein	A	AFAEAMJJ_00373	SER00035_00196	0	0	0	SER00042_01582	0	MLNEOOPI_01275	0	0	0	SER00048_01105	0	SER00050_00939	0	0	0	0	0	SER00056_03486	0	0	0	0	0	SER00062_00540	0	0	SER00065_03369	0	SER00067_00025	0	FEMKPHGD_00195	0	FAHLPAOJ_01753	SER00074_01672	0	0	0	SER00081_02348	0	SER00083_00894	0	SER00085_04217	SER00086_00740	HIKMNIIA_02665	0
group_2982	hypothetical protein	A	AFAEAMJJ_02585	0	0	0	SER00041_00417	0	0	MLNEOOPI_01653	0	SER00046_02168	SER00047_02586	0	0	SER00050_00208	0	0	0	0	0	0	0	0	0	0	0	0	SER00063_02215	0	SER00065_01193	SER00066_02941	SER00067_02492	0	0	0	FAHLPAOJ_01022	SER00074_01280	0	SER00079_00039	0	SER00081_01208	0	SER00083_00206	0	SER00085_02184	0	0	0
group_3711	hypothetical protein	A	AFAEAMJJ_00023	SER00035_00559	0	0	SER00041_03110	0	0	MLNEOOPI_00911	0	0	0	SER00048_00704	0	SER00050_01291	0	0	0	0	0	SER00056_03677	0	0	0	0	0	SER00062_00180	SER00063_00255	0	SER00065_04104	0	SER00067_00388	0	FEMKPHGD_00556	0	FAHLPAOJ_02106	SER00074_02016	0	0	0	SER00081_04280	0	SER00083_04269	0	SER00085_01710	0	HIKMNIIA_00884	0
ssuD_2	Alkanesulfonate monooxygenase	A	AFAEAMJJ_01199	SER00035_02507	0	0	0	SER00042_01148	0	MLNEOOPI_03174	0	0	0	SER00048_04121	0	SER00050_01732	0	0	0	0	0	SER00056_01866	0	0	0	0	0	SER00062_02938	0	0	SER00065_01722	0	SER00067_02699	0	FEMKPHGD_02731	0	FAHLPAOJ_02522	SER00074_02495	0	0	0	SER00081_03413	0	SER00083_02157	0	SER00085_02952	SER00086_02348	HIKMNIIA_01317	0
group_4875	hypothetical protein	A	AFAEAMJJ_02319	0	0	0	SER00041_00134	0	0	MLNEOOPI_03646	0	SER00046_01882	SER00047_03413	0	0	SER00050_04047	0	0	0	0	0	0	0	0	SER00059_00095	0	0	0	SER00063_01941	0	SER00065_03688	SER00066_03257	SER00067_01779	0	0	0	FAHLPAOJ_04384	SER00074_04670	0	SER00079_00319	0	SER00081_04101	0	SER00083_03814	0	SER00085_03887	0	0	SER00089_01354
thiK	Thiamine kinase	A	AFAEAMJJ_00154	SER00035_00428	0	0	0	0	0	MLNEOOPI_01035	0	0	0	SER00048_00877	0	SER00050_01159	0	0	0	0	0	SER00056_03545	0	0	0	0	0	SER00062_00311	0	0	SER00065_02876	0	SER00067_00246	0	FEMKPHGD_00425	0	FAHLPAOJ_01974	SER00074_01890	0	0	0	SER00081_02131	0	SER00083_04135	0	SER00085_01843	SER00086_00989	HIKMNIIA_01013	0
group_9232	Outer membrane pore protein E	A	AFAEAMJJ_02774	0	0	0	SER00041_03850	0	0	MLNEOOPI_00591	0	SER00046_00061	SER00047_00946	0	0	SER00050_02703	0	0	0	0	0	0	0	0	0	0	0	0	SER00063_00620	0	SER00065_00628	SER00066_01439	SER00067_00706	0	0	0	FAHLPAOJ_00508	SER00074_00589	0	SER00079_01615	0	SER00081_03436	0	SER00083_01345	0	SER00085_00729	0	0	0
dacC_2	D-alanyl-D-alanine carboxypeptidase DacC	A	AFAEAMJJ_01605	0	0	CEJANKKO_02220	0	0	0	MLNEOOPI_00248	0	0	0	0	SER00049_02502	SER00050_01552	0	0	0	0	0	0	0	0	SER00059_01667	SER00060_03758	SER00061_00551	0	0	0	SER00065_00268	0	SER00067_01059	0	0	0	FAHLPAOJ_00177	SER00074_00246	0	0	GAECANAC_01940	SER00081_00322	SER00082_01932	SER00083_01680	0	SER00085_02855	0	0	SER00089_02083
group_1300	putative transporter	A	AFAEAMJJ_00647	0	0	CEJANKKO_01483	0	0	0	MLNEOOPI_02093	0	0	0	0	SER00049_00041	SER00050_00661	0	0	0	0	0	0	0	0	SER00059_00787	SER00060_02052	SER00061_01666	0	0	0	SER00065_04221	0	SER00067_02099	0	0	0	FAHLPAOJ_01475	SER00074_00816	0	0	GAECANAC_01145	SER00081_00823	SER00082_01191	SER00083_00664	0	SER00085_01266	0	0	SER00089_00661
group_1927	hypothetical protein	A	AFAEAMJJ_02753	SER00035_00907	0	0	0	SER00042_02455	0	MLNEOOPI_00571	0	0	0	SER00048_00353	0	SER00050_02684	0	0	0	0	0	0	0	0	0	0	0	SER00062_02104	0	0	0	0	SER00067_00726	0	FEMKPHGD_00913	0	FAHLPAOJ_00489	SER00074_00568	0	0	0	SER00081_00001	0	SER00083_01366	0	SER00085_00710	SER00086_01262	HIKMNIIA_00532	0
yehB_2	Outer membrane usher protein YehB	A	AFAEAMJJ_00025	SER00035_00557	0	0	0	0	0	MLNEOOPI_00913	0	0	0	SER00048_00706	0	SER00050_01289	0	0	0	0	0	SER00056_03675	0	0	0	0	0	SER00062_00182	0	0	SER00065_04106	0	SER00067_00386	0	FEMKPHGD_00554	0	FAHLPAOJ_02104	SER00074_02014	0	0	0	SER00081_04282	0	SER00083_04267	0	SER00085_01712	0	HIKMNIIA_00886	0
group_2142	Inner membrane protein YohD	A	AFAEAMJJ_00039	0	0	CEJANKKO_01252	0	0	0	MLNEOOPI_00927	0	0	0	0	SER00049_00941	SER00050_01275	0	0	0	0	0	0	0	0	SER00059_02191	SER00060_00544	SER00061_04192	0	SER00063_00235	0	SER00065_04120	0	SER00067_00372	0	0	0	FAHLPAOJ_02090	SER00074_02000	0	0	GAECANAC_01266	SER00081_04296	SER00082_03771	SER00083_04253	0	SER00085_01726	0	0	SER00089_00045
group_3712	putative fimbrial chaperone YehC	A	AFAEAMJJ_00024	SER00035_00558	0	0	0	0	0	MLNEOOPI_00912	0	0	0	SER00048_00705	0	SER00050_01290	0	0	0	0	0	SER00056_03676	0	0	0	0	0	SER00062_00181	0	0	SER00065_04105	0	SER00067_00387	0	FEMKPHGD_00555	0	FAHLPAOJ_02105	SER00074_02015	0	0	0	SER00081_04281	0	SER00083_04268	0	SER00085_01711	0	HIKMNIIA_00885	0
degU	Transcriptional regulatory protein DegU	A	AFAEAMJJ_00028	SER00035_00554	0	0	0	0	0	MLNEOOPI_00916	0	0	0	SER00048_00709	0	SER00050_01286	0	0	0	0	0	SER00056_03672	0	0	0	0	0	SER00062_00185	0	0	SER00065_04109	0	SER00067_00383	0	FEMKPHGD_00551	0	FAHLPAOJ_02101	SER00074_02011	0	0	0	SER00081_04285	0	SER00083_04264	0	SER00085_01715	0	HIKMNIIA_00889	0
group_6104	hypothetical protein	A	AFAEAMJJ_00022	SER00035_00560	0	0	0	0	0	MLNEOOPI_00910	0	0	0	SER00048_00703	0	SER00050_01292	0	0	0	0	0	SER00056_03678	0	0	0	0	0	SER00062_00179	0	0	SER00065_04103	0	SER00067_00389	0	FEMKPHGD_00557	0	FAHLPAOJ_02107	SER00074_02017	0	0	0	SER00081_04279	0	SER00083_04270	0	SER00085_01709	0	HIKMNIIA_00883	0
group_6105	hypothetical protein	A	AFAEAMJJ_00027	SER00035_00555	0	0	0	0	0	MLNEOOPI_00915	0	0	0	SER00048_00708	0	SER00050_01287	0	0	0	0	0	SER00056_03673	0	0	0	0	0	SER00062_00184	0	0	SER00065_04108	0	SER00067_00384	0	FEMKPHGD_00552	0	FAHLPAOJ_02102	SER00074_02012	0	0	0	SER00081_04284	0	SER00083_04265	0	SER00085_01714	0	HIKMNIIA_00888	0
group_8887	putative fimbrial-like protein YehA	A	AFAEAMJJ_00026	SER00035_00556	0	0	0	0	0	MLNEOOPI_00914	0	0	0	SER00048_00707	0	SER00050_01288	0	0	0	0	0	SER00056_03674	0	0	0	0	0	SER00062_00183	0	0	SER00065_04107	0	SER00067_00385	0	FEMKPHGD_00553	0	FAHLPAOJ_02103	SER00074_02013	0	0	0	SER00081_04283	0	SER00083_04266	0	SER00085_01713	0	HIKMNIIA_00887	0
group_1623	NADPH-dependent 7-cyano-7-deazaguanine reductase	A	AFAEAMJJ_03081	0	0	0	SER00041_01891	0	0	MLNEOOPI_04205	0	SER00046_01639	SER00047_02288	0	0	SER00050_02514	0	0	POOABGMI_03263	0	0	0	0	0	0	0	0	0	SER00063_02444	0	SER00065_02601	SER00066_04341	SER00067_03997	0	0	0	FAHLPAOJ_03304	0	0	SER00079_04590	0	SER00081_01626	SER00082_02194	SER00083_02652	0	SER00085_00356	0	0	0
group_1840	Colicin V secretion protein CvaA	A	AFAEAMJJ_00593	0	0	CEJANKKO_00750	0	0	0	MLNEOOPI_01432	0	0	0	0	SER00049_04138	SER00050_00723	0	0	0	0	0	0	0	0	SER00059_00841	SER00060_00020	SER00061_01609	0	0	0	SER00065_03204	0	SER00067_02143	0	0	0	FAHLPAOJ_01537	SER00074_01505	0	0	GAECANAC_03070	SER00081_00869	SER00082_03869	SER00083_00728	0	SER00085_03793	0	0	SER00089_00607
group_2634	Riboflavin transporter RibZ	A	AFAEAMJJ_00640	0	0	CEJANKKO_01476	0	0	0	MLNEOOPI_02100	0	0	0	0	SER00049_00034	SER00050_00668	0	0	0	0	0	0	0	0	SER00059_00794	SER00060_02059	SER00061_01659	0	0	0	SER00065_04228	0	SER00067_02106	0	0	0	FAHLPAOJ_01482	SER00074_00809	0	0	GAECANAC_01152	SER00081_00830	SER00082_01198	SER00083_00671	0	SER00085_01273	0	0	SER00089_00654
group_2653	hypothetical protein	A	AFAEAMJJ_00817	0	0	CEJANKKO_01639	0	0	0	MLNEOOPI_01912	0	0	0	0	SER00049_00210	SER00050_00467	0	0	0	0	0	0	0	0	SER00059_00612	SER00060_01874	SER00061_03303	0	0	0	SER00065_00924	0	SER00067_01909	0	0	0	FAHLPAOJ_01281	SER00074_01002	0	0	GAECANAC_00974	SER00081_00641	SER00082_01012	SER00083_00465	0	SER00085_01070	0	0	SER00089_00836
group_3089	HTH-type transcriptional regulatory protein GabR	A	AFAEAMJJ_00256	0	0	CEJANKKO_01037	0	0	0	MLNEOOPI_01144	0	0	0	0	SER00049_00726	SER00050_01055	0	0	0	0	0	0	0	0	SER00059_02458	SER00060_00309	SER00061_01329	0	0	0	SER00065_02772	0	SER00067_00139	0	0	0	FAHLPAOJ_01870	SER00074_01786	0	0	GAECANAC_02778	SER00081_02234	SER00082_01707	SER00083_01011	0	SER00085_01992	0	0	SER00089_00312
group_3162	Opacity-associated protein OapA	A	AFAEAMJJ_01332	0	0	CEJANKKO_04423	0	0	0	MLNEOOPI_03057	0	0	0	0	SER00049_01857	SER00050_01867	0	0	0	0	0	0	0	0	SER00059_03409	SER00060_02512	SER00061_01137	0	0	0	SER00065_01847	0	SER00067_02837	0	0	0	FAHLPAOJ_02657	SER00074_03698	0	0	GAECANAC_02592	SER00081_03271	SER00082_00489	SER00083_02292	0	SER00085_03079	0	0	SER00089_03626
group_3743	hypothetical protein	A	AFAEAMJJ_00323	0	0	0	SER00041_01377	0	0	MLNEOOPI_01225	0	SER00046_00703	SER00047_00670	0	0	SER00050_00989	0	0	0	0	0	0	0	0	0	0	0	0	SER00063_02774	0	SER00065_02704	SER00066_02173	SER00067_00075	0	0	0	FAHLPAOJ_01803	SER00074_01722	0	SER00079_02997	0	SER00081_02298	0	SER00083_00944	0	SER00085_02060	0	0	0
group_4666	hypothetical protein	A	AFAEAMJJ_00326	0	0	0	SER00041_01380	0	0	MLNEOOPI_01228	0	SER00046_00706	SER00047_00667	0	0	SER00050_00986	0	0	0	0	0	0	0	0	0	0	0	0	SER00063_02771	0	SER00065_02701	SER00066_02176	SER00067_00072	0	0	0	FAHLPAOJ_01800	SER00074_01719	0	SER00079_02994	0	SER00081_02301	0	SER00083_00941	0	SER00085_02063	0	0	0
group_4687	hypothetical protein	A	AFAEAMJJ_00483	0	0	CEJANKKO_00857	0	0	0	MLNEOOPI_01334	0	0	0	0	SER00049_03880	SER00050_00832	0	0	0	0	0	0	0	0	SER00059_00951	SER00060_00139	SER00061_01502	0	0	0	SER00065_03310	0	SER00067_02250	0	0	0	FAHLPAOJ_01646	SER00074_01613	0	0	GAECANAC_02952	SER00081_00966	SER00082_01534	SER00083_00836	0	SER00085_04276	0	0	SER00089_00497
group_4714	Low affinity potassium transport system protein kup	A	AFAEAMJJ_00789	0	0	0	SER00041_02437	0	0	MLNEOOPI_01940	0	SER00046_03193	SER00047_00236	0	0	SER00050_00504	0	0	0	0	0	0	0	0	0	0	0	0	SER00063_03436	0	SER00065_00896	SER00066_02610	SER00067_01936	0	0	0	FAHLPAOJ_01318	SER00074_00975	0	SER00079_00914	0	SER00081_00669	0	SER00083_00502	0	SER00085_01107	0	0	0
group_4789	hypothetical protein	A	AFAEAMJJ_01333	0	0	CEJANKKO_04424	0	0	0	MLNEOOPI_03056	0	0	0	0	SER00049_01858	SER00050_01868	0	0	0	0	0	0	0	0	SER00059_03408	SER00060_02513	SER00061_01138	0	0	0	SER00065_01848	0	SER00067_02838	0	0	0	FAHLPAOJ_02658	SER00074_03699	0	0	GAECANAC_02593	SER00081_03270	SER00082_00490	SER00083_02293	0	SER00085_03080	0	0	SER00089_03627
yehB_1	Outer membrane usher protein YehB	A	AFAEAMJJ_00324	0	0	0	SER00041_01378	0	0	MLNEOOPI_01226	0	SER00046_00704	SER00047_00669	0	0	SER00050_00988	0	0	0	0	0	0	0	0	0	0	0	0	SER00063_02773	0	SER00065_02703	SER00066_02174	SER00067_00074	0	0	0	FAHLPAOJ_01802	SER00074_01721	0	SER00079_02996	0	SER00081_02299	0	SER00083_00943	0	SER00085_02061	0	0	0
group_6146	hypothetical protein	A	AFAEAMJJ_00325	0	0	0	SER00041_01379	0	0	MLNEOOPI_01227	0	SER00046_00705	SER00047_00668	0	0	SER00050_00987	0	0	0	0	0	0	0	0	0	0	0	0	SER00063_02772	0	SER00065_02702	SER00066_02175	SER00067_00073	0	0	0	FAHLPAOJ_01801	SER00074_01720	0	SER00079_02995	0	SER00081_02300	0	SER00083_00942	0	SER00085_02062	0	0	0
group_7085	hypothetical protein	A	AFAEAMJJ_00184	0	0	CEJANKKO_01115	0	0	0	MLNEOOPI_01064	0	0	0	0	SER00049_00802	SER00050_01130	0	0	0	0	0	0	0	0	SER00059_02381	SER00060_00395	SER00061_01243	0	0	0	SER00065_02847	0	SER00067_00216	0	0	0	FAHLPAOJ_01945	SER00074_01861	0	0	GAECANAC_02709	SER00081_02160	SER00082_04798	SER00083_01086	0	SER00085_01917	0	0	SER00089_00235
ureB	Urease subunit beta	A	AFAEAMJJ_01840	0	0	0	SER00041_04366	0	0	MLNEOOPI_00034	0	SER00046_02763	SER00047_04367	0	0	SER00050_04668	0	0	0	0	0	0	0	0	0	0	0	0	SER00063_01221	0	SER00065_00034	SER00066_00866	SER00067_01280	0	0	0	FAHLPAOJ_04672	SER00074_00034	0	SER00079_04670	0	SER00081_00538	0	SER00083_04693	0	SER00085_04370	0	0	0
group_2155	hypothetical protein	A	AFAEAMJJ_00328	0	0	0	SER00041_01382	0	0	MLNEOOPI_01230	0	SER00046_00708	SER00047_00665	0	0	SER00050_00984	0	0	0	0	0	0	0	0	0	0	0	0	SER00063_02769	0	SER00065_02699	SER00066_02178	SER00067_00070	0	0	0	FAHLPAOJ_01798	SER00074_01717	0	SER00079_02992	0	SER00081_02303	0	SER00083_00939	0	SER00085_02065 SER00085_02066	0	0	0
htpX_2	Protease HtpX	A	AFAEAMJJ_04553	0	0	0	SER00041_01688	0	0	MLNEOOPI_04047	0	SER00046_04663	SER00047_03997	0	0	SER00050_04502	0	0	0	0	0	0	0	0	0	0	0	0	SER00063_04668	0	SER00065_04429	SER00066_04543	SER00067_04648	0	0	0	FAHLPAOJ_04579	SER00074_04584	0	SER00079_02791	0	SER00081_04720	0	SER00083_04575	0	SER00085_04522	0	0	0
ureF	Urease accessory protein UreF	A	AFAEAMJJ_01837	0	0	0	SER00041_04363	0	0	MLNEOOPI_00037	0	SER00046_02766	SER00047_04364	0	0	SER00050_04671	0	0	0	0	0	0	0	0	0	0	0	0	SER00063_01218	0	SER00065_00037	SER00066_00869	SER00067_01277	0	0	0	FAHLPAOJ_04675	SER00074_00037	0	SER00079_04673	0	SER00081_00535	0	SER00083_04690	0	SER00085_04373	0	0	0
ureE	Urease accessory protein UreE	A	AFAEAMJJ_01838	0	0	0	SER00041_04364	0	0	MLNEOOPI_00036	0	SER00046_02765	SER00047_04365	0	0	SER00050_04670	0	0	0	0	0	0	0	0	0	0	0	0	SER00063_01219	0	SER00065_00036	SER00066_00868	SER00067_01278	0	0	0	FAHLPAOJ_04674	SER00074_00036	0	SER00079_04672	0	SER00081_00536	0	SER00083_04691	0	SER00085_04372	0	0	0
group_5523	hypothetical protein	A	AFAEAMJJ_04552	0	0	0	SER00041_01689	0	0	MLNEOOPI_04046	0	SER00046_04664	SER00047_03998	0	0	SER00050_04501	0	0	0	0	0	0	0	0	0	0	0	0	SER00063_04669	0	SER00065_04430	SER00066_04542	SER00067_04649	0	0	0	FAHLPAOJ_04578	SER00074_04585	0	SER00079_02792	0	SER00081_04721	0	SER00083_04576	0	SER00085_04521	0	0	0
group_6147	hypothetical protein	A	AFAEAMJJ_00327	0	0	0	SER00041_01381	0	0	MLNEOOPI_01229	0	SER00046_00707	SER00047_00666	0	0	SER00050_00985	0	0	0	0	0	0	0	0	0	0	0	0	0	0	SER00065_02700	SER00066_02177	SER00067_00071	0	0	0	FAHLPAOJ_01799	SER00074_01718	0	SER00079_02993	0	SER00081_02302	0	SER00083_00940	0	SER00085_02064	0	0	0
hoxN	High-affinity nickel transport protein	A	AFAEAMJJ_01833	0	0	0	SER00041_04359	0	0	MLNEOOPI_00041	0	SER00046_02770	SER00047_04360	0	0	SER00050_04675	0	0	0	0	0	0	0	0	0	0	0	0	SER00063_01214	0	SER00065_00041	SER00066_00873	SER00067_01273	0	0	0	FAHLPAOJ_04679	SER00074_00041	0	SER00079_04677	0	SER00081_00531	0	SER00083_04686	0	SER00085_04377	0	0	0
ureH	Urease accessory protein UreH	A	AFAEAMJJ_01835	0	0	0	SER00041_04361	0	0	MLNEOOPI_00039	0	SER00046_02768	SER00047_04362	0	0	SER00050_04673	0	0	0	0	0	0	0	0	0	0	0	0	SER00063_01216	0	SER00065_00039	SER00066_00871	SER00067_01275	0	0	0	FAHLPAOJ_04677	SER00074_00039	0	SER00079_04675	0	SER00081_00533	0	SER00083_04688	0	SER00085_04375	0	0	0
ureG	Urease accessory protein UreG	A	AFAEAMJJ_01836	0	0	0	SER00041_04362	0	0	MLNEOOPI_00038	0	SER00046_02767	SER00047_04363	0	0	SER00050_04672	0	0	0	0	0	0	0	0	0	0	0	0	SER00063_01217	0	SER00065_00038	SER00066_00870	SER00067_01276	0	0	0	FAHLPAOJ_04676	SER00074_00038	0	SER00079_04674	0	SER00081_00534	0	SER00083_04689	0	SER00085_04374	0	0	0
ureC	Urease subunit alpha	A	AFAEAMJJ_01839	0	0	0	SER00041_04365	0	0	MLNEOOPI_00035	0	SER00046_02764	SER00047_04366	0	0	SER00050_04669	0	0	0	0	0	0	0	0	0	0	0	0	SER00063_01220	0	SER00065_00035	SER00066_00867	SER00067_01279	0	0	0	FAHLPAOJ_04673	SER00074_00035	0	SER00079_04671	0	SER00081_00537	0	SER00083_04692	0	SER00085_04371	0	0	0
ureA2	Urease subunit gamma 2	A	AFAEAMJJ_01841	0	0	0	SER00041_04367	0	0	MLNEOOPI_00033	0	SER00046_02762	SER00047_04368	0	0	SER00050_04667	0	0	0	0	0	0	0	0	0	0	0	0	SER00063_01222	0	SER00065_00033	SER00066_00865	SER00067_01281	0	0	0	FAHLPAOJ_04671	SER00074_00033	0	SER00079_04669	0	SER00081_00539	0	SER00083_04694	0	SER00085_04369	0	0	0
group_1598	Actin cross-linking toxin VgrG1	A	AFAEAMJJ_02403	0	0	CEJANKKO_00115	0	0	0	MLNEOOPI_01476	0	SER00046_01991	0	0	0	SER00050_00029	0	0	0	0	0	0	0	0	SER00059_00179	0	SER00061_03187	SER00062_01390	SER00063_02040	0	SER00065_01372	0	SER00067_02315	0	0	0	FAHLPAOJ_00843	SER00074_01461	0	0	0	SER00081_01030	SER00082_02450	SER00083_00028	0	SER00085_02361	0	HIKMNIIA_02123	SER00089_01270
group_4881	hypothetical protein	A	AFAEAMJJ_02357	0	0	0	SER00041_00197	0	0	0	0	SER00046_01945	SER00047_03467	0	0	SER00050_04096	0	0	0	0	0	0	0	0	0	0	0	0	SER00063_01997	0	SER00065_03634	SER00066_03201	SER00067_01822	0	0	0	FAHLPAOJ_04433	SER00074_04616	0	SER00079_00263	0	SER00081_04145	0	SER00083_03765	0	SER00085_03838	0	0	0
group_687	hypothetical protein	A	AFAEAMJJ_01777	0	0	0	SER00041_04304	0	0	MLNEOOPI_00069	0	SER00046_02797	SER00047_01623	0	0	SER00050_01721	0	MEOIELNA_02476	0	0	0	0	0	0	0	0	0	0	SER00063_01156	0	SER00065_00090	SER00066_00909	SER00067_01244	0	0	0	FAHLPAOJ_00008	SER00074_00069	0	SER00079_02264	0	SER00081_00500	0	0	0	SER00085_02688	0	0	0
ramA_3	(R)-stereoselective amidase	A	AFAEAMJJ_00173	SER00035_00409	0	0	0	0	0	MLNEOOPI_01053	0	0	0	SER00048_00896	0	SER00050_01141	0	0	0	0	0	SER00056_03526	0	0	0	0	0	SER00062_00330	0	0	SER00065_02858	0	SER00067_00227	0	FEMKPHGD_00406	0	FAHLPAOJ_01956	SER00074_01872	0	0	0	SER00081_02149	0	SER00083_04117	0	SER00085_01861	SER00086_00970	HIKMNIIA_02460	0
group_9092	hypothetical protein	A	AFAEAMJJ_01562	0	0	CEJANKKO_02172	0	0	0	MLNEOOPI_00282	0	0	0	SER00048_00056	0	SER00050_01518	0	0	0	0	0	SER00056_01398	0	0	0	0	SER00061_00506	0	0	0	SER00065_00317	0	SER00067_01015	0	FEMKPHGD_01204	0	FAHLPAOJ_00211	SER00074_00279	0	0	0	SER00081_00289	0	SER00083_01646	0	SER00085_02890	SER00086_01559	HIKMNIIA_00237	0
group_2760	putative HTH-type transcriptional regulator	A	AFAEAMJJ_02857	0	0	CEJANKKO_03242	0	0	0	MLNEOOPI_00675	0	0	0	0	0	SER00050_02794	0	0	0	0	0	0	0	0	SER00059_01238	SER00060_00799	SER00061_00069	0	0	0	SER00065_00711	0	SER00067_00622	0	0	0	FAHLPAOJ_00600	SER00074_00672	0	0	GAECANAC_01520	SER00081_03520	0	SER00083_01251	0	SER00085_00817	0	0	SER00089_01653
group_3936	hypothetical protein	A	AFAEAMJJ_02858	0	0	CEJANKKO_03241	0	0	0	MLNEOOPI_00676	0	0	0	0	0	SER00050_02795	0	0	0	0	0	0	0	0	SER00059_01237	SER00060_00798	SER00061_00068	0	0	0	SER00065_00712	0	SER00067_00621	0	0	0	FAHLPAOJ_00601	SER00074_00673	0	0	GAECANAC_01519	SER00081_03521	0	SER00083_01250	0	SER00085_00818	0	0	SER00089_01652
yghA	putative oxidoreductase YghA	A	AFAEAMJJ_02761	0	0	CEJANKKO_03339	SER00041_03866	0	0	MLNEOOPI_00578	0	SER00046_00046	SER00047_00930	0	SER00049_01298	0	0	0	0	0	0	0	0	0	0	0	SER00061_00169	0	0	SER00064_01637	SER00065_00615	SER00066_01423	SER00067_00719	SER00068_00592	0	0	0	SER00074_00576	0	SER00079_01600	0	SER00081_03423	SER00082_00674	SER00083_01358	0	0	0	0	0
ygaV	putative HTH-type transcriptional regulator YgaV	A	AFAEAMJJ_00688	SER00035_02108	0	0	0	0	0	MLNEOOPI_02041	0	0	0	SER00048_01916	SER00049_00084	SER00050_00604	0	0	0	0	0	SER00056_00764	0	0	0	0	0	SER00062_00823	0	0	SER00065_04173	0	SER00067_02047	0	FEMKPHGD_02287	0	FAHLPAOJ_01418	SER00074_00867	0	0	0	SER00081_00772	SER00082_01141	SER00083_00607	0	SER00085_01209	0	HIKMNIIA_03340	0
group_3884	putative HTH-type transcriptional regulator YtcD	A	AFAEAMJJ_02234	SER00035_03061	0	CEJANKKO_00391	0	0	0	MLNEOOPI_03780	0	0	0	0	0	SER00050_03921	0	0	0	0	0	0	0	0	SER00059_04510	0	SER00061_02394	0	0	0	SER00065_03816	0	SER00067_01654	0	0	0	FAHLPAOJ_02489	SER00074_03888	0	0	0	SER00081_04629	0	SER00083_03941	0	SER00085_01660	0	0	SER00089_04529
fhuA_6	Ferrichrome outer membrane transporter/phage receptor	A	AFAEAMJJ_04455	0	0	0	0	0	0	MLNEOOPI_04132	0	SER00046_01485	SER00047_02201	0	0	SER00050_02585	0	0	0	0	0	0	0	0	0	0	0	0	0	0	SER00065_02673	SER00066_04260	SER00067_04069	0	0	0	FAHLPAOJ_03375	SER00074_04322	0	SER00079_04781	0	SER00081_01698	0	SER00083_02727	0	SER00085_00283	0	0	0
group_4691	Electron transport complex subunit RsxB	A	AFAEAMJJ_00530	0	0	0	0	0	0	MLNEOOPI_01379	0	0	0	0	SER00049_04064	SER00050_00785	0	0	0	0	0	SER00056_00956	0	0	0	SER00060_00092	0	0	0	0	SER00065_03265	0	SER00067_02205	0	0	0	FAHLPAOJ_01599	SER00074_01568	0	0	GAECANAC_02999	SER00081_00922	SER00082_04833	SER00083_00790	0	SER00085_03731	0	0	0
group_2172	hypothetical protein	A	AFAEAMJJ_00687	SER00035_02109	0	0	0	0	0	MLNEOOPI_02042	0	0	0	SER00048_01915	0	SER00050_00605	0	0	0	0	0	SER00056_00765	0	0	0	0	0	SER00062_00822	0	0	SER00065_04174	0	SER00067_02048	0	FEMKPHGD_02288	0	FAHLPAOJ_01419	SER00074_00866	0	0	0	SER00081_00773	SER00082_01142	SER00083_00608	0	SER00085_01210	0	HIKMNIIA_03339	0
group_6504	hypothetical protein	A	AFAEAMJJ_03074	0	0	0	0	0	0	MLNEOOPI_04198	0	0	0	0	SER00049_02208	SER00050_02521	0	0	0	0	0	0	0	0	SER00059_02058	SER00060_02691	0	0	0	0	SER00065_02608	0	SER00067_04004	0	0	0	FAHLPAOJ_03311	SER00074_03254	0	0	GAECANAC_03193	SER00081_01633	SER00082_02186	SER00083_02659	0	SER00085_00349	0	0	SER00089_02627
group_1076	3-oxoadipyl-CoA/3-oxo-5,6-dehydrosuberyl-CoA thiolase	A	AFAEAMJJ_00047	0	0	0	SER00041_03084	0	0	MLNEOOPI_00934	0	0	0	0	0	SER00050_01268	0	0	0	0	0	0	0	0	0	0	0	0	0	0	SER00065_04128	0	SER00067_00364	0	0	0	FAHLPAOJ_02083	SER00074_01992	0	SER00079_03913	0	SER00081_04304	SER00082_03763	SER00083_04245	0	SER00085_01734	0	0	0
group_1549	Purine ribonucleoside efflux pump NepI	A	AFAEAMJJ_01123	0	0	CEJANKKO_03037	0	0	0	MLNEOOPI_02192	0	0	0	0	0	SER00050_02257	0	0	0	0	0	0	0	0	0	SER00060_02318	SER00061_00944	0	0	0	SER00065_01648	0	SER00067_03254	0	0	0	FAHLPAOJ_02888	SER00074_02423	0	0	GAECANAC_02392	SER00081_01969	0	SER00083_02083	0	SER00085_02612	0	0	0
group_2160	hypothetical protein	A	AFAEAMJJ_00329	0	0	0	SER00041_01383	0	0	MLNEOOPI_01231	0	SER00046_00709	SER00047_00664	0	0	SER00050_00983	0	0	0	0	0	0	0	0	0	0	0	0	SER00063_02768	0	0	SER00066_02179	SER00067_00069	0	0	0	FAHLPAOJ_01797	SER00074_01716	0	SER00079_02991	0	SER00081_02304	0	SER00083_00938	0	0	0	0	0
pspA_2	Phosphoserine phosphatase 1	A	AFAEAMJJ_04107	0	0	CEJANKKO_03835	0	0	0	MLNEOOPI_02796	0	0	0	0	0	SER00050_03275	0	0	0	0	0	0	0	0	0	SER00060_03057	SER00061_02908	0	0	0	SER00065_03061	0	SER00067_03415	0	0	0	FAHLPAOJ_03487	SER00074_02874	0	0	0	SER00081_02464	SER00082_02648	SER00083_03387	0	0	0	0	0
group_2154	hypothetical protein	A	AFAEAMJJ_00312	0	0	CEJANKKO_00977	0	0	0	MLNEOOPI_01215	0	0	0	0	0	SER00050_00999	0	0	0	0	0	SER00056_03433	0	0	SER00059_02523	0	0	0	0	0	SER00065_02714	0	SER00067_00085	0	FEMKPHGD_00248	0	FAHLPAOJ_01813	SER00074_01732	0	0	0	SER00081_02288	0	SER00083_00954	0	SER00085_02049	0	0	SER00089_00377
group_2293	hypothetical protein	A	AFAEAMJJ_02763	0	0	CEJANKKO_03337	SER00041_03864	0	0	MLNEOOPI_00580	0	SER00046_00047	SER00047_00932	0	SER00049_01296	0	0	0	0	0	0	0	0	0	0	0	SER00061_00167	0	0	SER00064_01639	SER00065_00617	SER00066_01425	SER00067_00717	SER00068_00594	0	0	0	SER00074_00578	0	SER00079_01601	0	SER00081_03425	SER00082_00676	SER00083_01356	0	0	0	0	0
group_1555	hypothetical protein	A	AFAEAMJJ_01338	0	0	0	0	0	0	MLNEOOPI_03051	0	0	0	0	SER00049_01863	SER00050_01873	0	0	0	0	0	0	0	0	0	SER00060_02518	0	0	0	0	SER00065_01853	0	SER00067_02843	0	0	0	FAHLPAOJ_02663	SER00074_03704	0	0	GAECANAC_02598	SER00081_03265	SER00082_00495	SER00083_02298	0	SER00085_03085	0	0	0
group_1838	hypothetical protein	A	AFAEAMJJ_00535	0	0	0	0	0	0	MLNEOOPI_01384	0	0	0	0	SER00049_04069	SER00050_00780	0	0	0	0	0	0	0	0	0	SER00060_00087	0	0	0	0	SER00065_03260	0	SER00067_02200	0	0	0	FAHLPAOJ_01594	SER00074_01563	0	0	GAECANAC_03004	SER00081_00917	SER00082_04828	SER00083_00785	0	SER00085_03736	0	0	0
group_2291	hypothetical protein	A	AFAEAMJJ_02762	0	0	CEJANKKO_03338	SER00041_03865	0	0	MLNEOOPI_00579	0	0	SER00047_00931	0	SER00049_01297	0	0	0	0	0	0	0	0	0	0	0	SER00061_00168	0	0	SER00064_01638	SER00065_00616	SER00066_01424	SER00067_00718	SER00068_00593	0	0	0	SER00074_00577	0	0	0	SER00081_03424	SER00082_00675	SER00083_01357	0	0	0	0	0
group_2977	Pyrimidine-specific ribonucleoside hydrolase RihB	A	0	0	0	CEJANKKO_04338	0	0	0	MLNEOOPI_03838	0	0	0	0	0	0	SER00051_03974	0	0	0	0	0	0	0	SER00059_03563	SER00060_04280	SER00061_03981	0	SER00063_04793	0	SER00065_03960	0	SER00067_04337	0	0	0	0	SER00074_04025	0	0	0	SER00081_03977	0	0	0	0	0	0	SER00089_03743
ydaF_2	hypothetical protein	A	AFAEAMJJ_00043	0	0	CEJANKKO_01248	0	0	0	MLNEOOPI_00930	0	0	0	0	SER00049_00937	SER00050_01272	0	0	0	0	0	0	0	0	SER00059_02195	0	SER00061_04196	0	0	0	SER00065_04124	0	SER00067_00368	0	0	0	FAHLPAOJ_02087	SER00074_01996	0	0	0	SER00081_04300	SER00082_03767	SER00083_04249	0	SER00085_01730	0	0	SER00089_00049
group_3606	hypothetical protein	A	AFAEAMJJ_02888	0	0	0	0	0	0	MLNEOOPI_00709	0	0	0	0	SER00049_01165	SER00050_02827	0	0	0	0	0	0	0	0	0	SER00060_00766	0	0	0	0	SER00065_00741	0	SER00067_00590	0	0	0	FAHLPAOJ_00633	SER00074_00702	0	0	GAECANAC_01488	SER00081_03552	SER00082_00804	SER00083_01218	0	SER00085_00850	0	0	0
group_5107	Acyl-homoserine-lactone synthase	A	AFAEAMJJ_04120	0	0	0	0	0	0	MLNEOOPI_02783	SER00045_03612	0	0	0	0	SER00050_03263	0	0	0	0	0	0	0	0	0	0	0	0	0	0	SER00065_03048	0	SER00067_03402	0	0	0	FAHLPAOJ_03475	SER00074_02861	SER00077_03646	0	0	SER00081_02451	0	SER00083_03375	0	SER00085_03245	0	0	0
group_5108	Transcriptional activator protein EsaR	A	AFAEAMJJ_04121	0	0	0	0	0	0	MLNEOOPI_02782	SER00045_03611	0	0	0	0	SER00050_03262	0	0	0	0	0	0	0	0	0	0	0	0	0	0	SER00065_03047	0	SER00067_03401	0	0	0	FAHLPAOJ_03474	SER00074_02860	SER00077_03647	0	0	SER00081_02450	0	SER00083_03374	0	SER00085_03244	0	0	0
group_6178	Beta-lactamase hydrolase-like protein	A	AFAEAMJJ_00652	0	0	0	0	0	0	MLNEOOPI_02088	0	0	0	0	SER00049_00046	SER00050_00656	0	0	0	0	0	0	0	0	0	SER00060_02047	0	0	0	0	SER00065_04216	0	SER00067_02094	0	0	0	FAHLPAOJ_01470	SER00074_00821	0	0	GAECANAC_01140	SER00081_00818	SER00082_01186	SER00083_00659	0	SER00085_01261	0	0	0
group_3224	hypothetical protein	A	AFAEAMJJ_02354	0	0	0	0	0	0	MLNEOOPI_03606	0	0	SER00047_03464	SER00048_02706	0	SER00050_04093	0	0	0	0	0	SER00056_00141	0	0	0	0	0	0	SER00063_01994	0	SER00065_03637	0	SER00067_01819	0	0	0	FAHLPAOJ_04430	SER00074_04619	0	SER00079_00266	0	SER00081_04142	0	SER00083_03768	0	SER00085_03841	0	HIKMNIIA_02068	0
group_3777	Oxygen-independent coproporphyrinogen-III oxidase-like protein YqeR	A	AFAEAMJJ_00661	0	0	0	0	0	0	MLNEOOPI_02079	0	0	0	0	0	SER00050_00647	0	0	0	0	0	0	KFCGLGAL_03565	0	0	0	0	0	SER00063_03579	0	SER00065_04207	SER00066_02464	SER00067_02085	0	0	0	FAHLPAOJ_01461	SER00074_00830	0	0	0	SER00081_00809	0	SER00083_00650	0	SER00085_01252	0	0	0
kstR2_2	HTH-type transcriptional repressor KstR2	A	AFAEAMJJ_02797	0	0	0	0	0	0	MLNEOOPI_00614	0	0	0	0	SER00049_01260	SER00050_02726	0	0	0	0	0	0	0	0	0	SER00060_00861	0	0	0	0	SER00065_00650	0	SER00067_00683	0	0	0	FAHLPAOJ_00531	0	0	0	GAECANAC_01580	SER00081_03459	SER00082_00710	SER00083_01322	0	SER00085_00752	0	0	0
group_10695	hypothetical protein	A	0	0	0	0	0	0	0	MLNEOOPI_02638	0	0	0	0	SER00049_02629	SER00050_03652	0	0	0	0	0	0	0	0	0	SER00060_04186	SER00061_03626	0	0	0	SER00065_02398	0	0	0	0	0	FAHLPAOJ_03865	SER00074_02586	0	0	GAECANAC_03542	0	SER00082_02825	0	0	SER00085_00063	0	0	0
group_1878	(S)-ureidoglycine--glyoxylate transaminase	A	AFAEAMJJ_01851	0	0	0	0	0	0	MLNEOOPI_00024	0	0	0	0	0	SER00050_04658	0	0	0	0	0	0	0	0	SER00059_04114	0	0	0	0	0	SER00065_00024	0	SER00067_01290	0	0	0	FAHLPAOJ_04662	SER00074_00024	0	0	0	SER00081_00548	0	SER00083_04703	0	SER00085_04360	0	0	SER00089_02279
group_3133	hypothetical protein	A	AFAEAMJJ_00826	0	0	CEJANKKO_01647	0	0	0	MLNEOOPI_01903	0	0	0	0	0	SER00050_00457	0	0	0	0	0	0	0	0	SER00059_00604	0	SER00061_03295	0	0	0	SER00065_00932	0	SER00067_01900	0	0	0	FAHLPAOJ_01271	SER00074_01011	0	0	0	SER00081_00632	0	SER00083_00455	0	SER00085_01060	0	0	SER00089_00844
group_4719	hypothetical protein	A	AFAEAMJJ_00824	0	0	0	0	SER00042_00068	0	MLNEOOPI_01905	0	0	0	SER00048_02056	0	SER00050_00459	0	0	0	0	0	SER00056_00630	0	0	0	0	0	0	0	0	0	0	SER00067_01902	0	FEMKPHGD_02153	0	FAHLPAOJ_01273	SER00074_01009	0	0	0	SER00081_00634	0	SER00083_00457	0	SER00085_01062	SER00086_00072	0	0
group_5086	putative cyclic di-GMP phosphodiesterase PdeK	A	AFAEAMJJ_03955	0	0	CEJANKKO_03907	0	0	0	MLNEOOPI_02859	0	0	0	0	0	SER00050_03342	0	0	0	0	0	0	0	0	0	0	SER00061_02851	0	0	0	SER00065_03124	0	SER00067_03478	0	0	0	FAHLPAOJ_03554	SER00074_02939	0	0	0	SER00081_02529	SER00082_04087	SER00083_03441	0	SER00085_03315	0	0	0
group_1543	Choline trimethylamine-lyase activating enzyme	A	AFAEAMJJ_00885	0	0	CEJANKKO_01710	0	0	0	MLNEOOPI_01842	0	0	0	0	0	SER00050_00398	0	0	0	0	0	0	0	0	SER00059_00545	0	SER00061_02738	0	0	0	SER00065_00994	0	SER00067_02692	0	0	0	FAHLPAOJ_01212	SER00074_01077	0	0	0	SER00081_01398	0	SER00083_00395	0	SER00085_01000	0	0	SER00089_00904
entA_1	2,3-dihydro-2,3-dihydroxybenzoate dehydrogenase	A	AFAEAMJJ_00865	0	0	CEJANKKO_01687	0	0	0	MLNEOOPI_01862	0	0	0	0	0	SER00050_00418	0	0	0	0	0	0	0	0	0	0	0	0	SER00063_04037	0	SER00065_00972	SER00066_02709	SER00067_01857	0	0	0	FAHLPAOJ_01232	SER00074_01053	0	0	0	SER00081_00592	0	SER00083_00416	0	SER00085_01020	0	0	0
group_3928	putative protein YbiI	A	AFAEAMJJ_02804	0	0	CEJANKKO_03295	0	0	0	MLNEOOPI_00621	0	0	0	0	0	SER00050_02733	0	0	0	0	0	0	0	0	SER00059_01292	0	SER00061_00121	0	0	0	SER00065_00657	0	SER00067_00676	0	0	0	FAHLPAOJ_00538	SER00074_00618	0	0	0	SER00081_03466	0	SER00083_01315	0	SER00085_00759	0	0	SER00089_01707
group_4721	hypothetical protein	A	AFAEAMJJ_00827	0	0	CEJANKKO_01648	0	0	0	MLNEOOPI_01902	0	0	0	0	0	SER00050_00456	0	0	0	0	0	0	0	0	SER00059_00603	0	SER00061_03294	0	0	0	SER00065_00933	0	SER00067_01899	0	0	0	FAHLPAOJ_01270	SER00074_01012	0	0	0	SER00081_00631	0	SER00083_00454	0	SER00085_01059	0	0	SER00089_00845
group_4874	hypothetical protein	A	AFAEAMJJ_02313	0	0	CEJANKKO_00220	0	0	0	MLNEOOPI_03652	0	0	0	0	0	SER00050_04041	0	0	0	0	0	0	0	0	SER00059_00089	0	SER00061_03081	0	0	0	SER00065_03694	0	SER00067_01773	0	0	0	FAHLPAOJ_04378	SER00074_04676	0	0	0	SER00081_04095	0	SER00083_03820	0	SER00085_03893	0	0	SER00089_01360
vgrG1_1	Actin cross-linking toxin VgrG1	A	AFAEAMJJ_02438	0	0	CEJANKKO_00083	SER00041_00270	0	0	MLNEOOPI_01506	0	0	0	0	0	SER00050_00061	0	0	0	0	0	0	0	0	0	0	SER00061_03217	0	0	0	SER00065_01339	SER00066_03126	SER00067_02346	0	0	0	FAHLPAOJ_00875	SER00074_01431	0	0	0	SER00081_01061	0	SER00083_00059	0	SER00085_02331	0	0	0
group_6111	hypothetical protein	A	AFAEAMJJ_00062	0	0	0	0	0	0	MLNEOOPI_00949	0	SER00046_00443	SER00047_02394	0	0	SER00050_01253	0	0	0	0	0	0	0	0	0	0	0	0	SER00063_00212	0	SER00065_02962	SER00066_01852	SER00067_00349	0	0	0	FAHLPAOJ_02068	SER00074_01977	0	0	0	SER00081_02044	0	SER00083_04230	0	SER00085_01749	0	0	0
group_9169	hypothetical protein	A	AFAEAMJJ_02307	0	0	CEJANKKO_00226	0	0	0	MLNEOOPI_03658	0	0	0	0	0	SER00050_04035	0	0	0	0	0	0	0	0	SER00059_00083	0	SER00061_03075	0	0	0	SER00065_03700	0	SER00067_01767	0	0	0	FAHLPAOJ_04372	SER00074_04682	0	0	0	SER00081_04088	0	SER00083_03826	0	SER00085_03899	0	0	SER00089_01366
group_9170	hypothetical protein	A	AFAEAMJJ_02309	0	0	CEJANKKO_00224	0	0	0	MLNEOOPI_03656	0	0	0	0	0	SER00050_04037	0	0	0	0	0	0	0	0	SER00059_00085	0	SER00061_03077	0	0	0	SER00065_03698	0	SER00067_01769	0	0	0	FAHLPAOJ_04374	SER00074_04680	0	0	0	SER00081_04091	0	SER00083_03824	0	SER00085_03897	0	0	SER00089_01364
lgrB	Linear gramicidin synthase subunit B	A	AFAEAMJJ_02310	0	0	CEJANKKO_00223	0	0	0	MLNEOOPI_03655	0	0	0	0	0	SER00050_04038	0	0	0	0	0	0	0	0	SER00059_00086	0	SER00061_03078	0	0	0	SER00065_03697	0	SER00067_01770	0	0	0	FAHLPAOJ_04375	SER00074_04679	0	0	0	SER00081_04092	0	SER00083_03823	0	SER00085_03896	0	0	SER00089_01363
cof_1	HMP-PP phosphatase	A	AFAEAMJJ_02311	0	0	CEJANKKO_00222	0	0	0	MLNEOOPI_03654	0	0	0	0	0	SER00050_04039	0	0	0	0	0	0	0	0	SER00059_00087	0	SER00061_03079	0	0	0	SER00065_03696	0	SER00067_01771	0	0	0	FAHLPAOJ_04376	SER00074_04678	0	0	0	SER00081_04093	0	SER00083_03822	0	SER00085_03895	0	0	SER00089_01362
fimC	Chaperone protein FimC	A	AFAEAMJJ_02316	0	0	CEJANKKO_00217	0	0	0	MLNEOOPI_03649	0	0	0	0	0	SER00050_04044	0	0	0	0	0	0	0	0	SER00059_00092	0	SER00061_03085	0	0	0	SER00065_03691	0	SER00067_01776	0	0	0	FAHLPAOJ_04381	SER00074_04673	0	0	0	SER00081_04098	0	SER00083_03817	0	SER00085_03890	0	0	SER00089_01357
group_9174	Outer membrane usher protein FimD	A	AFAEAMJJ_02317	0	0	CEJANKKO_00216	0	0	0	MLNEOOPI_03648	0	0	0	0	0	SER00050_04045	0	0	0	0	0	0	0	0	SER00059_00093	0	SER00061_03086	0	0	0	SER00065_03690	0	SER00067_01777	0	0	0	FAHLPAOJ_04382	SER00074_04672	0	0	0	SER00081_04099	0	SER00083_03816	0	SER00085_03889	0	0	SER00089_01356
group_9175	Type-1 fimbrial protein, A chain	A	AFAEAMJJ_02318	0	0	CEJANKKO_00215	0	0	0	MLNEOOPI_03647	0	0	0	0	0	SER00050_04046	0	0	0	0	0	0	0	0	SER00059_00094	0	SER00061_03087	0	0	0	SER00065_03689	0	SER00067_01778	0	0	0	FAHLPAOJ_04383	SER00074_04671	0	0	0	SER00081_04100	0	SER00083_03815	0	SER00085_03888	0	0	SER00089_01355
group_9176	Colicin V secretion protein CvaA	A	AFAEAMJJ_02320	0	0	CEJANKKO_00213	0	0	0	MLNEOOPI_03645	0	0	0	0	0	SER00050_04048	0	0	0	0	0	0	0	0	SER00059_00096	0	SER00061_03089	0	0	0	SER00065_03687	0	SER00067_01780	0	0	0	FAHLPAOJ_04385	SER00074_04669	0	0	0	SER00081_04102	0	SER00083_03813	0	SER00085_03886	0	0	SER00089_01353
nagB_1	Glucosamine-6-phosphate deaminase 1	A	AFAEAMJJ_00788	0	0	CEJANKKO_01605	0	0	0	MLNEOOPI_01941	0	0	0	0	0	SER00050_00505	0	0	0	0	0	0	0	0	SER00059_00646	0	SER00061_03337	0	SER00063_03437	0	SER00065_00895	0	SER00067_01937	0	0	0	FAHLPAOJ_01319	SER00074_00974	0	0	0	SER00081_00670	0	SER00083_00503	0	SER00085_01108	0	0	SER00089_00802
group_3905	hypothetical protein	A	AFAEAMJJ_02475	0	0	CEJANKKO_00042	0	0	0	MLNEOOPI_01543	0	0	0	0	0	SER00050_00098	0	0	0	0	0	0	0	0	SER00059_00248	0	SER00061_02443	0	0	0	SER00065_01302	0	SER00067_02383	0	0	0	FAHLPAOJ_00912	SER00074_01394	0	0	0	SER00081_01098	0	SER00083_00096	0	SER00085_02294	0	0	SER00089_01201
group_4283	hypothetical protein	A	0	0	0	CEJANKKO_00237	0	0	0	MLNEOOPI_03669	0	0	0	0	0	SER00050_04024	0	0	0	0	0	0	0	0	SER00059_00072	0	SER00061_03064	0	0	0	SER00065_03711	0	SER00067_01756	0	0	0	FAHLPAOJ_04361	SER00074_04838	0	0	0	SER00081_04077	0	SER00083_03837	0	SER00085_03910	0	0	SER00089_01377
icaA	Poly-beta-1,6-N-acetyl-D-glucosamine synthase	A	AFAEAMJJ_02286	0	0	0	0	0	0	MLNEOOPI_03724	0	0	0	0	0	SER00050_03968	0	0	0	0	0	0	0	0	0	0	0	0	0	0	SER00065_03765	0	SER00067_01702	0	0	0	FAHLPAOJ_04305	SER00074_03832	0	0	0	SER00081_04022	SER00082_04598	SER00083_03894	0	SER00085_04648	0	0	0
group_6177	putative membrane transporter protein	A	AFAEAMJJ_00651	0	0	0	0	0	0	MLNEOOPI_02089	0	0	0	0	SER00049_00045	SER00050_00657	0	0	0	0	0	0	0	0	0	SER00060_02048	0	0	0	0	SER00065_04217	0	SER00067_02095	0	0	0	FAHLPAOJ_01471	SER00074_00820	0	0	0	SER00081_00819	SER00082_01187	SER00083_00660	0	SER00085_01262	0	0	0
nhaK_1	Sodium, potassium, lithium and rubidium/H(+) antiporter	A	AFAEAMJJ_02287	0	0	0	0	0	0	MLNEOOPI_03723	0	0	0	0	0	SER00050_03969	0	0	0	0	0	0	0	0	0	0	0	0	0	0	SER00065_03764	0	SER00067_01703	0	0	0	FAHLPAOJ_04306	SER00074_03831	0	0	0	SER00081_04023	SER00082_04599	SER00083_03893	0	SER00085_04647	0	0	0
group_1760	hypothetical protein	A	AFAEAMJJ_00578	0	0	CEJANKKO_00765	0	0	0	MLNEOOPI_01426	0	0	0	0	0	SER00050_00738	0	0	0	0	0	0	0	0	SER00059_00856	0	SER00061_01594	0	0	0	SER00065_03218	0	SER00067_02158	0	0	0	FAHLPAOJ_01552	SER00074_01521	0	0	0	SER00081_00875	0	SER00083_00743	0	SER00085_03778	0	0	SER00089_00592
cysK_1	Cysteine synthase	A	AFAEAMJJ_00697	0	0	0	0	SER00042_03569	0	MLNEOOPI_02032	0	0	0	0	0	SER00050_00595	0	0	0	0	0	0	0	0	0	0	0	0	SER00063_03530	0	SER00065_04164	0	SER00067_02038	0	0	0	FAHLPAOJ_01409	SER00074_00876	0	0	0	SER00081_00763	0	SER00083_00598	0	SER00085_01200	SER00086_03763	0	0
pheA2_2	Secreted chorismate mutase	A	AFAEAMJJ_01277	0	0	0	0	0	0	MLNEOOPI_03112	0	SER00046_01103	0	0	0	SER00050_01812	0	0	0	0	0	0	0	0	0	0	0	0	SER00063_01373	0	SER00065_01791	0	SER00067_02777	0	0	0	FAHLPAOJ_02602	SER00074_03644	0	0	0	SER00081_03325	0	SER00083_02237	0	SER00085_03024	0	0	0
rfaQ_1	Lipopolysaccharide core heptosyltransferase RfaQ	A	AFAEAMJJ_01582	0	0	0	0	0	0	MLNEOOPI_00272	0	0	0	0	0	SER00050_01529	0	0	0	0	0	0	0	SER00058_01468	0	0	0	0	0	0	SER00065_00307	0	0	0	0	SER00070_00318	FAHLPAOJ_00200	SER00074_00269	0	SER00079_03499	0	SER00081_00299	0	SER00083_01657	SER00084_04403	SER00085_02879	0	0	0
rob_9	Right origin-binding protein	A	AFAEAMJJ_03414	0	0	0	0	0	0	MLNEOOPI_02554	0	0	0	0	SER00049_02713	SER00050_03569	0	0	0	0	0	0	0	0	SER00059_03179	0	0	0	0	0	SER00065_02315	0	SER00067_03708	0	0	0	FAHLPAOJ_03782	SER00074_02669	0	0	0	SER00081_03063	SER00082_02740	SER00083_03151	0	SER00085_00146	0	0	SER00089_03356
prpD_2	2-methylcitrate dehydratase	A	AFAEAMJJ_00689	0	0	0	0	SER00042_03561	0	MLNEOOPI_02040	0	0	0	0	0	SER00050_00603	0	0	0	0	0	0	0	0	0	0	0	0	SER00063_03538	0	SER00065_04172	0	SER00067_02046	0	0	0	FAHLPAOJ_01417	SER00074_00868	0	0	0	SER00081_00771	0	SER00083_00606	0	SER00085_01208	SER00086_03755	0	0
kstR2_1	HTH-type transcriptional repressor KstR2	A	AFAEAMJJ_00691	0	0	0	0	SER00042_03563	0	MLNEOOPI_02038	0	0	0	0	0	SER00050_00601	0	0	0	0	0	0	0	0	0	0	0	0	SER00063_03536	0	SER00065_04170	0	SER00067_02044	0	0	0	FAHLPAOJ_01415	SER00074_00870	0	0	0	SER00081_00769	0	SER00083_00604	0	SER00085_01206	SER00086_03757	0	0
soxA	Monomeric sarcosine oxidase	A	AFAEAMJJ_00699	0	0	0	0	SER00042_03571	0	MLNEOOPI_02030	0	0	0	0	0	SER00050_00593	0	0	0	0	0	0	0	0	0	0	0	0	SER00063_03528	0	SER00065_04162	0	SER00067_02036	0	0	0	FAHLPAOJ_01407	SER00074_00878	0	0	0	SER00081_00761	0	SER00083_00596	0	SER00085_01198	SER00086_03765	0	0
group_6413	hypothetical protein	A	AFAEAMJJ_02305	0	0	CEJANKKO_00228	0	0	0	MLNEOOPI_03660	0	0	0	0	0	SER00050_04033	0	0	0	0	0	0	0	0	0	0	SER00061_03073	0	0	0	SER00065_03702	0	SER00067_01765	0	0	0	FAHLPAOJ_04370	SER00074_04684	0	0	0	SER00081_04086	0	SER00083_03828	0	SER00085_03901	0	0	0
cvaA_3	Colicin V secretion protein CvaA	A	AFAEAMJJ_03411	0	0	0	0	0	0	MLNEOOPI_02551	0	0	0	0	SER00049_02716	SER00050_03566	0	0	0	0	0	0	0	0	SER00059_03176	0	0	0	0	0	SER00065_02312	0	SER00067_03705	0	0	0	FAHLPAOJ_03779	SER00074_02672	0	0	0	SER00081_03066	SER00082_02737	SER00083_03148	0	SER00085_00149	0	0	SER00089_03353
yfcQ_4	putative fimbrial-like protein YfcQ	A	0	0	0	0	SER00041_03645	0	0	MLNEOOPI_03852	0	SER00046_04227	SER00047_01883	0	0	0	0	0	0	0	0	0	0	0	0	0	0	0	0	0	SER00065_03946	0	SER00067_04351	0	0	0	0	SER00074_04039	0	0	0	SER00081_03963	0	0	0	0	0	0	0
group_8974	hypothetical protein	A	AFAEAMJJ_01059	0	0	CEJANKKO_02968	0	0	0	MLNEOOPI_02257	0	0	0	0	0	SER00050_02191	0	0	0	0	0	0	0	0	SER00059_02679	0	SER00061_00873	0	0	0	SER00065_01583	0	SER00067_03189	0	0	0	FAHLPAOJ_02954	SER00074_02358	0	0	0	SER00081_01904	0	SER00083_02017	0	SER00085_02548	0	0	SER00089_02834
apxIB_2	Toxin RTX-I translocation ATP-binding protein	A	AFAEAMJJ_03410	0	0	0	0	0	0	MLNEOOPI_02550	0	0	0	0	SER00049_02717	SER00050_03565	0	0	0	0	0	0	0	0	SER00059_03175	0	0	0	0	0	SER00065_02311	0	SER00067_03704	0	0	0	FAHLPAOJ_03778	SER00074_02673	0	0	0	SER00081_03067	SER00082_02736	SER00083_03147	0	SER00085_00150	0	0	SER00089_03352
group_9278	L-gulono-1,4-lactone dehydrogenase	A	AFAEAMJJ_03413	0	0	0	0	0	0	MLNEOOPI_02553	0	0	0	0	SER00049_02714	SER00050_03568	0	0	0	0	0	0	0	0	SER00059_03178	0	0	0	0	0	SER00065_02314	0	SER00067_03707	0	0	0	FAHLPAOJ_03781	SER00074_02670	0	0	0	SER00081_03064	SER00082_02739	SER00083_03150	0	SER00085_00147	0	0	SER00089_03355
add	Adenosine deaminase	A	0	0	0	CEJANKKO_04339	0	0	0	MLNEOOPI_03837	0	0	0	0	0	0	0	0	0	0	0	0	0	0	SER00059_03562	SER00060_04279	SER00061_03982	0	0	0	SER00065_03961	0	SER00067_04336	0	0	0	0	SER00074_04024	0	0	0	SER00081_03978	0	0	0	0	0	0	SER00089_03742
appA_2	Oligopeptide-binding protein AppA	A	AFAEAMJJ_02154	0	0	0	0	0	0	MLNEOOPI_03395	SER00045_01928	0	0	0	0	SER00050_03168	0	0	0	0	0	0	0	0	0	0	0	0	0	0	SER00065_02191	0	SER00067_01570	0	0	0	FAHLPAOJ_02391	SER00074_03331	0	0	0	SER00081_02659	0	SER00083_02771	0	SER00085_01562	0	0	0
yeiL	Regulatory protein YeiL	A	0	0	0	CEJANKKO_04337	0	0	0	MLNEOOPI_03839	0	0	0	0	0	0	0	0	0	0	0	0	0	0	SER00059_03564	SER00060_04281	SER00061_03980	0	0	0	SER00065_03959	0	SER00067_04338	0	0	0	0	SER00074_04026	0	0	0	SER00081_03976	0	0	0	0	0	0	SER00089_03744
hpxW	Oxamate amidohydrolase proenzyme	A	AFAEAMJJ_01857	0	0	0	0	0	0	MLNEOOPI_00018	0	0	0	0	0	SER00050_04652	0	0	0	0	0	0	0	0	SER00059_04120	0	0	0	0	0	SER00065_00018	0	SER00067_01296	0	0	0	FAHLPAOJ_04656	SER00074_00018	0	0	0	SER00081_00554	0	SER00083_04709	0	SER00085_04354	0	0	SER00089_02285
group_4280	hypothetical protein	A	AFAEAMJJ_04996	0	0	CEJANKKO_00236	0	0	0	MLNEOOPI_03668	0	0	0	0	0	SER00050_04025	0	0	0	0	0	0	0	0	SER00059_00073	0	SER00061_03065	0	0	0	SER00065_03710	0	SER00067_01757	0	0	0	FAHLPAOJ_04362	0	0	0	0	SER00081_04078	0	SER00083_03836	0	SER00085_03909	0	0	SER00089_01376
pdh	Phenylalanine dehydrogenase	A	AFAEAMJJ_00701	0	0	0	0	SER00042_03573	0	MLNEOOPI_02028	0	0	0	0	0	SER00050_00591	0	0	0	0	0	0	0	0	0	0	0	0	SER00063_03526	0	SER00065_04160	0	SER00067_02034	0	0	0	FAHLPAOJ_01405	SER00074_00880	0	0	0	SER00081_00759	0	SER00083_00594	0	SER00085_01196	SER00086_03767	0	0
group_6342	N-carbamoyl-L-amino acid hydrolase	A	AFAEAMJJ_01850	0	0	0	0	0	0	MLNEOOPI_00025	0	0	0	0	0	SER00050_04659	0	0	0	0	0	0	0	0	SER00059_04113	0	0	0	0	0	SER00065_00025	0	SER00067_01289	0	0	0	FAHLPAOJ_04663	SER00074_00025	0	0	0	SER00081_00547	0	SER00083_04702	0	SER00085_04361	0	0	SER00089_02278
group_6343	hypothetical protein	A	AFAEAMJJ_01858	0	0	0	0	0	0	MLNEOOPI_00017	0	0	0	0	0	SER00050_04651	0	0	0	0	0	0	0	0	SER00059_04121	0	0	0	0	0	SER00065_00017	0	SER00067_01297	0	0	0	FAHLPAOJ_04655	SER00074_00017	0	0	0	SER00081_00555	0	SER00083_04710	0	SER00085_04353	0	0	SER00089_02286
group_9125	Glutamine transport ATP-binding protein GlnQ	A	AFAEAMJJ_01852	0	0	0	0	0	0	MLNEOOPI_00023	0	0	0	0	0	SER00050_04657	0	0	0	0	0	0	0	0	SER00059_04115	0	0	0	0	0	SER00065_00023	0	SER00067_01291	0	0	0	FAHLPAOJ_04661	SER00074_00023	0	0	0	SER00081_00549	0	SER00083_04704	0	SER00085_04359	0	0	SER00089_02280
yecS_3	L-cystine transport system permease protein YecS	A	AFAEAMJJ_01853	0	0	0	0	0	0	MLNEOOPI_00022	0	0	0	0	0	SER00050_04656	0	0	0	0	0	0	0	0	SER00059_04116	0	0	0	0	0	SER00065_00022	0	SER00067_01292	0	0	0	FAHLPAOJ_04660	SER00074_00022	0	0	0	SER00081_00550	0	SER00083_04705	0	SER00085_04358	0	0	SER00089_02281
group_9127	putative glutamine ABC transporter permease protein GlnM	A	AFAEAMJJ_01854	0	0	0	0	0	0	MLNEOOPI_00021	0	0	0	0	0	SER00050_04655	0	0	0	0	0	0	0	0	SER00059_04117	0	0	0	0	0	SER00065_00021	0	SER00067_01293	0	0	0	FAHLPAOJ_04659	SER00074_00021	0	0	0	SER00081_00551	0	SER00083_04706	0	SER00085_04357	0	0	SER00089_02282
fliY_5	L-cystine-binding protein FliY	A	AFAEAMJJ_01855	0	0	0	0	0	0	MLNEOOPI_00020	0	0	0	0	0	SER00050_04654	0	0	0	0	0	0	0	0	SER00059_04118	0	0	0	0	0	SER00065_00020	0	SER00067_01294	0	0	0	FAHLPAOJ_04658	SER00074_00020	0	0	0	SER00081_00552	0	SER00083_04707	0	SER00085_04356	0	0	SER00089_02283
group_9129	HTH-type transcriptional regulator MurR	A	AFAEAMJJ_01856	0	0	0	0	0	0	MLNEOOPI_00019	0	0	0	0	0	SER00050_04653	0	0	0	0	0	0	0	0	SER00059_04119	0	0	0	0	0	SER00065_00019	0	SER00067_01295	0	0	0	FAHLPAOJ_04657	SER00074_00019	0	0	0	SER00081_00553	0	SER00083_04708	0	SER00085_04355	0	0	SER00089_02284
atzE	Biuret hydrolase	A	AFAEAMJJ_01859	0	0	0	0	0	0	MLNEOOPI_00016	0	0	0	0	0	SER00050_04650	0	0	0	0	0	0	0	0	SER00059_04122	0	0	0	0	0	SER00065_00016	0	SER00067_01298	0	0	0	FAHLPAOJ_04654	SER00074_00016	0	0	0	SER00081_00556	0	SER00083_04711	0	SER00085_04352	0	0	SER00089_02287
group_9131	hypothetical protein	A	AFAEAMJJ_01860	0	0	0	0	0	0	MLNEOOPI_00015	0	0	0	0	0	SER00050_04649	0	0	0	0	0	0	0	0	SER00059_04123	0	0	0	0	0	SER00065_00015	0	SER00067_01299	0	0	0	FAHLPAOJ_04653	SER00074_00015	0	0	0	SER00081_00557	0	SER00083_04712	0	SER00085_04351	0	0	SER00089_02288
group_9277	hypothetical protein	A	AFAEAMJJ_03412	0	0	0	0	0	0	MLNEOOPI_02552	0	0	0	0	0	SER00050_03567	0	0	0	0	0	0	0	0	SER00059_03177	0	0	0	0	0	SER00065_02313	0	SER00067_03706	0	0	0	FAHLPAOJ_03780	SER00074_02671	0	0	0	SER00081_03065	SER00082_02738	SER00083_03149	0	SER00085_00148	0	0	SER00089_03354
group_3221	hypothetical protein	A	AFAEAMJJ_02314	0	0	0	0	0	0	MLNEOOPI_03651	0	0	0	0	0	SER00050_04042	0	0	0	0	0	0	0	0	SER00059_00090	0	SER00061_03082	0	0	0	SER00065_03693	0	SER00067_01774	0	0	0	FAHLPAOJ_04379	SER00074_04675	0	0	0	SER00081_04096	0	SER00083_03819	0	SER00085_03892	0	0	SER00089_01359
fccB_1	Sulfide dehydrogenase [flavocytochrome c] flavoprotein chain	A	AFAEAMJJ_00650	0	0	0	0	0	0	MLNEOOPI_02090	0	0	0	0	0	SER00050_00658	0	0	0	0	0	0	0	0	0	SER00060_02049	0	0	0	0	SER00065_04218	0	SER00067_02096	0	0	0	FAHLPAOJ_01472	SER00074_00819	0	0	0	SER00081_00820	0	SER00083_00661	0	SER00085_01263	0	0	0
group_6194	Streptothricin hydrolase	A	AFAEAMJJ_00776	0	0	0	0	0	0	MLNEOOPI_01955	0	0	0	0	0	SER00050_00517	0	0	0	0	0	0	0	0	0	SER00060_01921	0	0	0	0	SER00065_00881	0	SER00067_01951	0	0	0	FAHLPAOJ_01331	SER00074_00960	0	0	GAECANAC_01019	SER00081_00684	0	SER00083_00515	0	SER00085_01122	0	0	0
group_9404	hypothetical protein	A	AFAEAMJJ_04837	0	0	CEJANKKO_00246	0	0	0	MLNEOOPI_03678	0	0	0	0	0	SER00050_04015	0	0	0	0	0	0	0	0	SER00059_00063	0	SER00061_03055	0	0	0	SER00065_03720	0	SER00067_01747	0	0	0	FAHLPAOJ_04352	0	0	0	0	SER00081_04068	0	SER00083_03846	0	SER00085_03919	0	0	SER00089_01386
group_2600	hypothetical protein	A	AFAEAMJJ_00337	0	0	0	0	0	0	MLNEOOPI_01239	0	0	0	0	0	SER00050_00975	0	0	0	0	0	0	0	0	SER00059_02549	0	0	0	0	0	SER00065_03405	0	SER00067_00061	0	0	0	FAHLPAOJ_01789	SER00074_01708	0	0	0	SER00081_02312	0	SER00083_00930	0	SER00085_04181	0	0	SER00089_00403
group_4100	hypothetical protein	A	0	0	0	CEJANKKO_00240	0	0	0	MLNEOOPI_03672	0	0	0	0	0	SER00050_04021	0	0	0	0	0	0	0	0	SER00059_00069	0	SER00061_03061	0	0	0	SER00065_03714	0	SER00067_01753	0	0	0	FAHLPAOJ_04358	SER00074_04841	0	0	0	SER00081_04074	0	SER00083_03840	0	SER00085_03913	0	0	SER00089_01380
thiO	Glycine oxidase	A	0	0	0	CEJANKKO_01516	0	0	0	MLNEOOPI_02047	0	0	0	0	0	SER00050_00610	0	0	0	0	0	0	0	0	0	0	SER00061_03420	0	0	0	SER00065_04179	0	SER00067_02053	0	0	0	FAHLPAOJ_01424	SER00074_00861	0	0	0	SER00081_00778	0	SER00083_00613	0	SER00085_01215	0	0	0
btuF_2	putative protein	A	AFAEAMJJ_00341	0	0	0	0	0	0	MLNEOOPI_01243	0	0	0	0	0	SER00050_00971	0	0	0	0	0	0	0	0	SER00059_02553	0	0	0	0	0	SER00065_03401	0	SER00067_00057	0	0	0	FAHLPAOJ_01785	SER00074_01704	0	0	0	SER00081_02316	0	SER00083_00926	0	SER00085_04185	0	0	SER00089_00407
group_6201	hypothetical protein	A	AFAEAMJJ_00849	0	0	0	0	0	0	MLNEOOPI_01880	0	0	0	0	0	SER00050_00434	0	0	0	0	0	0	0	0	0	0	0	0	0	0	SER00065_00955	0	SER00067_01875	0	0	0	FAHLPAOJ_01248	SER00074_01036	0	0	0	SER00081_00609	0	SER00083_00432	0	SER00085_01036	0	0	0
group_8915	hypothetical protein	A	AFAEAMJJ_00338	0	0	0	0	0	0	MLNEOOPI_01240	0	0	0	0	0	SER00050_00974	0	0	0	0	0	0	0	0	SER00059_02550	0	0	0	0	0	SER00065_03404	0	SER00067_00060	0	0	0	FAHLPAOJ_01788	SER00074_01707	0	0	0	SER00081_02313	0	SER00083_00929	0	SER00085_04182	0	0	SER00089_00404
group_8916	Iron(3+)-hydroxamate import ATP-binding protein FhuC	A	AFAEAMJJ_00339	0	0	0	0	0	0	MLNEOOPI_01241	0	0	0	0	0	SER00050_00973	0	0	0	0	0	0	0	0	SER00059_02551	0	0	0	0	0	SER00065_03403	0	SER00067_00059	0	0	0	FAHLPAOJ_01787	SER00074_01706	0	0	0	SER00081_02314	0	SER00083_00928	0	SER00085_04183	0	0	SER00089_00405
group_2799	Protein PhlB	A	AFAEAMJJ_03490	0	0	CEJANKKO_03574	0	0	0	MLNEOOPI_02631	0	0	0	0	0	SER00050_03645	0	0	0	0	0	0	0	0	0	0	SER00061_03619	0	0	0	SER00065_02391	0	SER00067_03784	0	0	0	FAHLPAOJ_03858	SER00074_02593	0	0	0	0	0	SER00083_03227	SER00084_04166	SER00085_00070	0	0	0
group_3312	hypothetical protein	A	AFAEAMJJ_03628	0	0	0	0	0	0	MLNEOOPI_03307	0	0	0	0	0	SER00050_03782	0	0	0	0	0	0	0	0	0	0	0	0	0	0	SER00065_03550	0	SER00067_04242	0	0	0	FAHLPAOJ_03995	SER00074_04288	0	0	0	SER00081_03703	0	SER00083_03619	0	SER00085_03553	SER00086_03299	0	0
group_4019	L-ribulose-5-phosphate 4-epimerase UlaF	A	AFAEAMJJ_03838	0	0	0	0	SER00042_04147	0	MLNEOOPI_03899	0	0	0	0	0	0	0	0	0	0	0	0	0	0	0	0	0	0	SER00063_04436	0	SER00065_03900	0	SER00067_04396	0	0	0	0	0	0	0	0	SER00081_03916	0	0	0	SER00085_03455	SER00086_04489	0	0
group_6547	hypothetical protein	A	AFAEAMJJ_03409	0	0	0	0	0	0	MLNEOOPI_02549	0	0	0	0	0	SER00050_03564	0	0	0	0	0	0	0	0	0	0	0	0	0	0	SER00065_02310	0	SER00067_03703	0	0	0	FAHLPAOJ_03777	SER00074_02674	0	0	0	SER00081_03068	SER00082_02735	SER00083_03146	0	0	0	0	SER00089_03351
oprF	Outer membrane porin F	A	0	0	0	CEJANKKO_00231	0	0	0	MLNEOOPI_03663	0	0	0	0	0	SER00050_04030	0	0	0	0	0	0	0	0	0	0	SER00061_03070	0	0	0	SER00065_03705	0	SER00067_01762	0	0	0	FAHLPAOJ_04367	0	0	0	0	SER00081_04083	0	SER00083_03831	0	SER00085_03904	0	0	0
group_2296	Protease synthase and sporulation protein PAI 2	A	AFAEAMJJ_02788	0	0	0	0	0	0	MLNEOOPI_00605	0	0	0	0	0	SER00050_02717	0	0	0	0	0	0	0	0	0	0	0	0	0	0	SER00065_00642	0	SER00067_00692	0	0	0	FAHLPAOJ_00522	SER00074_00603	0	0	0	SER00081_03450	0	SER00083_01331	0	SER00085_00743	0	0	0
group_2688	hypothetical protein	A	AFAEAMJJ_01748	0	0	0	0	0	0	MLNEOOPI_00100	0	0	0	0	0	SER00050_01691	0	0	0	0	0	0	0	0	0	0	0	0	0	0	SER00065_00120	0	SER00067_01215	0	0	0	FAHLPAOJ_00038	SER00074_00097	0	0	0	SER00081_00470	SER00082_03086	SER00083_01819	0	SER00085_02717	0	0	0
group_2745	CTP pyrophosphohydrolase	A	AFAEAMJJ_02701	0	0	0	0	0	0	MLNEOOPI_01767	0	0	0	0	0	SER00050_00323	0	0	0	0	0	0	0	0	0	0	0	0	0	0	SER00065_01079	0	SER00067_02607	0	0	0	FAHLPAOJ_01137	SER00074_01165	0	0	0	SER00081_01323	0	SER00083_00320	0	SER00085_02069	0	0	0
group_5035	hypothetical protein	A	AFAEAMJJ_03626	0	0	0	0	0	0	MLNEOOPI_03309	0	0	0	0	0	SER00050_03780	0	0	0	0	0	0	0	0	0	0	0	0	0	0	SER00065_03552	0	SER00067_04244	0	0	0	FAHLPAOJ_03993	SER00074_04290	0	0	0	SER00081_03701	0	SER00083_03617	0	SER00085_03551	0	0	0
group_5036	hypothetical protein	A	AFAEAMJJ_03629	0	0	0	0	0	0	MLNEOOPI_03306	0	0	0	0	0	SER00050_03783	0	0	0	0	0	0	0	0	0	0	0	0	0	0	SER00065_03549	0	SER00067_04241	0	0	0	FAHLPAOJ_03996	SER00074_04287	0	0	0	SER00081_03704	0	SER00083_03620	0	SER00085_03554	0	0	0
group_5192	hypothetical protein	A	AFAEAMJJ_04836	0	0	0	0	0	0	MLNEOOPI_03679	0	0	0	0	0	SER00050_04014	0	0	0	0	0	0	0	0	SER00059_00062	0	0	0	0	0	SER00065_03721	0	SER00067_01746	0	0	0	FAHLPAOJ_04351	SER00074_03788	0	0	0	SER00081_04067	0	SER00083_03847	0	SER00085_03920	0	0	SER00089_01387
group_6180	hypothetical protein	A	AFAEAMJJ_00658	0	0	0	0	0	0	MLNEOOPI_02082	0	0	0	0	0	SER00050_00650	0	0	0	0	0	0	0	0	0	0	0	0	0	0	SER00065_04210	0	SER00067_02088	0	0	0	FAHLPAOJ_01464	SER00074_00827	0	0	0	SER00081_00812	0	SER00083_00653	0	SER00085_01255	0	0	0
ybjJ_1	Inner membrane protein YbjJ	A	AFAEAMJJ_00659	0	0	0	0	0	0	MLNEOOPI_02081	0	0	0	0	0	SER00050_00649	0	0	0	0	0	0	0	0	0	0	0	0	0	0	SER00065_04209	0	SER00067_02087	0	0	0	FAHLPAOJ_01463	SER00074_00828	0	0	0	SER00081_00811	0	SER00083_00652	0	SER00085_01254	0	0	0
group_6198	Limonene 1,2-monooxygenase	A	AFAEAMJJ_00806	0	0	0	0	0	0	MLNEOOPI_01923	0	0	0	0	0	SER00050_00487	0	0	0	0	0	0	0	0	0	0	0	0	0	0	SER00065_00913	0	SER00067_01919	0	0	0	FAHLPAOJ_01301	SER00074_00992	0	0	0	SER00081_00652	0	SER00083_00485	0	SER00085_01090	0	0	0
group_6409	Right origin-binding protein	A	AFAEAMJJ_02290	0	0	0	0	0	0	MLNEOOPI_03720	0	0	0	0	0	SER00050_03972	0	0	0	0	0	0	0	0	0	0	0	0	0	0	SER00065_03762	0	SER00067_01705	0	0	0	FAHLPAOJ_04309	SER00074_03829	0	0	0	SER00081_04026	SER00082_04602	SER00083_03890	0	SER00085_04644	0	0	0
rob_10	Right origin-binding protein	A	AFAEAMJJ_02291	0	0	0	0	0	0	MLNEOOPI_03719	0	0	0	0	0	SER00050_03973	0	0	0	0	0	0	0	0	0	0	0	0	0	0	SER00065_03761	0	SER00067_01706	0	0	0	FAHLPAOJ_04310	SER00074_03828	0	0	0	SER00081_04027	SER00082_04603	SER00083_03889	0	SER00085_04643	0	0	0
group_6582	hypothetical protein	A	AFAEAMJJ_03627	0	0	0	0	0	0	MLNEOOPI_03308	0	0	0	0	0	SER00050_03781	0	0	0	0	0	0	0	0	0	0	0	0	0	0	SER00065_03551	0	SER00067_04243	0	0	0	FAHLPAOJ_03994	SER00074_04289	0	0	0	SER00081_03702	0	SER00083_03618	0	SER00085_03552	0	0	0
group_6678	hypothetical protein	A	AFAEAMJJ_04358	0	0	0	0	0	0	MLNEOOPI_00477	0	0	0	0	0	SER00050_01327	0	0	0	0	0	0	0	0	0	0	0	0	0	0	SER00065_00513	0	SER00067_00819	0	0	0	FAHLPAOJ_00401	SER00074_00475	0	0	0	SER00081_00096	0	SER00083_01456	0	SER00085_00622	0	0	0
group_8949	hypothetical protein	A	AFAEAMJJ_00660	0	0	0	0	0	0	MLNEOOPI_02080	0	0	0	0	0	SER00050_00648	0	0	0	0	0	0	0	0	0	0	0	0	0	0	SER00065_04208	0	SER00067_02086	0	0	0	FAHLPAOJ_01462	SER00074_00829	0	0	0	SER00081_00810	0	SER00083_00651	0	SER00085_01253	0	0	0
quiA_2	Quinate/shikimate dehydrogenase (quinone)	A	AFAEAMJJ_02288	0	0	0	0	0	0	MLNEOOPI_03722	0	0	0	0	0	SER00050_03970	0	0	0	0	0	0	0	0	0	0	0	0	0	0	SER00065_03763	0	SER00067_01704	0	0	0	FAHLPAOJ_04307	SER00074_03830	0	0	0	SER00081_04024	SER00082_04600	SER00083_03892	0	SER00085_04646	0	0	0
group_1256	L-2,4-diaminobutyrate decarboxylase	A	AFAEAMJJ_02371	0	0	0	0	0	0	MLNEOOPI_03590	0	0	0	0	0	SER00050_04110	0	0	0	0	0	0	0	0	0	0	0	0	0	0	SER00065_03620	0	SER00067_01836	0	0	0	FAHLPAOJ_04447	SER00074_04602	0	0	0	SER00081_04159	0	SER00083_03751	0	SER00085_03824	0	0	0
pheA2_1	Secreted chorismate mutase	A	AFAEAMJJ_00300	0	0	0	0	0	0	MLNEOOPI_01202	0	0	0	0	0	SER00050_01011	0	0	0	0	0	0	0	0	0	0	0	0	SER00063_02799	0	SER00065_02728	0	SER00067_00098	0	FEMKPHGD_00262	0	FAHLPAOJ_01825	SER00074_01745	0	0	0	SER00081_02275	0	SER00083_00967	0	SER00085_02036	0	0	0
group_2592	hypothetical protein	A	AFAEAMJJ_00193	0	0	0	0	0	0	MLNEOOPI_01073	0	0	0	0	0	SER00050_01121	0	0	0	0	0	0	0	0	0	0	0	0	0	0	SER00065_02838	0	SER00067_00207	0	0	0	FAHLPAOJ_01936	SER00074_01852	0	0	0	SER00081_02168	0	SER00083_01077	0	SER00085_01926	0	0	0
group_3132	hypothetical protein	A	AFAEAMJJ_00809	0	0	0	0	0	0	MLNEOOPI_01920	0	0	0	0	0	SER00050_00484	0	0	0	0	0	0	0	0	0	0	0	0	0	0	SER00065_00916	0	SER00067_01916	0	0	0	FAHLPAOJ_01298	SER00074_00995	0	0	0	SER00081_00649	0	SER00083_00482	0	SER00085_01087	0	0	0
group_3713	hypothetical protein	A	AFAEAMJJ_00034	SER00035_00545	0	0	0	0	0	MLNEOOPI_00922	0	0	0	0	0	SER00050_01280	0	0	0	0	0	0	0	0	0	0	0	0	0	0	SER00065_04115	0	SER00067_00377	0	0	0	FAHLPAOJ_02095	SER00074_02005	0	0	0	SER00081_04291	0	SER00083_04258	0	SER00085_01721	0	0	0
group_4650	hypothetical protein	A	AFAEAMJJ_00191	0	0	0	0	0	0	MLNEOOPI_01071	0	0	0	0	0	SER00050_01123	0	0	0	0	0	0	0	0	0	0	0	0	0	0	SER00065_02840	0	SER00067_00209	0	0	0	FAHLPAOJ_01938	SER00074_01854	0	0	0	SER00081_02167	0	SER00083_01079	0	SER00085_01924	0	0	0
group_4703	hypothetical protein	A	AFAEAMJJ_00663	0	0	0	0	0	0	MLNEOOPI_02077	0	0	0	0	0	SER00050_00645	0	0	0	0	0	0	0	0	0	0	0	0	0	0	SER00065_04205	0	SER00067_02083	0	0	0	FAHLPAOJ_01459	SER00074_00832	0	0	0	SER00081_00807	0	SER00083_00648	0	SER00085_01250	0	0	0
group_4913	Aminodeoxychorismate synthase component 1	A	AFAEAMJJ_02604	0	0	0	0	0	0	MLNEOOPI_01672	0	0	0	0	0	SER00050_00227	0	0	0	0	0	0	0	0	0	0	0	0	0	0	SER00065_01174	0	SER00067_02511	0	0	0	FAHLPAOJ_01041	SER00074_01261	0	0	0	SER00081_01227	0	SER00083_00225	0	SER00085_02165	0	0	0
group_6757	hypothetical protein	A	AFAEAMJJ_04781	0	0	0	0	0	0	MLNEOOPI_03813	0	0	0	0	0	SER00050_04732	0	0	0	0	0	0	0	0	0	0	0	0	SER00063_04970	0	SER00065_04671	0	SER00067_04745	0	0	0	FAHLPAOJ_04736	SER00074_04747	0	0	0	SER00081_04739	0	SER00083_04752	0	SER00085_04610	0	0	0
catD_2	3-oxoadipate enol-lactonase 2	A	AFAEAMJJ_04829	0	0	0	0	0	0	MLNEOOPI_03686	0	0	0	0	0	SER00050_04006	0	0	0	0	0	0	0	0	0	0	0	0	0	0	SER00065_03728	0	SER00067_01739	0	0	0	FAHLPAOJ_04343	SER00074_03795	0	0	0	SER00081_04060	0	SER00083_03855	0	SER00085_03927	0	0	0
group_8948	HTH-type transcriptional regulator DmlR	A	AFAEAMJJ_00648	0	0	0	0	0	0	MLNEOOPI_02092	0	0	0	0	0	SER00050_00660	0	0	0	0	0	0	0	0	0	0	0	0	0	0	SER00065_04220	0	SER00067_02098	0	0	0	FAHLPAOJ_01474	SER00074_00817	0	0	0	SER00081_00822	0	SER00083_00663	0	SER00085_01265	0	0	0
group_8994	Transcriptional activator protein EsaR	A	AFAEAMJJ_01230	0	0	0	0	0	0	MLNEOOPI_03159	0	0	0	0	0	SER00050_01759	0	0	0	0	0	0	0	0	0	0	0	0	0	0	SER00065_01744	0	SER00067_02725	0	0	0	FAHLPAOJ_02549	SER00074_03596	0	0	0	SER00081_03375	0	SER00083_02186	SER00084_01125	SER00085_02973	0	0	0
group_9401	3-carboxy-cis,cis-muconate cycloisomerase	A	AFAEAMJJ_04830	0	0	0	0	0	0	MLNEOOPI_03685	0	0	0	0	0	SER00050_04007	0	0	0	0	0	0	0	0	0	0	0	0	0	0	SER00065_03727	0	SER00067_01740	0	0	0	FAHLPAOJ_04344	SER00074_03794	0	0	0	SER00081_04061	0	SER00083_03854	0	SER00085_03926	0	0	0
group_10716	Fructose dehydrogenase cytochrome subunit	A	AFAEAMJJ_03071	0	0	0	0	0	0	MLNEOOPI_04195	0	0	0	0	0	SER00050_02524	0	0	0	0	0	0	0	0	0	0	0	0	0	0	SER00065_02611	0	SER00067_04007	0	0	0	FAHLPAOJ_03314	SER00074_03257	0	0	0	SER00081_01636	0	SER00083_02662	0	SER00085_00346	0	0	0
group_1113	Carboxylesterase NlhH	A	AFAEAMJJ_00783	0	0	0	0	0	0	MLNEOOPI_01948	0	0	0	0	0	SER00050_00510	0	0	0	0	0	0	0	0	0	0	0	0	0	0	SER00065_00888	0	SER00067_01944	0	0	0	FAHLPAOJ_01324	SER00074_00967	0	0	0	SER00081_00677	0	SER00083_00508	0	SER00085_01115	0	0	0
group_14887	6-phosphogluconolactonase	A	AFAEAMJJ_03072	0	0	0	0	0	0	MLNEOOPI_04196	0	0	0	0	0	SER00050_02523	0	0	0	0	0	0	0	0	0	0	0	0	0	0	SER00065_02610	0	SER00067_04006	0	0	0	FAHLPAOJ_03313	SER00074_03256	0	0	0	SER00081_01635	0	SER00083_02661	0	SER00085_00347	0	0	0
group_16003	Transcriptional regulatory protein ZraR	A	AFAEAMJJ_02292	0	0	0	0	0	0	MLNEOOPI_03718	0	0	0	0	0	SER00050_03974	0	0	0	0	0	0	0	0	0	0	0	0	0	0	SER00065_03760	0	SER00067_01707	0	0	0	FAHLPAOJ_04311	SER00074_03827	0	0	0	SER00081_04028	0	SER00083_03888	0	SER00085_04642	0	0	0
group_1917	Type 4 prepilin-like proteins leader peptide-processing enzyme	A	AFAEAMJJ_02527	0	0	0	0	0	0	MLNEOOPI_01595	0	0	0	0	0	SER00050_00150	0	0	0	0	0	0	0	0	0	0	0	0	0	0	SER00065_01251	0	SER00067_02434	0	0	0	FAHLPAOJ_00964	SER00074_01338	0	0	0	SER00081_01149	0	SER00083_00148	0	SER00085_02242	0	0	0
group_2144	Hydrogen cyanide synthase subunit HcnA	A	AFAEAMJJ_00059	0	0	0	0	0	0	MLNEOOPI_00946	0	0	0	0	0	SER00050_01256	0	0	0	0	0	0	0	0	0	0	0	0	0	0	SER00065_02965	0	SER00067_00352	0	0	0	FAHLPAOJ_02071	SER00074_01980	0	0	0	SER00081_02041	0	SER00083_04233	0	SER00085_01746	0	0	0
group_2257	Enterobactin synthase component D	A	AFAEAMJJ_02278	0	0	0	0	0	0	MLNEOOPI_03732	0	0	0	0	0	SER00050_03960	0	0	0	0	0	0	0	0	0	0	0	0	0	0	SER00065_03773	0	SER00067_01694	0	0	0	FAHLPAOJ_04297	SER00074_03840	0	0	0	SER00081_04014	0	SER00083_03902	0	SER00085_04656	0	0	0
group_2277	E3 ubiquitin-protein ligase SlrP	A	AFAEAMJJ_02645	0	0	0	0	0	0	MLNEOOPI_01712	0	0	0	0	0	SER00050_00268	0	0	0	0	0	0	0	0	0	0	0	0	0	0	SER00065_01133	0	SER00067_02553	0	0	0	FAHLPAOJ_01082	SER00074_01219	0	0	0	SER00081_01269	0	SER00083_00266	0	SER00085_02124	0	0	0
group_2591	hypothetical protein	A	AFAEAMJJ_00187	0	0	0	0	0	0	MLNEOOPI_01067	0	0	0	0	0	SER00050_01127	0	0	0	0	0	0	0	0	0	0	0	0	0	0	SER00065_02844	0	SER00067_00213	0	0	0	FAHLPAOJ_01942	SER00074_01858	0	0	0	SER00081_02163	0	SER00083_01083	0	SER00085_01920	0	0	0
group_2632	hypothetical protein	A	AFAEAMJJ_00631	0	0	0	0	0	0	MLNEOOPI_02106	0	0	0	0	0	SER00050_00677	0	0	0	0	0	0	0	0	0	0	0	0	0	0	SER00065_04234	0	SER00067_02112	0	0	0	FAHLPAOJ_01491	SER00074_00803	0	0	0	SER00081_00836	0	SER00083_00680	0	SER00085_01282	0	0	0
group_2683	Putative type II secretion system protein K	A	AFAEAMJJ_01649	0	0	0	0	0	0	MLNEOOPI_00204	0	0	0	0	0	SER00050_01591	0	0	0	0	0	0	0	0	0	0	0	0	0	0	SER00065_00224	0	SER00067_01103	0	0	0	FAHLPAOJ_00138	SER00074_00202	0	0	0	SER00081_00366	0	SER00083_01719	0	SER00085_02816	0	0	0
group_2684	Type II secretion system protein I	A	AFAEAMJJ_01651	0	0	0	0	0	0	MLNEOOPI_00202	0	0	0	0	0	SER00050_01593	0	0	0	0	0	0	0	0	0	0	0	0	0	0	SER00065_00222	0	SER00067_01105	0	0	0	FAHLPAOJ_00136	SER00074_00200	0	0	0	SER00081_00368	0	SER00083_01721	0	SER00085_02814	0	0	0
group_2759	Mycothiol acetyltransferase	A	AFAEAMJJ_02798	0	0	0	0	0	0	MLNEOOPI_00615	0	0	0	0	0	SER00050_02727	0	0	0	0	0	0	0	0	0	0	0	0	0	0	SER00065_00651	0	SER00067_00682	0	0	0	FAHLPAOJ_00532	SER00074_00612	0	0	0	SER00081_03460	0	SER00083_01321	0	SER00085_00753	0	0	0
group_3081	hypothetical protein	A	AFAEAMJJ_00192	0	0	0	0	0	0	MLNEOOPI_01072	0	0	0	0	0	SER00050_01122	0	0	0	0	0	0	0	0	0	0	0	0	0	0	SER00065_02839	0	SER00067_00208	0	0	0	FAHLPAOJ_01937	SER00074_01853	0	0	0	0	0	SER00083_01078	0	SER00085_01925	0	0	0
group_3121	Protease 3	A	AFAEAMJJ_00667	0	0	0	0	0	0	MLNEOOPI_02072	0	0	0	0	0	SER00050_00641	0	0	0	0	0	0	0	0	0	0	0	0	0	0	SER00065_04201	0	SER00067_02079	0	0	0	FAHLPAOJ_01455	SER00074_00836	0	0	0	SER00081_00803	0	SER00083_00644	0	SER00085_01246	0	0	0
group_3222	Pullulanase secretion protein PulS	A	AFAEAMJJ_02323	0	0	0	0	0	0	MLNEOOPI_03642	0	0	0	0	0	SER00050_04051	0	0	0	0	0	0	0	0	0	0	0	0	0	0	SER00065_03684	0	SER00067_01783	0	0	0	FAHLPAOJ_04388	SER00074_04666	0	0	0	SER00081_04105	0	SER00083_03810	0	SER00085_03883	0	0	0
group_3320	hypothetical protein	A	AFAEAMJJ_03809	0	0	0	0	0	0	MLNEOOPI_03928	0	0	0	0	0	SER00050_04219	0	0	0	0	0	0	0	0	0	0	0	0	0	0	SER00065_03871	0	SER00067_04425	0	0	0	FAHLPAOJ_04237	SER00074_04105	0	0	0	SER00081_03887	0	SER00083_04056	0	SER00085_03426	0	0	0
mccB	Cystathionine gamma-lyase	A	AFAEAMJJ_04134	0	0	0	0	0	0	MLNEOOPI_02769	0	0	0	0	0	SER00050_03249	0	0	0	0	0	0	0	0	0	0	0	0	0	0	SER00065_03034	0	SER00067_03388	0	0	0	FAHLPAOJ_03461	SER00074_02847	0	0	0	SER00081_02437	0	SER00083_03361	0	SER00085_03231	0	0	0
mbtB_2	Phenyloxazoline synthase MbtB	A	AFAEAMJJ_04675	0	0	0	0	0	0	MLNEOOPI_02976	0	0	0	0	0	SER00050_02022	0	0	0	0	0	0	0	0	0	0	0	0	0	0	SER00065_01929	0	SER00067_03002	0	0	0	FAHLPAOJ_02812	SER00074_03780	0	0	0	SER00081_03189	0	SER00083_02456	0	SER00085_03162	0	0	0
group_3371	1H-3-hydroxy-4-oxoquinaldine 2,4-dioxygenase	A	AFAEAMJJ_04721	0	0	0	0	0	0	MLNEOOPI_01822	0	0	0	0	0	SER00050_00378	0	0	0	0	0	0	0	0	0	0	0	0	0	0	SER00065_01024	0	SER00067_02662	0	0	0	FAHLPAOJ_01192	SER00074_01110	0	0	0	SER00081_01378	0	SER00083_00375	0	SER00085_00978	0	0	0
group_3740	hypothetical protein	A	AFAEAMJJ_00299	0	0	0	0	0	0	MLNEOOPI_01201	0	0	0	0	0	SER00050_01012	0	0	0	0	0	0	0	0	0	0	0	0	0	0	SER00065_02729	0	SER00067_00099	0	0	0	FAHLPAOJ_01826	SER00074_01746	0	0	0	SER00081_02274	0	SER00083_00968	0	SER00085_02035	0	0	0
group_3790	Heat shock protein HslJ	A	AFAEAMJJ_00842	0	0	0	0	0	0	MLNEOOPI_01887	0	0	0	0	0	SER00050_00441	0	0	0	0	0	0	0	0	0	0	0	0	0	0	SER00065_00948	0	SER00067_01884	0	0	0	FAHLPAOJ_01255	SER00074_01027	0	0	0	SER00081_00616	0	SER00083_00439	0	SER00085_01043	0	0	0
group_3792	hypothetical protein	A	AFAEAMJJ_00850	0	0	0	0	0	0	MLNEOOPI_01879	0	0	0	0	0	SER00050_00433	0	0	0	0	0	0	0	0	0	0	0	0	0	0	SER00065_00956	0	SER00067_01874	0	0	0	FAHLPAOJ_01247	SER00074_01037	0	0	0	SER00081_00608	0	SER00083_00431	0	SER00085_01035	0	0	0
group_3836	hypothetical protein	A	AFAEAMJJ_01584	0	0	0	0	0	0	MLNEOOPI_00270	0	0	0	0	0	SER00050_01531	0	0	0	0	0	0	0	0	0	0	0	0	0	0	SER00065_00305	0	SER00067_01022	0	0	0	FAHLPAOJ_00198	SER00074_00267	0	0	0	SER00081_00301	0	SER00083_01659	0	SER00085_02877	0	0	0
group_3838	High-affinity zinc uptake system ATP-binding protein ZnuC	A	AFAEAMJJ_01639	0	0	0	0	0	0	MLNEOOPI_00214	0	0	0	0	0	SER00050_01581	0	0	0	0	0	0	0	0	0	0	0	0	0	0	SER00065_00234	0	SER00067_01093	0	0	0	FAHLPAOJ_00148	SER00074_00212	0	0	0	SER00081_00356	0	SER00083_01709	0	SER00085_02826	0	0	0
pgrR_7	HTH-type transcriptional regulator PgrR	A	AFAEAMJJ_02081	0	0	0	0	0	0	MLNEOOPI_03450	0	0	0	0	0	SER00050_03102	0	0	0	0	0	0	0	0	0	0	0	0	0	0	SER00065_02136	0	SER00067_01516	0	0	0	FAHLPAOJ_02325	SER00074_03386	0	0	0	SER00081_02714	0	SER00083_02839	0	SER00085_01497	0	0	0
group_3920	hypothetical protein	A	AFAEAMJJ_02678	0	0	0	0	0	0	MLNEOOPI_01746	0	0	0	0	0	SER00050_00301	0	0	0	0	0	0	0	0	0	0	0	0	0	0	SER00065_01100	0	SER00067_02586	0	0	0	FAHLPAOJ_01115	SER00074_01186	0	0	0	SER00081_01302	0	SER00083_00299	0	SER00085_02091	0	0	0
group_3957	Fructose dehydrogenase small subunit	A	AFAEAMJJ_03069	0	0	0	0	0	0	MLNEOOPI_04193	0	0	0	0	0	SER00050_02526	0	0	0	0	0	0	0	0	0	0	0	0	0	0	SER00065_02613	0	SER00067_04009	0	0	0	FAHLPAOJ_03316	SER00074_03259	0	0	0	SER00081_01638	0	SER00083_02664	0	SER00085_00344	0	0	0
group_3987	hypothetical protein	A	AFAEAMJJ_03324	0	0	0	0	0	0	MLNEOOPI_02443	0	0	0	0	0	SER00050_03457	0	0	0	0	0	0	0	0	0	0	0	0	0	0	SER00065_02208	0	SER00067_03594	0	0	0	FAHLPAOJ_03670	SER00074_02777	0	0	0	SER00081_03176	0	SER00083_03041	0	SER00085_00252	0	0	0
group_4010	3-oxoacyl-[acyl-carrier-protein] synthase 2	A	AFAEAMJJ_03669	0	0	0	0	0	0	MLNEOOPI_03266	0	0	0	0	0	SER00050_03823	0	0	0	0	0	0	0	0	0	0	0	0	0	0	SER00065_03505	0	SER00067_04201	0	0	0	FAHLPAOJ_04036	SER00074_04247	0	0	0	SER00081_03744	0	SER00083_03658	0	SER00085_03594	0	0	0
group_4024	FKBP-type peptidyl-prolyl cis-trans isomerase FkpA	A	AFAEAMJJ_03876	0	0	0	0	0	0	MLNEOOPI_03859	0	0	0	0	0	SER00050_04160	0	0	0	0	0	0	0	0	0	0	0	0	0	0	SER00065_03939	0	SER00067_04357	0	0	0	FAHLPAOJ_04178	SER00074_04046	0	0	0	SER00081_03956	0	SER00083_03997	0	SER00085_03493	0	0	0
group_4030	Protein YhjR	A	AFAEAMJJ_03949	0	0	0	0	0	0	MLNEOOPI_02853	0	0	0	0	0	SER00050_03336	0	0	0	0	0	0	0	0	0	0	0	0	0	0	SER00065_03118	0	SER00067_03472	0	0	0	FAHLPAOJ_03548	SER00074_02933	0	0	0	SER00081_02523	0	SER00083_03435	0	SER00085_03309	0	0	0
group_4048	Molybdenum cofactor guanylyltransferase	A	AFAEAMJJ_04198	0	0	0	0	0	0	MLNEOOPI_04240	0	0	0	0	0	SER00050_04484	0	0	0	0	0	0	0	0	0	0	0	0	0	0	SER00065_04252	0	SER00067_04586	0	0	0	FAHLPAOJ_04561	SER00074_04521	0	0	0	SER00081_04314	0	SER00083_04512	0	SER00085_04061	0	0	0
besA_3	Ferri-bacillibactin esterase BesA	A	AFAEAMJJ_03075	0	0	0	0	0	0	MLNEOOPI_04199	0	0	0	0	0	SER00050_02520	0	0	0	0	0	0	0	0	0	0	0	0	0	0	SER00065_02607	0	SER00067_04003	0	0	0	FAHLPAOJ_03310	SER00074_03253	0	0	0	SER00081_01632	0	SER00083_02658	0	SER00085_00350	0	0	0
group_4631	HTH-type transcriptional regulator TrpI	A	AFAEAMJJ_00033	0	0	0	0	0	0	MLNEOOPI_00921	0	0	0	0	0	SER00050_01281	0	0	0	0	0	0	0	0	0	0	0	0	0	0	SER00065_04114	0	SER00067_00378	0	0	0	FAHLPAOJ_02096	SER00074_02006	0	0	0	SER00081_04290	0	SER00083_04259	0	SER00085_01720	0	0	0
group_4636	hypothetical protein	A	AFAEAMJJ_00097	0	0	0	0	0	0	MLNEOOPI_00982	0	0	0	0	0	SER00050_01219	0	0	0	0	0	0	0	0	0	0	0	0	0	0	SER00065_02929	0	0	0	0	0	FAHLPAOJ_02034	SER00074_01943	0	0	0	SER00081_02078	0	SER00083_04195	0	SER00085_01783	0	0	0
group_4665	hypothetical protein	A	AFAEAMJJ_00319	0	0	0	0	0	0	MLNEOOPI_01221	0	0	0	0	0	SER00050_00993	0	0	0	0	0	0	0	0	0	0	0	0	0	0	SER00065_02708	0	SER00067_00079	0	0	0	FAHLPAOJ_01807	SER00074_01726	0	0	0	SER00081_02294	0	SER00083_00948	0	SER00085_02056	0	0	0
besA_2	Ferri-bacillibactin esterase BesA	A	AFAEAMJJ_01278	0	0	0	0	0	0	MLNEOOPI_03111	0	0	0	0	0	SER00050_01813	0	0	0	0	0	0	0	0	0	0	0	0	0	0	SER00065_01792	0	SER00067_02778	0	0	0	FAHLPAOJ_02603	SER00074_03645	0	0	0	SER00081_03324	0	SER00083_02238	0	SER00085_03025	0	0	0
group_4813	Pullulanase secretion protein PulS	A	AFAEAMJJ_01645	0	0	0	0	0	0	MLNEOOPI_00208	0	0	0	0	0	SER00050_01587	0	0	0	0	0	0	0	0	0	0	0	0	0	0	SER00065_00228	0	SER00067_01099	0	0	0	FAHLPAOJ_00142	SER00074_00206	0	0	0	SER00081_00362	0	SER00083_01715	0	SER00085_02820	0	0	0
group_4848	hypothetical protein	A	AFAEAMJJ_02112	0	0	0	0	0	0	MLNEOOPI_03419	0	0	0	0	0	SER00050_03133	0	0	0	0	0	0	0	0	0	0	0	0	0	0	SER00065_02167	0	SER00067_01547	0	0	0	FAHLPAOJ_02356	SER00074_03355	0	0	0	SER00081_02683	0	SER00083_02808	0	SER00085_01528	0	0	0
group_4861	Diacylglycerol kinase	A	AFAEAMJJ_02221	0	0	0	0	0	0	MLNEOOPI_04469	0	0	0	0	0	SER00050_04624	0	0	0	0	0	0	0	0	0	0	0	0	0	0	SER00065_04457	0	0	0	0	0	FAHLPAOJ_02472	SER00074_03902	0	0	0	SER00081_04615	0	SER00083_04598	0	SER00085_01643	0	0	0
group_4920	Metal-binding protein ZinT	A	AFAEAMJJ_02670	0	0	0	0	0	0	MLNEOOPI_01738	0	0	0	0	0	SER00050_00293	0	0	0	0	0	0	0	0	0	0	0	0	0	0	SER00065_01108	0	SER00067_02578	0	0	0	FAHLPAOJ_01107	SER00074_01194	0	0	0	SER00081_01294	0	SER00083_00291	0	SER00085_02099	0	0	0
group_4964	Fructose dehydrogenase large subunit	A	AFAEAMJJ_03070	0	0	0	0	0	0	MLNEOOPI_04194	0	0	0	0	0	SER00050_02525	0	0	0	0	0	0	0	0	0	0	0	0	0	0	SER00065_02612	0	SER00067_04008	0	0	0	FAHLPAOJ_03315	SER00074_03258	0	0	0	SER00081_01637	0	SER00083_02663	0	SER00085_00345	0	0	0
group_5041	Toxin and drug export protein A	A	AFAEAMJJ_03670	0	0	0	0	0	0	MLNEOOPI_03265	0	0	0	0	0	SER00050_03824	0	0	0	0	0	0	0	0	0	0	0	0	0	0	SER00065_03504	0	SER00067_04200	0	0	0	FAHLPAOJ_04037	SER00074_04246	0	0	0	SER00081_03745	0	SER00083_03659	0	SER00085_03595	0	0	0
group_5044	Macrolide export protein MacA	A	AFAEAMJJ_03672	0	0	0	0	0	0	MLNEOOPI_03263	0	0	0	0	0	SER00050_03826	0	0	0	0	0	0	0	0	0	0	0	0	0	0	SER00065_03502	0	SER00067_04198	0	0	0	FAHLPAOJ_04039	SER00074_04244	0	0	0	SER00081_03748	0	SER00083_03661	0	SER00085_03597	0	0	0
group_510	hypothetical protein	A	AFAEAMJJ_01982	0	0	0	0	0	0	MLNEOOPI_03551	0	0	0	0	0	SER00050_03004	0	0	0	0	0	0	0	0	0	0	0	0	0	0	SER00065_02035	0	SER00067_01414	0	0	0	FAHLPAOJ_02227	SER00074_03488	0	0	0	SER00081_02813	0	SER00083_02937	0	SER00085_01399	0	0	0
group_5127	hypothetical protein	A	AFAEAMJJ_04264	0	0	0	0	0	0	MLNEOOPI_04307	0	0	0	0	0	SER00050_04417	0	0	0	0	0	0	0	0	0	0	0	0	0	0	SER00065_04323	0	SER00067_04520	0	0	0	FAHLPAOJ_04494	SER00074_04454	0	0	0	SER00081_04381	0	SER00083_04445	0	SER00085_04128	0	0	0
mocA	hypothetical protein	A	AFAEAMJJ_04488	0	0	0	0	0	0	MLNEOOPI_04166	0	0	0	0	0	SER00050_02552	0	0	0	0	0	0	0	0	0	0	0	0	0	0	SER00065_02640	0	SER00067_04036	0	0	0	FAHLPAOJ_03342	SER00074_04355	0	0	0	SER00081_01665	0	SER00083_02691	0	SER00085_00318	0	0	0
pcaK_3	4-hydroxybenzoate transporter PcaK	A	AFAEAMJJ_04823	0	0	0	0	0	0	MLNEOOPI_03692	0	0	0	0	0	SER00050_04000	0	0	0	0	0	0	0	0	0	0	0	0	0	0	SER00065_03734	0	SER00067_01733	0	0	0	FAHLPAOJ_04337	SER00074_03801	0	0	0	SER00081_04054	0	SER00083_03861	0	SER00085_03933	0	0	0
group_5633	Threonine efflux protein	A	AFAEAMJJ_00032	0	0	0	0	0	0	MLNEOOPI_00920	0	0	0	0	0	SER00050_01282	0	0	0	0	0	0	0	0	0	0	0	0	0	0	SER00065_04113	0	SER00067_00379	0	0	0	FAHLPAOJ_02097	SER00074_02007	0	0	0	SER00081_04289	0	SER00083_04260	0	SER00085_01719	0	0	0
group_5755	hypothetical protein	A	AFAEAMJJ_00709	0	0	0	0	0	0	MLNEOOPI_02019	0	0	0	0	0	SER00050_00578	0	0	0	0	0	0	0	0	0	0	0	0	0	0	SER00065_04148	0	SER00067_02021	0	0	0	FAHLPAOJ_01392	SER00074_00889	0	0	0	SER00081_00747	0	SER00083_00583	0	SER00085_01183	0	0	0
group_6101	hypothetical protein	A	AFAEAMJJ_00014	0	0	0	0	0	0	MLNEOOPI_00902	0	0	0	0	0	SER00050_01300	0	0	0	0	0	0	0	0	0	0	0	0	0	0	SER00065_04095	0	SER00067_00397	0	0	0	FAHLPAOJ_02115	SER00074_02025	0	0	0	SER00081_04271	0	SER00083_04278	0	SER00085_01701	0	0	0
group_6106	hypothetical protein	A	AFAEAMJJ_00042	0	0	0	0	0	0	MLNEOOPI_00929	0	0	0	0	0	SER00050_01273	0	0	0	0	0	0	0	0	0	0	0	0	0	0	SER00065_04123	0	SER00067_00369	0	0	0	FAHLPAOJ_02088	SER00074_01997	0	0	0	SER00081_04299	0	SER00083_04250	0	SER00085_01729	0	0	0
caiD	Carnitinyl-CoA dehydratase	A	AFAEAMJJ_00044	0	0	0	0	0	0	MLNEOOPI_00931	0	0	0	0	0	SER00050_01271	0	0	0	0	0	0	0	0	0	0	0	0	0	0	SER00065_04125	0	SER00067_00367	0	0	0	FAHLPAOJ_02086	SER00074_01995	0	0	0	SER00081_04301	0	SER00083_04248	0	SER00085_01731	0	0	0
group_6109	Alpha-ketoglutaric semialdehyde dehydrogenase	A	AFAEAMJJ_00054	0	0	0	0	0	0	MLNEOOPI_00941	0	0	0	0	0	SER00050_01261	0	0	0	0	0	0	0	0	0	0	0	0	0	0	SER00065_04135	0	SER00067_00357	0	0	0	FAHLPAOJ_02076	SER00074_01985	0	0	0	SER00081_04311	0	SER00083_04238	0	SER00085_01741	0	0	0
group_6110	Hydrogen cyanide synthase subunit HcnB	A	AFAEAMJJ_00060	0	0	0	0	0	0	MLNEOOPI_00947	0	0	0	0	0	SER00050_01255	0	0	0	0	0	0	0	0	0	0	0	0	0	0	SER00065_02964	0	SER00067_00351	0	0	0	FAHLPAOJ_02070	SER00074_01979	0	0	0	SER00081_02042	0	SER00083_04232	0	SER00085_01747	0	0	0
group_6167	hypothetical protein	A	AFAEAMJJ_00549	0	0	0	0	0	0	MLNEOOPI_01398	0	0	0	0	0	SER00050_00766	0	0	0	0	0	0	0	0	0	0	0	0	0	0	SER00065_03246	0	SER00067_02186	0	0	0	FAHLPAOJ_01580	SER00074_01549	0	0	0	SER00081_00903	0	SER00083_00771	0	SER00085_03750	0	0	0
group_6190	Cys-tRNA(Pro)/Cys-tRNA(Cys) deacylase YbaK	A	AFAEAMJJ_00706	0	0	0	0	0	0	MLNEOOPI_02022	0	0	0	0	0	SER00050_00581	0	0	0	0	0	0	0	0	0	0	0	0	0	0	SER00065_04151	0	SER00067_02025	0	0	0	FAHLPAOJ_01395	SER00074_00886	0	0	0	SER00081_00750	0	SER00083_00586	0	SER00085_01186	0	0	0
group_6197	hypothetical protein	A	AFAEAMJJ_00803	0	0	0	0	0	0	MLNEOOPI_01926	0	0	0	0	0	SER00050_00490	0	0	0	0	0	0	0	0	0	0	0	0	0	0	SER00065_00910	0	SER00067_01922	0	0	0	FAHLPAOJ_01304	SER00074_00989	0	0	0	SER00081_00655	0	SER00083_00488	0	SER00085_01093	0	0	0
group_6312	hypothetical protein	A	AFAEAMJJ_01647	0	0	0	0	0	0	MLNEOOPI_00206	0	0	0	0	0	SER00050_01589	0	0	0	0	0	0	0	0	0	0	0	0	0	0	SER00065_00226	0	SER00067_01101	0	0	0	FAHLPAOJ_00140	SER00074_00204	0	0	0	SER00081_00364	0	SER00083_01717	0	SER00085_02818	0	0	0
group_6313	Type II secretion system protein L	A	AFAEAMJJ_01648	0	0	0	0	0	0	MLNEOOPI_00205	0	0	0	0	0	SER00050_01590	0	0	0	0	0	0	0	0	0	0	0	0	0	0	SER00065_00225	0	SER00067_01102	0	0	0	FAHLPAOJ_00139	SER00074_00203	0	0	0	SER00081_00365	0	SER00083_01718	0	SER00085_02817	0	0	0
group_6314	hypothetical protein	A	AFAEAMJJ_01658	0	0	0	0	0	0	MLNEOOPI_00195	0	0	0	0	0	SER00050_01600	0	0	0	0	0	0	0	0	0	0	0	0	0	0	SER00065_00215	0	SER00067_01112	0	0	0	FAHLPAOJ_00129	SER00074_00193	0	0	0	SER00081_00375	0	SER00083_01728	0	SER00085_02807	0	0	0
group_6315	hypothetical protein	A	AFAEAMJJ_01660	0	0	0	0	0	0	MLNEOOPI_00193	0	0	0	0	0	SER00050_01602	0	0	0	0	0	0	0	0	0	0	0	0	0	0	SER00065_00213	0	SER00067_01114	0	0	0	FAHLPAOJ_00127	SER00074_00191	0	0	0	SER00081_00377	0	SER00083_01730	0	SER00085_02805	0	0	0
group_6339	Urea transporter	A	AFAEAMJJ_01834	0	0	0	0	0	0	MLNEOOPI_00040	0	0	0	0	0	SER00050_04674	0	0	0	0	0	0	0	0	0	0	0	0	0	0	SER00065_00040	0	SER00067_01274	0	0	0	FAHLPAOJ_04678	SER00074_00040	0	0	0	SER00081_00532	0	SER00083_04687	0	SER00085_04376	0	0	0
group_6363	Right origin-binding protein	A	AFAEAMJJ_01981	0	0	0	0	0	0	MLNEOOPI_03552	0	0	0	0	0	SER00050_03003	0	0	0	0	0	0	0	0	0	0	0	0	0	0	SER00065_02034	0	SER00067_01413	0	0	0	FAHLPAOJ_02226	SER00074_03489	0	0	0	SER00081_02814	0	SER00083_02938	0	SER00085_01398	0	0	0
group_6367	hypothetical protein	A	AFAEAMJJ_02027	0	0	0	0	0	0	MLNEOOPI_03504	0	0	0	0	0	SER00050_03049	0	0	0	0	0	0	0	0	0	0	0	0	0	0	SER00065_02082	0	SER00067_01462	0	0	0	FAHLPAOJ_02272	SER00074_03440	0	0	0	SER00081_02768	0	SER00083_02892	0	SER00085_01444	0	0	0
group_6376	Putative multidrug resistance protein MdtD	A	AFAEAMJJ_02082	0	0	0	0	0	0	MLNEOOPI_03449	0	0	0	0	0	SER00050_03103	0	0	0	0	0	0	0	0	0	0	0	0	0	0	SER00065_02137	0	SER00067_01517	0	0	0	FAHLPAOJ_02326	SER00074_03385	0	0	0	SER00081_02713	0	SER00083_02838	0	SER00085_01498	0	0	0
group_6424	Putative glutamate--cysteine ligase 2	A	AFAEAMJJ_02380	0	0	0	0	0	0	MLNEOOPI_01458	0	0	0	0	0	SER00050_00009	0	0	0	0	0	0	0	0	0	0	0	0	0	0	SER00065_01393	0	SER00067_02294	0	0	0	FAHLPAOJ_00823	SER00074_01479	0	0	0	SER00081_01010	0	SER00083_00010	0	SER00085_02378	0	0	0
group_6437	FMN-dependent NADH-azoreductase	A	AFAEAMJJ_02491	0	0	0	0	0	0	MLNEOOPI_01560	0	0	0	0	0	SER00050_00114	0	0	0	0	0	0	0	0	0	0	0	0	0	0	SER00065_01286	0	SER00067_02399	0	0	0	FAHLPAOJ_00928	SER00074_01378	0	0	0	SER00081_01114	0	SER00083_00112	0	SER00085_02278	0	0	0
group_6446	Quercetin 2,3-dioxygenase	A	AFAEAMJJ_02579	0	0	0	0	0	0	MLNEOOPI_01647	0	0	0	0	0	SER00050_00202	0	0	0	0	0	0	0	0	0	0	0	0	0	0	SER00065_01199	0	SER00067_02486	0	0	0	FAHLPAOJ_01016	SER00074_01286	0	0	0	SER00081_01202	0	SER00083_00200	0	SER00085_02190	0	0	0
patB	Cystathionine beta-lyase PatB	A	AFAEAMJJ_02625	0	0	0	0	0	0	MLNEOOPI_01692	0	0	0	0	0	SER00050_00248	0	0	0	0	0	0	0	0	0	0	0	0	0	0	SER00065_01153	0	SER00067_02532	0	0	0	FAHLPAOJ_01062	SER00074_01240	0	0	0	SER00081_01248	0	SER00083_00246	0	SER00085_02144	0	0	0
group_6456	hypothetical protein	A	AFAEAMJJ_02677	0	0	0	0	0	0	MLNEOOPI_01745	0	0	0	0	0	SER00050_00300	0	0	0	0	0	0	0	0	0	0	0	0	0	0	SER00065_01101	0	SER00067_02585	0	0	0	FAHLPAOJ_01114	SER00074_01187	0	0	0	SER00081_01301	0	SER00083_00298	0	SER00085_02092	0	0	0
group_6563	Glutaredoxin-like protein NrdH	A	AFAEAMJJ_03528	0	0	0	0	0	0	MLNEOOPI_02674	0	0	0	0	0	SER00050_03684	0	0	0	0	0	0	0	0	0	0	0	0	0	0	SER00065_02430	0	SER00067_03822	0	0	0	FAHLPAOJ_03897	SER00074_02534	0	0	0	SER00081_02947	0	SER00083_03271	0	SER00085_00031	0	0	0
group_6590	Cysteine desulfurase SufS	A	AFAEAMJJ_03692	0	0	0	0	0	0	MLNEOOPI_03243	0	0	0	0	0	SER00050_03846	0	0	0	0	0	0	0	0	0	0	0	0	0	0	SER00065_03482	0	SER00067_04178	0	0	0	FAHLPAOJ_04059	SER00074_04224	0	0	0	SER00081_03768	0	SER00083_03681	0	SER00085_03617	0	0	0
group_6610	hypothetical protein	A	AFAEAMJJ_03811	0	0	0	0	0	0	MLNEOOPI_03926	0	0	0	0	0	SER00050_04217	0	0	0	0	0	0	0	0	0	0	0	0	0	0	SER00065_03873	0	SER00067_04423	0	0	0	FAHLPAOJ_04235	SER00074_04103	0	0	0	SER00081_03889	0	SER00083_04054	0	SER00085_03428	0	0	0
group_6615	Orotate phosphoribosyltransferase	A	AFAEAMJJ_03833	0	0	0	0	0	0	MLNEOOPI_03904	0	0	0	0	0	SER00050_04195	0	0	0	0	0	0	0	0	0	0	0	0	0	0	SER00065_03895	0	SER00067_04401	0	0	0	FAHLPAOJ_04213	SER00074_04081	0	0	0	SER00081_03911	0	SER00083_04032	0	SER00085_03450	0	0	0
group_6620	hypothetical protein	A	AFAEAMJJ_03877	0	0	0	0	0	0	MLNEOOPI_03858	0	0	0	0	0	SER00050_04159	0	0	0	0	0	SER00056_04496	0	0	0	0	0	0	0	0	SER00065_03940	0	0	0	0	0	FAHLPAOJ_04177	SER00074_04045	0	0	0	SER00081_03957	0	SER00083_03996	0	SER00085_03494	0	0	0
ido	L-isoleucine-4-hydroxylase	A	AFAEAMJJ_04135	0	0	0	0	0	0	MLNEOOPI_02768	0	0	0	0	0	SER00050_03248	0	0	0	0	0	0	0	0	0	0	0	0	0	0	SER00065_03033	0	SER00067_03387	0	0	0	FAHLPAOJ_03460	SER00074_02846	0	0	0	SER00081_02436	0	SER00083_03360	0	SER00085_03230	0	0	0
epsJ_3	putative glycosyltransferase EpsJ	A	AFAEAMJJ_04247	0	0	0	0	0	0	MLNEOOPI_04290	0	0	0	0	0	SER00050_04434	0	0	0	0	0	0	0	0	0	0	0	0	0	0	SER00065_04306	0	SER00067_04537	0	0	0	FAHLPAOJ_04511	SER00074_04471	0	0	0	SER00081_04364	0	SER00083_04462	0	SER00085_04111	0	0	0
group_6674	hypothetical protein	A	AFAEAMJJ_04337	0	0	0	0	0	0	MLNEOOPI_00498	0	0	0	0	0	SER00050_02617	0	0	0	0	0	0	0	0	0	0	0	0	0	0	SER00065_00534	0	SER00067_00798	0	0	0	FAHLPAOJ_00422	SER00074_00496	0	0	0	SER00081_00074	0	SER00083_01435	0	SER00085_00643	0	0	0
group_6675	hypothetical protein	A	AFAEAMJJ_04338	0	0	0	0	0	0	MLNEOOPI_00497	0	0	0	0	0	SER00050_02616	0	0	0	0	0	0	0	0	0	0	0	0	0	0	SER00065_00533	0	SER00067_00799	0	0	0	FAHLPAOJ_00421	SER00074_00495	0	0	0	SER00081_00075	0	SER00083_01436	0	SER00085_00642	0	0	0
group_6679	hypothetical protein	A	AFAEAMJJ_04377	0	0	0	0	0	0	MLNEOOPI_00459	0	0	0	0	0	SER00050_01344	0	0	0	0	0	0	0	0	0	0	0	0	0	0	SER00065_00495	0	SER00067_00837	0	0	0	FAHLPAOJ_00384	SER00074_00457	0	0	0	SER00081_00114	0	SER00083_01473	0	SER00085_00605	0	0	0
group_6680	hypothetical protein	A	AFAEAMJJ_04378	0	0	0	0	0	0	MLNEOOPI_00458	0	0	0	0	0	SER00050_01345	0	0	0	0	0	0	0	0	0	0	0	0	0	0	SER00065_00494	0	SER00067_00838	0	0	0	FAHLPAOJ_00383	SER00074_00456	0	0	0	SER00081_00115	0	SER00083_01474	0	SER00085_00604	0	0	0
group_6729	Dimodular nonribosomal peptide synthase	A	AFAEAMJJ_04677	0	0	0	0	0	0	MLNEOOPI_02974	0	0	0	0	0	SER00050_02024	0	0	0	0	0	0	0	0	0	0	0	0	0	0	SER00065_01931	0	SER00067_03004	0	0	0	FAHLPAOJ_02814	SER00074_03782	0	0	0	SER00081_03187	0	SER00083_02458	0	SER00085_03164	0	0	0
group_6770	DNA processing protein DprA	A	AFAEAMJJ_04870	0	0	0	0	0	0	MLNEOOPI_04611	0	0	0	0	0	SER00050_04767	0	0	0	0	0	0	0	0	0	0	0	0	0	0	SER00065_04728	0	SER00067_04806	0	0	0	FAHLPAOJ_04771	SER00074_04804	0	0	0	SER00081_04824	0	SER00083_04787	0	SER00085_04668	0	0	0
group_698	hypothetical protein	A	AFAEAMJJ_02262	0	0	0	0	0	0	MLNEOOPI_03751	0	0	0	0	0	SER00050_03946	0	0	0	0	0	0	0	0	0	0	0	0	0	0	SER00065_03790	0	SER00067_01680	0	0	0	FAHLPAOJ_02515	SER00074_03859	0	0	0	0	0	SER00083_03916	0	SER00085_01684	0	0	0
group_7370	Ferric enterobactin transport ATP-binding protein FepC	A	AFAEAMJJ_04353	0	0	0	0	0	0	MLNEOOPI_00482	0	0	0	0	0	SER00050_01322	0	0	0	0	0	0	0	0	0	0	0	0	0	0	SER00065_00518	0	SER00067_00814	0	0	0	FAHLPAOJ_00406	SER00074_00480	0	0	0	SER00081_00091	0	SER00083_01451	0	SER00085_00627	0	0	0
group_8250	Acetoin catabolism regulatory protein	A	AFAEAMJJ_00655	0	0	0	0	0	0	MLNEOOPI_02085	0	0	0	0	0	SER00050_00653	0	0	0	0	0	0	0	0	0	0	0	0	0	0	SER00065_04213	0	SER00067_02091	0	0	0	FAHLPAOJ_01467	SER00074_00824	0	0	0	SER00081_00815	0	SER00083_00656	0	SER00085_01258	0	0	0
group_8251	Protein TonB	A	AFAEAMJJ_04704	0	0	0	0	0	0	MLNEOOPI_01805	0	0	0	0	0	SER00050_00361	0	0	0	0	0	0	0	0	0	0	0	0	0	0	SER00065_01041	0	SER00067_02645	0	0	0	FAHLPAOJ_01175	SER00074_01127	0	0	0	SER00081_01361	0	SER00083_00358	0	SER00085_00961	0	0	0
group_8693	Right origin-binding protein	A	AFAEAMJJ_02844	0	0	0	0	0	0	MLNEOOPI_00660	0	0	0	0	0	SER00050_02778	0	0	0	0	0	0	0	0	0	0	0	0	0	0	SER00065_00696	0	SER00067_00638	0	0	0	FAHLPAOJ_00584	SER00074_00657	0	0	0	SER00081_03505	0	SER00083_01264	0	SER00085_00804	0	0	0
group_8888	3-hydroxyadipyl-CoA dehydrogenase	A	AFAEAMJJ_00048	0	0	0	0	0	0	MLNEOOPI_00935	0	0	0	0	0	SER00050_01267	0	0	0	0	0	0	0	0	0	0	0	0	0	0	SER00065_04129	0	SER00067_00363	0	0	0	FAHLPAOJ_02082	SER00074_01991	0	0	0	SER00081_04305	0	SER00083_04244	0	SER00085_01735	0	0	0
group_8889	Transcriptional activator protein AnoR	A	AFAEAMJJ_00049	0	0	0	0	0	0	MLNEOOPI_00936	0	0	0	0	0	SER00050_01266	0	0	0	0	0	0	0	0	0	0	0	0	0	0	SER00065_04130	0	SER00067_00362	0	0	0	FAHLPAOJ_02081	SER00074_01990	0	0	0	SER00081_04306	0	SER00083_04243	0	SER00085_01736	0	0	0
group_8890	hypothetical protein	A	AFAEAMJJ_00051	0	0	0	0	0	0	MLNEOOPI_00938	0	0	0	0	0	SER00050_01264	0	0	0	0	0	0	0	0	0	0	0	0	0	0	SER00065_04132	0	SER00067_00360	0	0	0	FAHLPAOJ_02079	SER00074_01988	0	0	0	SER00081_04308	0	SER00083_04241	0	SER00085_01738	0	0	0
group_8891	Delta(1)-pyrroline-2-carboxylate/Delta(1)-piperideine-2-carboxylate reductase	A	AFAEAMJJ_00052	0	0	0	0	0	0	MLNEOOPI_00939	0	0	0	0	0	SER00050_01263	0	0	0	0	0	0	0	0	0	0	0	0	0	0	SER00065_04133	0	SER00067_00359	0	0	0	FAHLPAOJ_02078	SER00074_01987	0	0	0	SER00081_04309	0	SER00083_04240	0	SER00085_01739	0	0	0
group_8892	4-hydroxyproline 2-epimerase	A	AFAEAMJJ_00057	0	0	0	0	0	0	MLNEOOPI_00944	0	0	0	0	0	SER00050_01258	0	0	0	0	0	0	0	0	0	0	0	0	0	0	SER00065_02967	0	SER00067_00354	0	0	0	FAHLPAOJ_02073	SER00074_01982	0	0	0	SER00081_02039	0	SER00083_04235	0	SER00085_01744	0	0	0
group_8893	Hydrogen cyanide synthase subunit HcnC	A	AFAEAMJJ_00058	0	0	0	0	0	0	MLNEOOPI_00945	0	0	0	0	0	SER00050_01257	0	0	0	0	0	0	0	0	0	0	0	0	0	0	SER00065_02966	0	SER00067_00353	0	0	0	FAHLPAOJ_02072	SER00074_01981	0	0	0	SER00081_02040	0	SER00083_04234	0	SER00085_01745	0	0	0
group_8894	hypothetical protein	A	AFAEAMJJ_00075	0	0	0	0	0	0	MLNEOOPI_00962	0	0	0	0	0	SER00050_01240	0	0	0	0	0	0	0	0	0	0	0	0	0	0	SER00065_02949	0	SER00067_00334	0	0	0	FAHLPAOJ_02055	SER00074_01964	0	0	0	SER00081_02057	0	SER00083_04216	0	SER00085_01762	0	0	0
quiA_1	Quinate/shikimate dehydrogenase (quinone)	A	AFAEAMJJ_00666	0	0	0	0	0	0	MLNEOOPI_02073	0	0	0	0	0	SER00050_00642	0	0	0	0	0	0	0	0	0	0	0	0	0	0	SER00065_04202	0	SER00067_02080	0	0	0	FAHLPAOJ_01456	SER00074_00835	0	0	0	SER00081_00804	0	SER00083_00645	0	SER00085_01247	0	0	0
group_8962	Enterochelin esterase	A	AFAEAMJJ_00719	0	0	0	0	0	0	MLNEOOPI_02007	0	0	0	0	0	SER00050_00567	0	0	0	0	0	0	0	0	0	0	0	0	0	0	SER00065_04137	0	SER00067_02010	0	0	0	FAHLPAOJ_01381	SER00074_00900	0	0	0	SER00081_00736	0	SER00083_00572	0	SER00085_01172	0	0	0
group_8963	hypothetical protein	A	AFAEAMJJ_00722	0	0	0	0	0	0	MLNEOOPI_02004	0	0	0	0	0	SER00050_00564	0	0	0	0	0	0	0	0	0	0	0	0	0	0	SER00065_00825	0	SER00067_02007	0	0	0	FAHLPAOJ_01378	SER00074_00903	0	0	0	SER00081_00733	0	SER00083_00569	0	SER00085_01169	0	0	0
group_8965	hypothetical protein	A	AFAEAMJJ_00802	0	0	0	0	0	0	MLNEOOPI_01927	0	0	0	0	0	SER00050_00491	0	0	0	0	0	0	0	0	0	0	0	0	0	0	SER00065_00909	0	SER00067_01923	0	0	0	FAHLPAOJ_01305	SER00074_00988	0	0	0	SER00081_00656	0	SER00083_00489	0	SER00085_01094	0	0	0
group_8972	hypothetical protein	A	AFAEAMJJ_01029	0	0	0	0	0	0	MLNEOOPI_02287	0	0	0	0	0	SER00050_02161	0	0	0	0	0	0	0	0	0	0	0	0	0	0	SER00065_01553	0	SER00067_03159	0	0	0	FAHLPAOJ_02984	SER00074_02328	0	0	0	SER00081_01874	0	SER00083_01987	0	SER00085_02518	0	0	0
group_8975	Diguanylate cyclase DgcN	A	AFAEAMJJ_01089	0	0	0	0	0	0	MLNEOOPI_02227	0	0	0	0	0	SER00050_02221	0	0	0	0	0	0	0	0	0	0	0	0	0	0	SER00065_01613	0	SER00067_03219	0	0	0	FAHLPAOJ_02924	SER00074_02388	0	0	0	SER00081_01934	0	SER00083_02047	0	SER00085_02578	0	0	0
group_9096	hypothetical protein	A	AFAEAMJJ_01575	0	0	0	0	0	0	MLNEOOPI_00279	0	0	0	0	0	SER00050_01521	0	0	0	0	0	0	0	0	0	0	0	0	0	0	SER00065_00314	0	SER00067_01018	0	0	0	FAHLPAOJ_00208	SER00074_00276	0	0	0	SER00081_00292	0	SER00083_01649	0	SER00085_02887	0	0	0
group_9102	hypothetical protein	A	AFAEAMJJ_01640	0	0	0	0	0	0	MLNEOOPI_00213	0	0	0	0	0	SER00050_01582	0	0	0	0	0	0	0	0	0	0	0	0	0	0	SER00065_00233	0	SER00067_01094	0	0	0	FAHLPAOJ_00147	SER00074_00211	0	0	0	SER00081_00357	0	SER00083_01710	0	SER00085_02825	0	0	0
group_9104	Type II secretion system protein J	A	AFAEAMJJ_01650	0	0	0	0	0	0	MLNEOOPI_00203	0	0	0	0	0	SER00050_01592	0	0	0	0	0	0	0	0	0	0	0	0	0	0	SER00065_00223	0	SER00067_01104	0	0	0	FAHLPAOJ_00137	SER00074_00201	0	0	0	SER00081_00367	0	SER00083_01720	0	SER00085_02815	0	0	0
group_9106	hypothetical protein	A	AFAEAMJJ_01659	0	0	0	0	0	0	MLNEOOPI_00194	0	0	0	0	0	SER00050_01601	0	0	0	0	0	0	0	0	0	0	0	0	0	0	SER00065_00214	0	SER00067_01113	0	0	0	FAHLPAOJ_00128	SER00074_00192	0	0	0	SER00081_00376	0	SER00083_01729	0	SER00085_02806	0	0	0
group_9107	putative protein	A	AFAEAMJJ_01674	0	0	0	0	0	0	MLNEOOPI_00179	0	0	0	0	0	SER00050_01616	0	0	0	0	0	0	0	0	0	0	0	0	0	0	SER00065_00199	0	SER00067_01135	0	0	0	FAHLPAOJ_00113	SER00074_00177	0	0	0	SER00081_00391	0	SER00083_01744	0	SER00085_02791	0	0	0
group_9110	putative methyltransferase YcgJ	A	AFAEAMJJ_01743	0	0	0	0	0	0	MLNEOOPI_00105	0	0	0	0	0	SER00050_01686	0	0	0	0	0	0	0	0	0	0	0	0	0	0	SER00065_00125	0	SER00067_01210	0	0	0	FAHLPAOJ_00043	SER00074_00102	0	0	0	SER00081_00465	0	SER00083_01814	0	SER00085_02722	0	0	0
group_9111	hypothetical protein	A	AFAEAMJJ_01756	0	0	0	0	0	0	MLNEOOPI_00091	0	0	0	0	0	SER00050_01700	0	0	0	0	0	0	0	0	0	0	0	0	0	0	SER00065_00111	0	SER00067_01224	0	0	0	FAHLPAOJ_00029	SER00074_00089	0	0	0	SER00081_00478	0	SER00083_01828	0	SER00085_02709	0	0	0
group_9147	Antitoxin HicB	A	AFAEAMJJ_01969	0	0	0	0	0	0	MLNEOOPI_03564	0	0	0	0	0	SER00050_02991	0	0	0	0	0	0	0	0	0	0	0	0	0	0	SER00065_02022	0	SER00067_01401	0	0	0	FAHLPAOJ_02214	SER00074_03501	0	0	0	SER00081_02826	0	SER00083_02950	0	SER00085_01386	0	0	0
group_9148	Nitrate/nitrite response regulator protein NarL	A	AFAEAMJJ_01978	0	0	0	0	0	0	MLNEOOPI_03555	0	0	0	0	0	SER00050_03000	0	0	0	0	0	0	0	0	0	0	0	0	0	0	SER00065_02031	0	SER00067_01410	0	0	0	FAHLPAOJ_02223	SER00074_03492	0	0	0	SER00081_02817	0	SER00083_02941	0	SER00085_01395	0	0	0
group_9149	HTH-type transcriptional regulator GntR	A	AFAEAMJJ_02084	0	0	0	0	0	0	MLNEOOPI_03447	0	0	0	0	0	SER00050_03105	0	0	0	0	0	0	0	0	0	0	0	0	0	0	SER00065_02139	0	SER00067_01519	0	0	0	FAHLPAOJ_02328	SER00074_03383	0	0	0	SER00081_02711	0	SER00083_02836	0	SER00085_01500	0	0	0
group_9150	hypothetical protein	A	AFAEAMJJ_02109	0	0	0	0	0	0	MLNEOOPI_03422	0	0	0	0	0	SER00050_03130	0	0	0	0	0	0	0	0	0	0	0	0	0	0	SER00065_02164	0	SER00067_01544	0	0	0	FAHLPAOJ_02353	SER00074_03358	0	0	0	SER00081_02686	0	SER00083_02811	0	SER00085_01525	0	0	0
group_9180	HTH-type transcriptional regulator DmlR	A	AFAEAMJJ_02361	0	0	0	0	0	0	MLNEOOPI_03600	0	0	0	0	0	SER00050_04100	0	0	0	0	0	0	0	0	0	0	0	0	0	0	SER00065_03630	0	SER00067_01826	0	0	0	FAHLPAOJ_04437	SER00074_04612	0	0	0	SER00081_04149	0	SER00083_03761	0	SER00085_03834	0	0	0
group_9181	hypothetical protein	A	AFAEAMJJ_02366	0	0	0	0	0	0	MLNEOOPI_03595	0	0	0	0	0	SER00050_04105	0	0	0	0	0	0	0	0	0	0	0	0	0	0	SER00065_03625	0	SER00067_01831	0	0	0	FAHLPAOJ_04442	SER00074_04607	0	0	0	SER00081_04154	0	SER00083_03756	0	SER00085_03829	0	0	0
group_9183	Acetyl-CoA:oxalate CoA-transferase	A	AFAEAMJJ_02373	0	0	0	0	0	0	MLNEOOPI_01451	0	0	0	0	0	SER00050_00002	0	0	0	0	0	0	0	0	0	0	0	0	0	0	SER00065_01400	0	SER00067_02287	0	0	0	FAHLPAOJ_00816	SER00074_01486	0	0	0	SER00081_01003	0	SER00083_00003	0	SER00085_02385	0	0	0
group_9187	HTH-type transcriptional regulator GalS	A	AFAEAMJJ_02399	0	0	0	0	0	0	MLNEOOPI_01473	0	0	0	0	0	SER00050_00026	0	0	0	0	0	0	0	0	0	0	0	0	0	0	SER00065_01376	0	SER00067_02312	0	0	0	FAHLPAOJ_00840	SER00074_01465	0	0	0	SER00081_01026	0	SER00083_00025	0	SER00085_02364	0	0	0
group_9213	putative D,D-dipeptide-binding periplasmic protein DdpA	A	AFAEAMJJ_02525	0	0	0	0	0	0	MLNEOOPI_01593	0	0	0	0	0	SER00050_00148	0	0	0	0	0	0	0	0	0	0	0	0	0	0	SER00065_01253	0	SER00067_02432	0	0	0	FAHLPAOJ_00962	SER00074_01340	0	0	0	SER00081_01147	0	SER00083_00146	0	SER00085_02244	0	0	0
group_9214	hypothetical protein	A	AFAEAMJJ_02526	0	0	0	0	0	0	MLNEOOPI_01594	0	0	0	0	0	SER00050_00149	0	0	0	0	0	0	0	0	0	0	0	0	0	0	SER00065_01252	0	SER00067_02433	0	0	0	FAHLPAOJ_00963	SER00074_01339	0	0	0	SER00081_01148	0	SER00083_00147	0	SER00085_02243	0	0	0
group_9215	hypothetical protein	A	AFAEAMJJ_02537	0	0	0	0	0	0	MLNEOOPI_01605	0	0	0	0	0	SER00050_00160	0	0	0	0	0	0	0	0	0	0	0	0	0	0	SER00065_01241	0	SER00067_02444	0	0	0	FAHLPAOJ_00974	SER00074_01328	0	0	0	SER00081_01160	0	SER00083_00158	0	SER00085_02232	0	0	0
group_9216	hypothetical protein	A	AFAEAMJJ_02538	0	0	0	0	0	0	MLNEOOPI_01606	0	0	0	0	0	SER00050_00161	0	0	0	0	0	0	0	0	0	0	0	0	0	0	SER00065_01240	0	SER00067_02445	0	0	0	FAHLPAOJ_00975	SER00074_01327	0	0	0	SER00081_01161	0	SER00083_00159	0	SER00085_02231	0	0	0
group_9217	hypothetical protein	A	AFAEAMJJ_02539	0	0	0	0	0	0	MLNEOOPI_01607	0	0	0	0	0	SER00050_00162	0	0	0	0	0	0	0	0	0	0	0	0	0	0	SER00065_01239	0	SER00067_02446	0	0	0	FAHLPAOJ_00976	SER00074_01326	0	0	0	SER00081_01162	0	SER00083_00160	0	SER00085_02230	0	0	0
pglH	GalNAc-alpha-(1->4)-GalNAc-alpha-(1->3)-diNAcBac-PP-undecaprenol alpha-1,4-N-acetyl-D-galactosaminyltransferase	A	AFAEAMJJ_02540	0	0	0	0	0	0	MLNEOOPI_01608	0	0	0	0	0	SER00050_00163	0	0	0	0	0	0	0	0	0	0	0	0	0	0	SER00065_01238	0	SER00067_02447	0	0	0	FAHLPAOJ_00977	SER00074_01325	0	0	0	SER00081_01163	0	SER00083_00161	0	SER00085_02229	0	0	0
group_9219	Putative teichuronic acid biosynthesis glycosyltransferase TuaG	A	AFAEAMJJ_02541	0	0	0	0	0	0	MLNEOOPI_01609	0	0	0	0	0	SER00050_00164	0	0	0	0	0	0	0	0	0	0	0	0	0	0	SER00065_01237	0	SER00067_02448	0	0	0	FAHLPAOJ_00978	SER00074_01324	0	0	0	SER00081_01164	0	SER00083_00162	0	SER00085_02228	0	0	0
group_9220	hypothetical protein	A	AFAEAMJJ_02542	0	0	0	0	0	0	MLNEOOPI_01610	0	0	0	0	0	SER00050_00165	0	0	0	0	0	0	0	0	0	0	0	0	0	0	SER00065_01236	0	SER00067_02449	0	0	0	FAHLPAOJ_00979	SER00074_01323	0	0	0	SER00081_01165	0	SER00083_00163	0	SER00085_02227	0	0	0
group_9221	putative glycosyltransferase EpsJ	A	AFAEAMJJ_02543	0	0	0	0	0	0	MLNEOOPI_01611	0	0	0	0	0	SER00050_00166	0	0	0	0	0	0	0	0	0	0	0	0	0	0	SER00065_01235	0	SER00067_02450	0	0	0	FAHLPAOJ_00980	SER00074_01322	0	0	0	SER00081_01166	0	SER00083_00164	0	SER00085_02226	0	0	0
group_9222	UDP-Glc:alpha-D-GlcNAc-diphosphoundecaprenol beta-1,3-glucosyltransferase WfgD	A	AFAEAMJJ_02544	0	0	0	0	0	0	MLNEOOPI_01612	0	0	0	0	0	SER00050_00167	0	0	0	0	0	0	0	0	0	0	0	0	0	0	SER00065_01234	0	SER00067_02451	0	0	0	FAHLPAOJ_00981	SER00074_01321	0	0	0	SER00081_01167	0	SER00083_00165	0	SER00085_02225	0	0	0
group_9224	Succinylglutamate desuccinylase	A	AFAEAMJJ_02573	0	0	0	0	0	0	MLNEOOPI_01641	0	0	0	0	0	SER00050_00196	0	0	0	0	0	0	0	0	0	0	0	0	0	0	SER00065_01205	0	SER00067_02480	0	0	0	FAHLPAOJ_01010	SER00074_01292	0	0	0	SER00081_01196	0	SER00083_00194	0	SER00085_02196	0	0	0
group_9225	hypothetical protein	A	AFAEAMJJ_02580	0	0	0	0	0	0	MLNEOOPI_01648	0	0	0	0	0	SER00050_00203	0	0	0	0	0	0	0	0	0	0	0	0	0	0	SER00065_01198	0	SER00067_02487	0	0	0	FAHLPAOJ_01017	SER00074_01285	0	0	0	SER00081_01203	0	SER00083_00201	0	SER00085_02189	0	0	0
group_9226	hypothetical protein	A	AFAEAMJJ_02680	0	0	0	0	0	0	MLNEOOPI_01748	0	0	0	0	0	SER00050_00303	0	0	0	0	0	0	0	0	0	0	0	0	0	0	SER00065_01098	0	SER00067_02588	0	0	0	FAHLPAOJ_01117	SER00074_01184	0	0	0	SER00081_01304	0	SER00083_00301	0	SER00085_02089	0	0	0
group_9227	hypothetical protein	A	AFAEAMJJ_02681	0	0	0	0	0	0	MLNEOOPI_01749	0	0	0	0	0	SER00050_00305	0	0	0	0	0	0	0	0	0	0	0	0	0	0	SER00065_01097	0	SER00067_02589	0	0	0	FAHLPAOJ_01119	SER00074_01183	0	0	0	SER00081_01305	0	SER00083_00302	0	SER00085_02087	0	0	0
group_9254	hypothetical protein	A	AFAEAMJJ_02959	0	0	0	0	0	0	MLNEOOPI_00778	0	0	0	0	0	SER00050_02902	0	0	0	0	0	0	0	0	0	0	0	0	0	0	SER00065_00810	0	SER00067_00520	0	0	0	FAHLPAOJ_00708	SER00074_00771	0	0	0	SER00081_03621	0	SER00083_01142	0	SER00085_00926	0	0	0
group_9259	Fructokinase	A	AFAEAMJJ_03085	0	0	0	0	0	0	MLNEOOPI_04209	0	0	0	0	0	SER00050_02510	0	0	0	0	0	0	0	0	0	0	0	0	0	0	SER00065_02597	0	SER00067_03993	0	0	0	FAHLPAOJ_03300	SER00074_03242	0	0	0	SER00081_01622	0	SER00083_02648	0	SER00085_00360	0	0	0
group_9290	hypothetical protein	A	AFAEAMJJ_03810	0	0	0	0	0	0	MLNEOOPI_03927	0	0	0	0	0	SER00050_04218	0	0	0	0	0	0	0	0	0	0	0	0	0	0	SER00065_03872	0	SER00067_04424	0	0	0	FAHLPAOJ_04236	SER00074_04104	0	0	0	SER00081_03888	0	SER00083_04055	0	SER00085_03427	0	0	0
group_9291	hypothetical protein	A	AFAEAMJJ_03812	0	0	0	0	0	0	MLNEOOPI_03925	0	0	0	0	0	SER00050_04216	0	0	0	0	0	0	0	0	0	0	0	0	0	0	SER00065_03874	0	SER00067_04422	0	0	0	FAHLPAOJ_04234	SER00074_04102	0	0	0	SER00081_03890	0	SER00083_04053	0	SER00085_03429	0	0	0
group_9311	hypothetical protein	A	AFAEAMJJ_04131	0	0	0	0	0	0	MLNEOOPI_02772	0	0	0	0	0	SER00050_03252	0	0	0	0	0	0	0	0	0	0	0	0	0	0	SER00065_03037	0	SER00067_03391	0	0	0	FAHLPAOJ_03464	SER00074_02850	0	0	0	SER00081_02440	0	SER00083_03364	0	SER00085_03234	0	0	0
ddaF	Dapdiamide A synthase	A	AFAEAMJJ_04132	0	0	0	0	0	0	MLNEOOPI_02771	0	0	0	0	0	SER00050_03251	0	0	0	0	0	0	0	0	0	0	0	0	0	0	SER00065_03036	0	SER00067_03390	0	0	0	FAHLPAOJ_03463	SER00074_02849	0	0	0	SER00081_02439	0	SER00083_03363	0	SER00085_03233	0	0	0
thrB_2	Homoserine kinase	A	AFAEAMJJ_04133	0	0	0	0	0	0	MLNEOOPI_02770	0	0	0	0	0	SER00050_03250	0	0	0	0	0	0	0	0	0	0	0	0	0	0	SER00065_03035	0	SER00067_03389	0	0	0	FAHLPAOJ_03462	SER00074_02848	0	0	0	SER00081_02438	0	SER00083_03362	0	SER00085_03232	0	0	0
group_9315	hypothetical protein	A	AFAEAMJJ_04339	0	0	0	0	0	0	MLNEOOPI_00496	0	0	0	0	0	SER00050_02615	0	0	0	0	0	0	0	0	0	0	0	0	0	0	SER00065_00532	0	SER00067_00800	0	0	0	FAHLPAOJ_00420	SER00074_00494	0	0	0	SER00081_00076	0	SER00083_01437	0	SER00085_00641	0	0	0
group_9365	Protein MbtH	A	AFAEAMJJ_04669	0	0	0	0	0	0	MLNEOOPI_02982	0	0	0	0	0	SER00050_02016	0	0	0	0	0	0	0	0	0	0	0	0	0	0	SER00065_01923	0	SER00067_02996	0	0	0	FAHLPAOJ_02806	SER00074_03774	0	0	0	SER00081_03195	0	SER00083_02450	0	SER00085_03156	0	0	0
group_9366	Enterochelin esterase	A	AFAEAMJJ_04670	0	0	0	0	0	0	MLNEOOPI_02981	0	0	0	0	0	SER00050_02017	0	0	0	0	0	0	0	0	0	0	0	0	0	0	SER00065_01924	0	SER00067_02997	0	0	0	FAHLPAOJ_02807	SER00074_03775	0	0	0	SER00081_03194	0	SER00083_02451	0	SER00085_03157	0	0	0
xylB	Xylulose kinase	A	AFAEAMJJ_04696	0	0	0	0	0	0	MLNEOOPI_01797	0	0	0	0	0	SER00050_00353	0	0	0	0	0	0	0	0	0	0	0	0	0	0	SER00065_01049	0	SER00067_02637	0	0	0	FAHLPAOJ_01167	SER00074_01135	0	0	0	SER00081_01353	0	SER00083_00350	0	SER00085_00953	0	0	0
group_9371	D-lyxose ketol-isomerase	A	AFAEAMJJ_04698	0	0	0	0	0	0	MLNEOOPI_01799	0	0	0	0	0	SER00050_00355	0	0	0	0	0	0	0	0	0	0	0	0	0	0	SER00065_01047	0	SER00067_02639	0	0	0	FAHLPAOJ_01169	SER00074_01133	0	0	0	SER00081_01355	0	SER00083_00352	0	SER00085_00955	0	0	0
group_9397	hypothetical protein	A	AFAEAMJJ_04782	0	0	0	0	0	0	MLNEOOPI_03812	0	0	0	0	0	SER00050_04731	0	0	0	0	0	0	0	0	0	0	0	0	0	0	SER00065_04672	0	SER00067_04744	0	0	0	FAHLPAOJ_04735	SER00074_04748	0	0	0	SER00081_04740	0	SER00083_04751	0	SER00085_04609	0	0	0
group_9398	2-dehydro-3-deoxygluconokinase	A	AFAEAMJJ_04791	0	0	0	0	0	0	MLNEOOPI_03803	0	0	0	0	0	SER00050_04722	0	0	0	0	0	0	0	0	0	0	0	0	0	0	SER00065_04681	0	SER00067_04735	0	0	0	FAHLPAOJ_04726	SER00074_04757	0	0	0	SER00081_04749	0	SER00083_04742	0	SER00085_04600	0	0	0
group_9407	hypothetical protein	A	AFAEAMJJ_04854	0	0	0	0	0	0	MLNEOOPI_04595	0	0	0	0	0	SER00050_04751	0	0	0	0	0	0	0	0	0	0	0	0	0	0	SER00065_04707	0	SER00067_04757	0	0	0	FAHLPAOJ_04755	SER00074_04788	0	0	0	SER00081_04775	0	SER00083_04771	0	SER00085_04629	0	0	0
group_9408	Autoinducer 2 sensor kinase/phosphatase LuxQ	A	AFAEAMJJ_04855	0	0	0	0	0	0	MLNEOOPI_04596	0	0	0	0	0	SER00050_04752	0	0	0	0	0	0	0	0	0	0	0	0	0	0	SER00065_04706	0	SER00067_04756	0	0	0	FAHLPAOJ_04756	SER00074_04789	0	0	0	SER00081_04774	0	SER00083_04772	0	SER00085_04630	0	0	0
group_9409	hypothetical protein	A	AFAEAMJJ_04856	0	0	0	0	0	0	MLNEOOPI_04597	0	0	0	0	0	SER00050_04753	0	0	0	0	0	0	0	0	0	0	0	0	0	0	SER00065_04705	0	SER00067_04755	0	0	0	FAHLPAOJ_04757	SER00074_04790	0	0	0	SER00081_04773	0	SER00083_04773	0	SER00085_04631	0	0	0
group_9410	hypothetical protein	A	AFAEAMJJ_04857	0	0	0	0	0	0	MLNEOOPI_04598	0	0	0	0	0	SER00050_04754	0	0	0	0	0	0	0	0	0	0	0	0	0	0	SER00065_04704	0	SER00067_04754	0	0	0	FAHLPAOJ_04758	SER00074_04791	0	0	0	SER00081_04772	0	SER00083_04774	0	SER00085_04632	0	0	0
group_1104	hypothetical protein	A	AFAEAMJJ_00704	0	0	0	0	0	0	MLNEOOPI_02024	0	0	0	0	0	SER00050_00583	0	0	0	0	0	0	0	0	0	0	0	0	0	0	SER00065_04153	0	SER00067_02027	0	0	0	FAHLPAOJ_01397	SER00074_00884	0	0	0	SER00081_00752	0	0	0	SER00085_01188	0	0	0
group_1289	hypothetical protein	A	AFAEAMJJ_00182	0	0	0	0	0	0	MLNEOOPI_01062	0	0	0	0	0	SER00050_01132	0	0	0	0	0	0	0	0	0	0	0	0	0	0	SER00065_02849	0	SER00067_00218	0	0	0	FAHLPAOJ_01947	SER00074_01863	0	0	0	SER00081_02158	0	SER00083_01088	0	SER00085_01915	0	0	0
group_15231	Outer membrane pore protein E	A	AFAEAMJJ_02252	0	0	0	0	0	0	MLNEOOPI_03761	0	0	0	0	0	SER00050_03936	0	0	0	0	0	0	0	0	0	0	0	0	0	0	SER00065_03800	0	SER00067_01670	0	0	0	FAHLPAOJ_02505	SER00074_03869	0	0	0	SER00081_04646	0	SER00083_03926	0	SER00085_01674	0	0	0
group_1661	Monoacylglycerol lipase	A	AFAEAMJJ_04364	0	0	0	0	0	0	MLNEOOPI_00473	0	0	0	0	0	SER00050_01331	0	0	0	0	0	0	0	0	0	0	0	0	0	0	SER00065_00509	0	SER00067_00823	0	0	0	FAHLPAOJ_00397	SER00074_00471	0	0	0	SER00081_00100	0	SER00083_01460	0	SER00085_00618	0	0	0
group_2231	hypothetical protein	A	AFAEAMJJ_01776	0	0	0	0	0	0	MLNEOOPI_00070	0	0	0	0	0	SER00050_01720	0	0	0	0	0	0	0	0	0	0	0	0	SER00063_01155	0	SER00065_00091	0	SER00067_01243	0	0	0	FAHLPAOJ_00009	SER00074_00070	0	0	0	SER00081_00499	0	SER00083_01848	0	SER00085_02689	0	0	0
group_2341	hypothetical protein	A	AFAEAMJJ_03895	0	0	0	0	0	0	MLNEOOPI_03845	0	0	0	0	0	SER00050_04141	0	0	0	0	0	0	0	0	0	0	0	0	0	0	SER00065_03953	0	SER00067_04344	0	0	0	FAHLPAOJ_04159	SER00074_04032	0	0	0	SER00081_03970	0	SER00083_03978	0	SER00085_03512	0	0	0
group_3719	HTH-type transcriptional regulator NimR	A	AFAEAMJJ_00100	0	0	0	0	0	0	MLNEOOPI_00985	0	0	0	0	0	SER00050_01216	0	0	0	0	0	0	0	0	0	0	0	0	0	0	SER00065_02926	0	0	0	0	0	FAHLPAOJ_02031	SER00074_01940	0	0	0	SER00081_02081	0	SER00083_04192	0	SER00085_01786	0	0	0
group_4031	Cellulose biosynthesis protein BcsQ	A	AFAEAMJJ_03950	0	0	0	0	0	0	MLNEOOPI_02854	0	0	0	0	0	SER00050_03337	0	0	0	0	0	0	0	0	0	0	0	0	0	0	SER00065_03119	0	SER00067_03473	0	0	0	FAHLPAOJ_03549	SER00074_02934	0	0	0	SER00081_02524	0	SER00083_03436	0	SER00085_03310	0	0	0
group_4614	Lactococcin-G-processing and transport ATP-binding protein LagD	A	AFAEAMJJ_03673	0	0	0	0	0	0	MLNEOOPI_03262	0	0	0	0	0	SER00050_03827	0	0	0	0	0	0	0	0	0	0	0	0	0	0	SER00065_03501	0	SER00067_04197	0	0	0	FAHLPAOJ_04040	SER00074_04243	0	0	0	SER00081_03749	0	SER00083_03662	0	SER00085_03598	0	0	0
ydjP	AB hydrolase superfamily protein YdjP	A	AFAEAMJJ_00761	0	0	0	0	0	0	MLNEOOPI_01970	0	0	0	0	0	SER00050_00531	0	0	0	0	0	0	0	0	0	0	0	0	0	0	SER00065_00865	0	SER00067_01967	0	0	0	FAHLPAOJ_01345	SER00074_00945	0	0	0	SER00081_00699	0	SER00083_00529	0	SER00085_01136	0	0	0
group_4735	Chitooligosaccharide deacetylase ChbG	A	AFAEAMJJ_00927	0	0	0	0	0	0	MLNEOOPI_02384	0	0	0	0	0	SER00050_02064	0	0	0	0	0	0	0	0	0	0	0	0	0	0	SER00065_01455	0	SER00067_03063	0	0	0	FAHLPAOJ_03081	SER00074_02229	0	0	0	SER00081_01776	0	SER00083_01890	0	SER00085_02421	0	0	0
group_4883	hypothetical protein	A	AFAEAMJJ_02365	0	0	0	0	0	0	MLNEOOPI_03596	0	0	0	0	0	SER00050_04104	0	0	0	0	0	0	0	0	0	0	0	0	0	0	SER00065_03626	0	SER00067_01830	0	0	0	FAHLPAOJ_04441	SER00074_04608	0	0	0	0	0	SER00083_03757	0	SER00085_03830	0	0	0
group_6192	hypothetical protein	A	AFAEAMJJ_00762	0	0	0	0	0	0	MLNEOOPI_01969	0	0	0	0	0	SER00050_00530	0	0	0	0	0	0	0	0	0	0	0	0	0	0	SER00065_00866	0	SER00067_01966	0	0	0	FAHLPAOJ_01344	SER00074_00946	0	0	0	SER00081_00698	0	SER00083_00528	0	SER00085_01135	0	0	0
group_6403	hypothetical protein	A	AFAEAMJJ_02255	0	0	0	0	0	0	MLNEOOPI_03758	0	0	0	0	0	SER00050_03939	0	0	0	0	0	0	0	0	0	0	0	0	0	0	SER00065_03797	0	SER00067_01673	0	0	0	FAHLPAOJ_02508	SER00074_03866	0	0	0	SER00081_04649	0	SER00083_03923	0	SER00085_01677	0	0	0
group_6454	hypothetical protein	A	AFAEAMJJ_02671	0	0	0	0	0	0	MLNEOOPI_01739	0	0	0	0	0	SER00050_00294	0	0	0	0	0	0	0	0	0	0	0	0	0	0	SER00065_01107	0	SER00067_02579	0	0	0	FAHLPAOJ_01108	SER00074_01193	0	0	0	SER00081_01295	0	SER00083_00292	0	SER00085_02098	0	0	0
group_6461	Spermidine/spermine N(1)-acetyltransferase	A	AFAEAMJJ_02737	0	0	0	0	0	0	MLNEOOPI_00555	0	0	0	0	0	SER00050_02668	0	0	0	0	0	0	0	0	0	0	0	0	0	0	SER00065_00591	0	SER00067_00742	0	0	0	FAHLPAOJ_00473	SER00074_00552	0	0	0	SER00081_00017	0	0	0	SER00085_00694	0	0	0
group_8950	Extracellular serine protease	A	AFAEAMJJ_00665	0	0	0	0	0	0	MLNEOOPI_02075	0	0	0	0	0	SER00050_00643	0	0	0	0	0	0	0	0	0	0	0	0	0	0	SER00065_04203	0	SER00067_02081	0	0	0	FAHLPAOJ_01457	SER00074_00834	0	0	0	SER00081_00805	0	SER00083_00646	0	SER00085_01248	0	0	0
group_8961	Linear gramicidin synthase subunit D	A	AFAEAMJJ_00717	0	0	0	0	0	0	MLNEOOPI_02009	0	0	0	0	0	SER00050_00569	0	0	0	0	0	0	0	0	0	0	0	0	0	0	SER00065_04139	0	SER00067_02012	0	0	0	FAHLPAOJ_01383	SER00074_00898	0	0	0	SER00081_00738	0	SER00083_00574	0	SER00085_01174	0	0	0
group_9103	Type 4 prepilin-like proteins leader peptide-processing enzyme	A	AFAEAMJJ_01646	0	0	0	0	0	0	MLNEOOPI_00207	0	0	0	0	0	SER00050_01588	0	0	0	0	0	0	0	0	0	0	0	0	0	0	SER00065_00227	0	SER00067_01100	0	0	0	FAHLPAOJ_00141	SER00074_00205	0	0	0	SER00081_00363	0	SER00083_01716	0	SER00085_02819	0	0	0
group_9164	Fe(3+)-citrate-binding protein YfmC	A	AFAEAMJJ_02256	0	0	0	0	0	0	MLNEOOPI_03757	0	0	0	0	0	SER00050_03940	0	0	0	0	0	0	0	0	0	0	0	0	0	0	SER00065_03796	0	SER00067_01674	0	0	0	FAHLPAOJ_02509	SER00074_03865	0	0	0	SER00081_04650	0	SER00083_03922	0	SER00085_01678	0	0	0
group_9165	Isochorismate synthase EntC	A	AFAEAMJJ_02279	0	0	0	0	0	0	MLNEOOPI_03731	0	0	0	0	0	SER00050_03961	0	0	0	0	0	0	0	0	0	0	0	0	0	0	SER00065_03772	0	SER00067_01695	0	0	0	FAHLPAOJ_04298	SER00074_03839	0	0	0	SER00081_04015	0	SER00083_03901	0	SER00085_04655	0	0	0
group_10684	hypothetical protein	A	0	0	0	0	0	0	0	MLNEOOPI_02478	0	0	0	0	0	SER00050_03489	0	0	0	0	0	0	0	0	0	0	0	0	0	0	SER00065_02244	0	SER00067_03630	0	0	0	FAHLPAOJ_03702	SER00074_02740	0	0	0	SER00081_03140	0	SER00083_03073	0	SER00085_00219	0	0	0
yadG_2	putative ABC transporter ATP-binding protein YadG	A	0	0	0	0	0	0	0	MLNEOOPI_02479	0	0	0	0	0	SER00050_03490	0	0	0	0	0	0	0	0	0	0	0	0	0	0	SER00065_02245	0	SER00067_03631	0	0	0	FAHLPAOJ_03703	SER00074_02739	0	0	0	SER00081_03139	0	SER00083_03074	0	SER00085_00218	0	0	0
group_10686	hypothetical protein	A	0	0	0	0	0	0	0	MLNEOOPI_02480	0	0	0	0	0	SER00050_03491	0	0	0	0	0	0	0	0	0	0	0	0	0	0	SER00065_02246	0	SER00067_03632	0	0	0	FAHLPAOJ_03704	SER00074_02738	0	0	0	SER00081_03138	0	SER00083_03075	0	SER00085_00217	0	0	0
group_10687	hypothetical protein	A	0	0	0	0	0	0	0	MLNEOOPI_02481	0	0	0	0	0	SER00050_03492	0	0	0	0	0	0	0	0	0	0	0	0	0	0	SER00065_02247	0	SER00067_03633	0	0	0	FAHLPAOJ_03705	SER00074_02737	0	0	0	SER00081_03137	0	SER00083_03076	0	SER00085_00216	0	0	0
group_10688	hypothetical protein	A	0	0	0	0	0	0	0	MLNEOOPI_02482	0	0	0	0	0	SER00050_03493	0	0	0	0	0	0	0	0	0	0	0	0	0	0	SER00065_02248	0	SER00067_03634	0	0	0	FAHLPAOJ_03706	SER00074_02736	0	0	0	SER00081_03136	0	SER00083_03077	0	SER00085_00215	0	0	0
group_10689	hypothetical protein	A	0	0	0	0	0	0	0	MLNEOOPI_02483	0	0	0	0	0	SER00050_03494	0	0	0	0	0	0	0	0	0	0	0	0	0	0	SER00065_02249	0	SER00067_03635	0	0	0	FAHLPAOJ_03707	SER00074_02735	0	0	0	SER00081_03135	0	SER00083_03078	0	SER00085_00214	0	0	0
mdtA_1	Multidrug resistance protein MdtA	A	0	0	0	0	0	0	0	MLNEOOPI_02488	0	0	0	0	0	SER00050_03499	0	0	0	0	0	0	0	0	0	0	0	0	0	0	SER00065_02254	0	SER00067_03640	0	0	0	FAHLPAOJ_03712	SER00074_02730	0	0	0	SER00081_03130	0	SER00083_03083	0	SER00085_00209	0	0	0
group_10691	hypothetical protein	A	0	0	0	0	0	0	0	MLNEOOPI_02491	0	0	0	0	0	SER00050_03502	0	0	0	0	0	0	0	0	0	0	0	0	0	0	SER00065_02257	0	SER00067_03643	0	0	0	FAHLPAOJ_03715	SER00074_02727	0	0	0	SER00081_03127	0	SER00083_03086	0	SER00085_00206	0	0	0
entF_2	Enterobactin synthase component F	A	0	0	0	0	0	0	0	MLNEOOPI_02492	0	0	0	0	0	SER00050_03503	0	0	0	0	0	0	0	0	0	0	0	0	0	0	SER00065_02258	0	SER00067_03644	0	0	0	FAHLPAOJ_03716	SER00074_02726	0	0	0	SER00081_03126	0	SER00083_03087	0	SER00085_00205	0	0	0
cyaC	Cyclolysin-activating lysine-acyltransferase CyaC	A	0	0	0	0	0	0	0	MLNEOOPI_02494	0	0	0	0	0	SER00050_03505	0	0	0	0	0	0	0	0	0	0	0	0	0	0	SER00065_02260	0	SER00067_03646	0	0	0	FAHLPAOJ_03718	SER00074_02724	0	0	0	SER00081_03124	0	SER00083_03089	0	SER00085_00203	0	0	0
group_1887	Ethanolamine ammonia-lyase light chain	A	AFAEAMJJ_01928	0	0	0	0	0	0	MLNEOOPI_04569	0	0	0	0	0	SER00050_02955	0	0	0	0	0	0	0	0	0	0	0	0	0	0	SER00065_01986	0	SER00067_01365	0	0	0	FAHLPAOJ_02178	SER00074_03537	0	0	0	SER00081_02867	0	SER00083_02986	0	SER00085_01350	0	0	0
group_2677	hypothetical protein	A	AFAEAMJJ_01550	0	0	0	0	0	0	MLNEOOPI_00294	0	0	0	0	0	SER00050_01506	0	0	0	0	0	0	0	0	0	0	0	0	0	0	SER00065_00329	0	SER00067_01003	0	0	0	FAHLPAOJ_00223	SER00074_00291	0	0	0	SER00081_00277	0	SER00083_01634	0	SER00085_02902	0	0	0
group_3026	hypothetical protein	A	AFAEAMJJ_03291	0	0	0	0	0	0	MLNEOOPI_04005	0	0	0	0	0	SER00050_02353	0	0	0	0	0	0	0	0	0	0	0	0	0	0	SER00065_04539	0	SER00067_04692	0	0	0	FAHLPAOJ_03143	SER00074_03075	0	0	0	SER00081_01428	0	SER00083_02490	0	SER00085_04433	0	0	0
group_3879	hypothetical protein	A	AFAEAMJJ_02190	0	0	0	0	0	0	MLNEOOPI_04502	0	0	0	0	0	SER00050_04580	0	0	0	0	0	0	0	0	0	0	0	0	0	0	SER00065_04488	0	SER00067_01606	0	0	0	FAHLPAOJ_02428	SER00074_03933	0	0	0	SER00081_04584	0	SER00083_04639	0	SER00085_01599	0	0	0
group_3982	hypothetical protein	A	AFAEAMJJ_03288	0	0	0	0	0	0	MLNEOOPI_04002	0	0	0	0	0	0	0	0	0	0	0	0	0	0	0	0	0	0	0	0	SER00065_04542	0	SER00067_04695	0	0	0	0	SER00074_03078	0	0	0	SER00081_01431	0	SER00083_02493	0	SER00085_04430	0	0	0
group_5628	hypothetical protein	A	0	0	0	0	0	0	0	MLNEOOPI_00431	0	0	0	0	0	SER00050_01373	0	0	0	0	0	0	0	0	SER00059_01475	0	0	0	0	0	SER00065_00467	0	SER00067_00865	0	0	0	FAHLPAOJ_00356	SER00074_00429	0	0	0	SER00081_00142	0	SER00083_01501	0	SER00085_00577	0	0	SER00089_01890
nudI_1	Nucleoside triphosphatase NudI	A	AFAEAMJJ_02743	0	0	0	0	0	0	MLNEOOPI_00561	0	0	0	0	0	SER00050_02674	0	0	0	0	0	0	0	0	0	0	0	0	0	0	0	0	SER00067_00736	0	0	0	FAHLPAOJ_00479	SER00074_00558	0	0	0	SER00081_00011	0	SER00083_01376	0	SER00085_00700	0	0	0
group_6587	Thiol:disulfide interchange protein DsbA	A	AFAEAMJJ_03675	0	0	0	0	0	0	MLNEOOPI_03260	0	0	0	0	0	SER00050_03829	0	0	0	0	0	0	0	0	0	0	0	0	0	0	SER00065_03499	0	SER00067_04195	0	0	0	FAHLPAOJ_04042	SER00074_04241	0	0	0	SER00081_03751	0	SER00083_03664	0	SER00085_03600	0	0	0
group_7389	hypothetical protein	A	0	0	0	0	0	0	0	MLNEOOPI_02484	0	0	0	0	0	SER00050_03495	0	0	0	0	0	0	0	0	0	0	0	0	0	0	SER00065_02250	0	SER00067_03636	0	0	0	FAHLPAOJ_03708	SER00074_02734	0	0	0	SER00081_03134	0	SER00083_03079	0	SER00085_00213	0	0	0
group_7390	hypothetical protein	A	0	0	0	0	0	0	0	MLNEOOPI_02485	0	0	0	0	0	SER00050_03496	0	0	0	0	0	0	0	0	0	0	0	0	0	0	SER00065_02251	0	SER00067_03637	0	0	0	FAHLPAOJ_03709	SER00074_02733	0	0	0	SER00081_03133	0	SER00083_03080	0	SER00085_00212	0	0	0
group_7391	hypothetical protein	A	0	0	0	0	0	0	0	MLNEOOPI_02486	0	0	0	0	0	SER00050_03497	0	0	0	0	0	0	0	0	0	0	0	0	0	0	SER00065_02252	0	SER00067_03638	0	0	0	FAHLPAOJ_03710	SER00074_02732	0	0	0	SER00081_03132	0	SER00083_03081	0	SER00085_00211	0	0	0
group_7392	hypothetical protein	A	0	0	0	0	0	0	0	MLNEOOPI_02487	0	0	0	0	0	SER00050_03498	0	0	0	0	0	0	0	0	0	0	0	0	0	0	SER00065_02253	0	SER00067_03639	0	0	0	FAHLPAOJ_03711	SER00074_02731	0	0	0	SER00081_03131	0	SER00083_03082	0	SER00085_00210	0	0	0
lolD_3	Lipoprotein-releasing system ATP-binding protein LolD	A	0	0	0	0	0	0	0	MLNEOOPI_02489	0	0	0	0	0	SER00050_03500	0	0	0	0	0	0	0	0	0	0	0	0	0	0	SER00065_02255	0	SER00067_03641	0	0	0	FAHLPAOJ_03713	SER00074_02729	0	0	0	SER00081_03129	0	SER00083_03084	0	SER00085_00208	0	0	0
group_7394	hypothetical protein	A	0	0	0	0	0	0	0	MLNEOOPI_02490	0	0	0	0	0	SER00050_03501	0	0	0	0	0	0	0	0	0	0	0	0	0	0	SER00065_02256	0	SER00067_03642	0	0	0	FAHLPAOJ_03714	SER00074_02728	0	0	0	SER00081_03128	0	SER00083_03085	0	SER00085_00207	0	0	0
group_7395	hypothetical protein	A	0	0	0	0	0	0	0	MLNEOOPI_02493	0	0	0	0	0	SER00050_03504	0	0	0	0	0	0	0	0	0	0	0	0	0	0	SER00065_02259	0	SER00067_03645	0	0	0	FAHLPAOJ_03717	SER00074_02725	0	0	0	SER00081_03125	0	SER00083_03088	0	SER00085_00204	0	0	0
betA_2	Oxygen-dependent choline dehydrogenase	A	AFAEAMJJ_00079	0	0	0	0	0	0	MLNEOOPI_00965	0	0	0	0	0	SER00050_01237	0	0	0	0	0	0	0	0	0	0	0	0	0	0	SER00065_02946	0	SER00067_00331	0	0	0	FAHLPAOJ_02052	SER00074_01960	0	0	0	SER00081_02061	0	SER00083_04213	0	SER00085_01765	0	0	0
group_9166	hypothetical protein	A	AFAEAMJJ_02284	0	0	0	0	0	0	MLNEOOPI_03726	0	0	0	0	0	SER00050_03966	0	0	0	0	0	0	0	0	0	0	0	0	0	0	SER00065_03767	0	SER00067_01700	0	0	0	FAHLPAOJ_04303	SER00074_03834	0	0	0	SER00081_04020	0	SER00083_03896	0	SER00085_04650	0	0	0
group_945	hypothetical protein	A	AFAEAMJJ_01779	0	0	0	0	0	0	0	0	0	0	0	0	SER00050_01723	0	0	0	0	0	0	0	0	0	0	0	0	0	0	SER00065_00088	0	SER00067_01246	0	0	0	FAHLPAOJ_00006	0	0	0	0	0	0	SER00083_01851	0	SER00085_02686	0	0	0
group_2302	hypothetical protein	A	AFAEAMJJ_02994	0	0	0	0	0	0	MLNEOOPI_00812	0	0	0	0	0	SER00050_04297	0	0	0	0	0	0	0	0	0	0	0	0	0	0	SER00065_04007	0	SER00067_00486	0	0	0	FAHLPAOJ_00741	SER00074_02113	0	0	0	SER00081_04183	0	SER00083_04367	0	SER00085_03986	0	0	0
group_3782	hypothetical protein	A	AFAEAMJJ_00703	0	0	0	0	0	0	0	0	0	0	0	0	SER00050_00584	0	0	0	0	0	0	0	0	0	0	0	0	0	0	SER00065_04154	0	SER00067_02028	0	0	0	FAHLPAOJ_01398	0	0	0	0	SER00081_00753	0	SER00083_00588	0	SER00085_01189	0	0	0
besA_1	Ferri-bacillibactin esterase BesA	A	AFAEAMJJ_01782	0	0	0	0	0	0	MLNEOOPI_00064	0	0	0	0	0	SER00050_01726	0	0	0	0	0	0	0	0	0	0	0	0	0	0	SER00065_00085	0	SER00067_01249	0	0	0	FAHLPAOJ_00003	SER00074_00064	0	0	0	SER00081_00505	0	SER00083_01854	0	SER00085_02683	0	0	0
group_4106	hypothetical protein	A	AFAEAMJJ_04824	0	0	0	0	0	0	MLNEOOPI_03691	0	0	0	0	0	SER00050_04001	0	0	0	0	0	0	0	0	0	0	0	0	0	0	SER00065_03733	0	SER00067_01734	0	0	0	FAHLPAOJ_04338	SER00074_03800	0	0	0	SER00081_04055	0	SER00083_03860	0	SER00085_03932	0	0	0
group_4654	hypothetical protein	A	AFAEAMJJ_00206	0	0	0	0	0	0	MLNEOOPI_01086	0	0	0	0	0	SER00050_01108	0	0	0	0	0	0	0	0	0	0	0	0	0	0	SER00065_02825	0	SER00067_00194	0	0	0	FAHLPAOJ_01923	SER00074_01839	0	0	0	SER00081_02181	0	SER00083_01064	0	SER00085_01939	0	0	0
group_4814	hypothetical protein	A	AFAEAMJJ_01652	0	0	0	0	0	0	MLNEOOPI_00201	0	0	0	0	0	SER00050_01594	0	0	0	0	0	0	0	0	0	0	0	0	0	0	SER00065_00221	0	SER00067_01106	0	0	0	FAHLPAOJ_00135	SER00074_00199	0	0	0	SER00081_00369	0	SER00083_01722	0	SER00085_02813	0	0	0
group_4908	hypothetical protein	A	AFAEAMJJ_02519	0	0	0	0	0	0	MLNEOOPI_01587	0	0	0	0	0	SER00050_00142	0	0	0	0	0	0	0	0	0	0	0	0	0	0	SER00065_01259	0	SER00067_02426	0	0	0	FAHLPAOJ_00956	SER00074_01346	0	0	0	SER00081_01141	0	SER00083_00140	0	SER00085_02250	0	0	0
group_8896	hypothetical protein	A	AFAEAMJJ_00091	0	0	0	0	0	0	MLNEOOPI_00977	0	0	0	0	0	SER00050_01225	0	0	0	0	0	0	0	0	0	0	0	0	0	0	SER00065_02934	0	SER00067_00319	0	0	0	FAHLPAOJ_02040	SER00074_01948	0	0	0	SER00081_02073	0	SER00083_04201	0	SER00085_01777	0	0	0
group_8908	hypothetical protein	A	AFAEAMJJ_00214	0	0	0	0	0	0	0	0	0	0	0	0	SER00050_01092	0	0	0	0	0	0	0	0	0	0	0	0	0	0	SER00065_02809	0	SER00067_00178	0	0	0	FAHLPAOJ_01907	SER00074_01823	0	0	0	SER00081_02197	0	SER00083_01048	0	SER00085_01955	0	0	0
pqqA	Coenzyme PQQ synthesis protein A	A	AFAEAMJJ_00672	0	0	0	0	0	0	MLNEOOPI_02067	0	0	0	0	0	SER00050_00636	0	0	0	0	0	0	0	0	0	0	0	0	0	0	SER00065_04196	0	SER00067_02074	0	0	0	FAHLPAOJ_01450	SER00074_00841	0	0	0	SER00081_00798	0	SER00083_00639	0	SER00085_01241	0	0	0
group_9177	Tyrocidine synthase 3	A	AFAEAMJJ_02328	0	0	0	0	0	0	MLNEOOPI_03637	0	0	0	0	0	SER00050_04067	0	0	0	0	0	0	0	0	0	0	0	0	0	0	SER00065_03668	0	SER00067_01788	0	0	0	FAHLPAOJ_04404	SER00074_04650	0	0	0	SER00081_04111	0	SER00083_03794	0	SER00085_03867	0	0	0
group_22304	Ferrichrome outer membrane transporter/phage receptor	A	AFAEAMJJ_00693	0	0	0	0	0	0	MLNEOOPI_02036	0	0	0	0	0	SER00050_00599	0	0	0	0	0	0	0	0	0	0	0	0	0	0	SER00065_04168	0	SER00067_02042	0	0	0	FAHLPAOJ_01413	SER00074_00872	0	0	0	SER00081_00767	0	SER00083_00602	0	SER00085_01204	0	0	0
group_3117	Trans-2,3-dihydro-3-hydroxyanthranilate isomerase	A	AFAEAMJJ_00618	0	0	0	0	0	0	MLNEOOPI_02119	0	0	0	0	0	SER00050_00690	0	0	0	0	0	0	0	0	0	0	0	0	0	0	SER00065_04247	0	SER00067_02125	0	0	0	FAHLPAOJ_01504	SER00074_00790	0	0	0	SER00081_00849	0	SER00083_00693	0	SER00085_01295	0	0	0
group_3624	hypothetical protein	A	0	0	0	0	0	0	0	0	0	0	0	0	0	0	0	0	0	0	0	0	0	0	0	0	0	0	0	0	SER00065_04541	0	SER00067_04694	0	0	0	0	SER00074_03077	0	0	0	SER00081_01430	0	SER00083_02492	0	SER00085_04431	0	0	0
group_3781	hypothetical protein	A	AFAEAMJJ_00702	0	0	0	0	0	0	MLNEOOPI_02027	0	0	0	0	0	SER00050_00590	0	0	0	0	0	0	0	0	0	0	0	0	0	0	SER00065_04159	0	SER00067_02033	0	0	0	FAHLPAOJ_01404	SER00074_00881	0	0	0	SER00081_00758	0	SER00083_00593	0	SER00085_01195	0	0	0
group_3975	hypothetical protein	A	AFAEAMJJ_03226	0	0	0	0	0	0	MLNEOOPI_04424	0	0	0	0	0	0	0	0	0	0	0	0	0	0	0	0	0	0	0	0	SER00065_02497	0	SER00067_03891	0	0	0	0	SER00074_03138	0	0	0	SER00081_01491	0	SER00083_02553	0	SER00085_00455	0	0	0
arnC_1	Undecaprenyl-phosphate 4-deoxy-4-formamido-L-arabinose transferase	A	AFAEAMJJ_00662	0	0	0	0	0	0	0	0	0	0	0	0	SER00050_00646	0	0	0	0	0	0	0	0	0	0	0	0	0	0	SER00065_04206	0	SER00067_02084	0	0	0	FAHLPAOJ_01460	SER00074_00831	0	0	0	SER00081_00808	0	SER00083_00649	0	SER00085_01251	0	0	0
group_4870	tRNA 5-methylaminomethyl-2-thiouridine biosynthesis bifunctional protein MnmC	A	AFAEAMJJ_02294	0	0	0	0	0	0	MLNEOOPI_03716	0	0	0	0	0	SER00050_03976	0	0	0	0	0	0	0	0	0	0	0	0	0	0	SER00065_03758	0	SER00067_01709	0	0	0	FAHLPAOJ_04313	SER00074_03825	0	0	0	SER00081_04030	0	SER00083_03886	0	0	0	0	0
eamA_1	putative amino-acid metabolite efflux pump	A	AFAEAMJJ_04700	0	0	0	0	0	0	MLNEOOPI_01801	0	0	0	0	0	SER00050_00357	0	0	0	0	0	0	0	0	0	0	0	0	0	0	SER00065_01045	0	SER00067_02641	0	0	0	FAHLPAOJ_01171	SER00074_01131	0	0	0	SER00081_01357	0	SER00083_00354	0	SER00085_00957	0	0	0
group_6187	Vitamin B12-binding protein	A	AFAEAMJJ_00692	0	0	0	0	0	0	MLNEOOPI_02037	0	0	0	0	0	SER00050_00600	0	0	0	0	0	0	0	0	0	0	0	0	0	0	SER00065_04169	0	SER00067_02043	0	0	0	FAHLPAOJ_01414	SER00074_00871	0	0	0	SER00081_00768	0	SER00083_00603	0	SER00085_01205	0	0	0
group_6196	hypothetical protein	A	AFAEAMJJ_00801	0	0	0	0	0	0	MLNEOOPI_01928	0	0	0	0	0	SER00050_00492	0	0	0	0	0	0	0	0	0	0	0	0	0	0	SER00065_00908	0	SER00067_01924	0	0	0	FAHLPAOJ_01306	SER00074_00987	0	0	0	SER00081_00657	0	SER00083_00490	0	SER00085_01095	0	0	0
group_6546	Transcriptional activator protein ExaE	A	AFAEAMJJ_03407	0	0	0	0	0	0	MLNEOOPI_02547	0	0	0	0	0	SER00050_03559	0	0	0	0	0	0	0	0	0	0	0	0	0	0	SER00065_02308	0	SER00067_03701	0	0	0	FAHLPAOJ_03772	SER00074_02676	0	0	0	SER00081_03070	0	SER00083_03141	0	SER00085_00152	0	0	0
group_8535	HTH-type transcriptional regulator YofA	A	AFAEAMJJ_04701	0	0	0	0	0	0	MLNEOOPI_01802	0	0	0	0	0	SER00050_00358	0	0	0	0	0	0	0	0	0	0	0	0	0	0	SER00065_01044	0	SER00067_02642	0	0	0	FAHLPAOJ_01172	SER00074_01130	0	0	0	SER00081_01358	0	SER00083_00355	0	SER00085_00958	0	0	0
stp_1	Multidrug resistance protein Stp	A	AFAEAMJJ_00690	0	0	0	0	0	0	MLNEOOPI_02039	0	0	0	0	0	SER00050_00602	0	0	0	0	0	0	0	0	0	0	0	0	0	0	SER00065_04171	0	SER00067_02045	0	0	0	FAHLPAOJ_01416	SER00074_00869	0	0	0	SER00081_00770	0	SER00083_00605	0	SER00085_01207	0	0	0
group_8955	hypothetical protein	A	AFAEAMJJ_00694	0	0	0	0	0	0	MLNEOOPI_02035	0	0	0	0	0	SER00050_00598	0	0	0	0	0	0	0	0	0	0	0	0	0	0	SER00065_04167	0	SER00067_02041	0	0	0	FAHLPAOJ_01412	SER00074_00873	0	0	0	SER00081_00766	0	SER00083_00601	0	SER00085_01203	0	0	0
ncsB2	2-hydroxy-7-methoxy-5-methyl-1-naphthoate--CoA ligase	A	AFAEAMJJ_00695	0	0	0	0	0	0	MLNEOOPI_02034	0	0	0	0	0	SER00050_00597	0	0	0	0	0	0	0	0	0	0	0	0	0	0	SER00065_04166	0	SER00067_02040	0	0	0	FAHLPAOJ_01411	SER00074_00874	0	0	0	SER00081_00765	0	SER00083_00600	0	SER00085_01202	0	0	0
mbtB_1	Phenyloxazoline synthase MbtB	A	AFAEAMJJ_00696	0	0	0	0	0	0	MLNEOOPI_02033	0	0	0	0	0	SER00050_00596	0	0	0	0	0	0	0	0	0	0	0	0	0	0	SER00065_04165	0	SER00067_02039	0	0	0	FAHLPAOJ_01410	SER00074_00875	0	0	0	SER00081_00764	0	SER00083_00599	0	SER00085_01201	0	0	0
group_8958	hypothetical protein	A	AFAEAMJJ_00698	0	0	0	0	0	0	MLNEOOPI_02031	0	0	0	0	0	SER00050_00594	0	0	0	0	0	0	0	0	0	0	0	0	0	0	SER00065_04163	0	SER00067_02037	0	0	0	FAHLPAOJ_01408	SER00074_00877	0	0	0	SER00081_00762	0	SER00083_00597	0	SER00085_01199	0	0	0
group_10694	hypothetical protein	A	0	0	0	0	0	0	0	MLNEOOPI_02495	0	0	0	0	0	SER00050_03506	0	0	0	0	0	0	0	0	0	0	0	0	0	0	SER00065_02261	0	SER00067_03647	0	0	0	FAHLPAOJ_03719	SER00074_02723	0	0	0	SER00081_03123	0	SER00083_03090	0	SER00085_00202	0	0	0
group_1873	hypothetical protein	A	AFAEAMJJ_01734	0	0	0	0	0	0	MLNEOOPI_00114	0	0	0	0	0	SER00050_01677	0	0	0	0	0	0	0	0	0	0	0	0	0	0	SER00065_00134	0	SER00067_01201	0	0	0	FAHLPAOJ_00052	SER00074_00111	0	0	0	SER00081_00456	0	SER00083_01805	0	SER00085_02731	0	0	0
group_2726	hypothetical protein	A	AFAEAMJJ_02490	0	0	0	0	0	0	0	0	0	0	0	0	SER00050_00113	0	0	0	0	0	0	0	0	0	0	0	0	0	0	SER00065_01287	0	SER00067_02398	0	0	0	FAHLPAOJ_00927	SER00074_01379	0	0	0	SER00081_01113	0	SER00083_00111	0	SER00085_02279	0	0	0
group_4067	Aldose 1-epimerase	A	AFAEAMJJ_04426	0	0	0	0	0	0	MLNEOOPI_00404	0	0	0	0	0	SER00050_01395	0	0	0	0	0	0	0	0	0	0	0	0	0	0	SER00065_00440	0	SER00067_00892	0	0	0	FAHLPAOJ_00334	SER00074_00402	0	0	0	SER00081_00164	0	SER00083_01523	0	SER00085_00555	0	0	0
group_4404	hypothetical protein	A	0	0	0	0	0	0	0	MLNEOOPI_03473	0	0	0	0	0	SER00050_03079	0	0	0	0	0	0	0	0	0	0	0	0	0	0	SER00065_02113	0	SER00067_01493	0	0	0	FAHLPAOJ_02302	SER00074_03409	0	0	0	SER00081_02737	0	SER00083_02862	0	SER00085_01474	SER00086_02162	0	0
group_5639	hypothetical protein	A	0	0	0	0	0	0	0	MLNEOOPI_01562	0	0	0	0	0	SER00050_00116	0	0	0	0	0	0	0	0	0	0	0	0	0	0	SER00065_01284	0	SER00067_02401	0	0	0	FAHLPAOJ_00930	SER00074_01376	0	0	0	SER00081_01116	0	SER00083_00114	0	SER00085_02276	0	0	0
fliC1	Flagellin 1	A	AFAEAMJJ_02498	0	0	0	0	0	0	0	0	0	0	0	0	SER00050_00121	0	0	0	0	0	0	0	0	0	0	0	0	0	0	SER00065_01279	0	SER00067_02406	0	0	0	FAHLPAOJ_00935	SER00074_01371	0	0	0	SER00081_01121	0	SER00083_00119	0	SER00085_02271	0	0	0
group_9275	hypothetical protein	A	AFAEAMJJ_03383	0	0	0	0	0	0	MLNEOOPI_02525	0	0	0	0	0	0	0	0	0	0	0	0	0	0	0	0	0	0	0	0	SER00065_02286	0	SER00067_03672	0	0	0	0	SER00074_02698	0	0	0	SER00081_03098	0	SER00083_03113	0	SER00085_00179	0	0	0
group_2265	hypothetical protein	A	AFAEAMJJ_02388	0	0	0	0	0	0	MLNEOOPI_01463	0	0	0	0	0	SER00050_00017	0	0	0	0	0	0	0	0	0	0	0	0	0	0	SER00065_01386	0	SER00067_02302	0	0	0	FAHLPAOJ_00831	SER00074_01475	0	0	0	0	0	SER00083_00018	0	SER00085_02371	0	0	0
group_2806	D-tagatose-1,6-bisphosphate aldolase subunit KbaZ	A	AFAEAMJJ_03655	0	0	0	0	0	0	MLNEOOPI_03280	0	0	0	0	0	0	0	0	0	0	0	0	0	0	0	0	0	0	0	0	SER00065_03519	0	SER00067_04215	0	0	0	0	SER00074_04261	0	0	0	SER00081_03730	0	0	0	0	0	0	0
group_3901	hypothetical protein	A	AFAEAMJJ_02436	0	0	0	0	0	0	MLNEOOPI_01504	0	0	0	0	0	SER00050_00059	0	0	0	0	0	0	0	0	0	0	0	0	0	0	SER00065_01341	0	SER00067_02344	0	0	0	FAHLPAOJ_00873	SER00074_01433	0	0	0	SER00081_01059	0	SER00083_00057	0	SER00085_02333	0	0	0
group_5045	hypothetical protein	A	AFAEAMJJ_03674	0	0	0	0	0	0	MLNEOOPI_03261	0	0	0	0	0	0	0	0	0	0	0	0	0	0	0	0	0	0	0	0	SER00065_03500	0	SER00067_04196	0	0	0	0	SER00074_04242	0	0	0	SER00081_03750	0	0	0	0	0	0	0
group_6245	hypothetical protein	A	AFAEAMJJ_01175	0	0	0	0	0	0	MLNEOOPI_02141	0	0	0	0	0	SER00050_02307	0	0	0	0	0	0	0	0	0	0	0	0	0	0	SER00065_01701	0	SER00067_03306	0	0	0	FAHLPAOJ_02838	SER00074_02474	0	0	0	0	0	SER00083_02133	0	SER00085_02662	0	0	0
group_8914	Protein Ves	A	AFAEAMJJ_00306	0	0	0	0	0	0	MLNEOOPI_01208	0	0	0	0	0	SER00050_01005	0	0	0	0	0	0	0	0	0	0	0	0	0	0	SER00065_02721	0	SER00067_00092	0	0	0	FAHLPAOJ_01819	SER00074_01739	0	0	0	SER00081_02281	0	SER00083_00961	0	SER00085_02042	0	0	0
group_9105	hypothetical protein	A	AFAEAMJJ_01657	0	0	0	0	0	0	MLNEOOPI_00196	0	0	0	0	0	0	0	0	0	0	0	0	0	0	0	0	0	0	0	0	SER00065_00216	0	SER00067_01111	0	0	0	0	SER00074_00194	0	0	0	SER00081_00374	0	0	0	0	0	0	0
pipB2_1	Secreted effector protein PipB2	A	AFAEAMJJ_02434	0	0	0	0	0	0	MLNEOOPI_01502	0	0	0	0	0	SER00050_00057	0	0	0	0	0	0	0	0	0	0	0	0	0	0	SER00065_01343	0	SER00067_02342	0	0	0	FAHLPAOJ_00871	SER00074_01435	0	0	0	SER00081_01057	0	SER00083_00055	0	SER00085_02335	0	0	0
group_9195	Secreted effector protein PipB2	A	AFAEAMJJ_02435	0	0	0	0	0	0	MLNEOOPI_01503	0	0	0	0	0	SER00050_00058	0	0	0	0	0	0	0	0	0	0	0	0	0	0	SER00065_01342	0	SER00067_02343	0	0	0	FAHLPAOJ_00872	SER00074_01434	0	0	0	SER00081_01058	0	SER00083_00056	0	SER00085_02334	0	0	0
group_9280	Transcriptional regulatory protein RcsB	A	AFAEAMJJ_03660	0	0	0	0	0	0	MLNEOOPI_03275	0	0	0	0	0	0	0	0	0	0	0	0	0	0	0	0	0	0	0	0	SER00065_03514	0	SER00067_04210	0	0	0	0	SER00074_04256	0	0	0	SER00081_03735	0	0	0	0	0	0	0
rcsB_4	Transcriptional regulatory protein RcsB	A	AFAEAMJJ_03661	0	0	0	0	0	0	MLNEOOPI_03274	0	0	0	0	0	0	0	0	0	0	0	0	0	0	0	0	0	0	0	0	SER00065_03513	0	SER00067_04209	0	0	0	0	SER00074_04255	0	0	0	SER00081_03736	0	0	0	0	0	0	0
group_2243	putative protein YbiU	A	AFAEAMJJ_01964	0	0	0	0	0	0	MLNEOOPI_03569	0	0	0	0	0	SER00050_02986	0	0	0	0	0	0	0	0	0	0	0	0	0	0	SER00065_02017	0	SER00067_01396	0	0	0	FAHLPAOJ_02209	SER00074_03506	0	0	0	SER00081_02831	0	SER00083_02955	0	SER00085_01381	0	0	0
group_2255	Apo-citrate lyase phosphoribosyl-dephospho-CoA transferase	A	0	0	0	0	0	0	0	MLNEOOPI_03736	0	0	0	0	0	SER00050_03956	0	0	0	0	0	0	0	0	0	0	0	0	0	0	SER00065_03777	0	SER00067_01690	0	0	0	FAHLPAOJ_04293	SER00074_03844	0	0	0	SER00081_04010	0	SER00083_03906	0	SER00085_04660	0	0	0
group_3732	putative fimbrial chaperone YadV	A	AFAEAMJJ_00209	0	0	0	0	0	0	0	0	0	0	0	0	SER00050_01097	0	0	0	0	0	0	0	0	0	0	0	0	0	0	SER00065_02814	0	0	0	0	0	FAHLPAOJ_01912	SER00074_01828	0	0	0	SER00081_02192	0	SER00083_01053	0	SER00085_01950	0	0	0
group_4009	hypothetical protein	A	AFAEAMJJ_03668	0	0	0	0	0	0	MLNEOOPI_03267	0	0	0	0	0	0	0	0	0	0	0	0	0	0	0	0	0	0	0	0	SER00065_03506	0	SER00067_04202	0	0	0	0	SER00074_04248	0	0	0	SER00081_03743	0	0	0	0	0	0	0
trxA_1	Thioredoxin	A	AFAEAMJJ_00686	0	0	0	0	0	0	MLNEOOPI_02043	0	0	0	0	0	SER00050_00606	0	0	0	0	0	0	0	0	0	0	0	0	0	0	SER00065_04175	0	SER00067_02049	0	0	0	FAHLPAOJ_01420	SER00074_00865	0	0	0	SER00081_00774	0	SER00083_00609	0	SER00085_01211	0	0	0
group_3715	hypothetical protein	A	AFAEAMJJ_00070	0	0	0	0	0	0	MLNEOOPI_00957	0	0	0	0	0	SER00050_01245	0	0	0	0	0	0	0	0	0	0	0	0	0	0	SER00065_02954	0	0	0	0	0	FAHLPAOJ_02060	SER00074_01969	0	0	0	SER00081_02052	0	SER00083_04221	0	SER00085_01757	0	0	0
group_6302	hypothetical protein	A	AFAEAMJJ_01581	0	0	0	0	0	0	MLNEOOPI_00273	0	0	0	0	0	SER00050_01528	0	0	0	0	0	0	0	0	0	0	0	0	0	0	SER00065_00308	0	0	0	0	0	FAHLPAOJ_00201	SER00074_00270	0	0	0	SER00081_00298	0	SER00083_01656	0	SER00085_02880	0	0	0
group_3842	HTH-type transcriptional regulator NimR	A	AFAEAMJJ_01732	0	0	0	0	0	0	MLNEOOPI_00116	0	0	0	0	0	SER00050_01675	0	0	0	0	0	0	0	0	0	0	0	0	0	0	SER00065_00136	0	SER00067_01199	0	0	0	FAHLPAOJ_00054	SER00074_00113	0	0	0	SER00081_00454	0	SER00083_01803	0	SER00085_02733	0	0	0
group_4707	Phthiocerol synthesis polyketide synthase type I PpsE	A	0	0	0	0	0	0	0	MLNEOOPI_02029	0	0	0	0	0	SER00050_00592	0	0	0	0	0	0	0	0	0	0	0	0	0	0	SER00065_04161	0	SER00067_02035	0	0	0	FAHLPAOJ_01406	SER00074_00879	0	0	0	SER00081_00760	0	SER00083_00595	0	SER00085_01197	0	0	0
group_583	hypothetical protein	A	AFAEAMJJ_01763	0	0	0	0	0	0	MLNEOOPI_00083	0	0	0	0	0	SER00050_01707	0	0	0	0	0	0	0	0	0	0	0	0	0	0	0	0	0	0	0	0	FAHLPAOJ_00022	SER00074_00082	0	0	0	SER00081_00486	0	SER00083_01835	0	SER00085_02702	0	0	0
group_7381	hypothetical protein	A	0	0	0	0	0	0	0	MLNEOOPI_01750	0	0	0	0	0	SER00050_00306	0	0	0	0	0	0	0	0	0	0	0	0	0	0	SER00065_01096	0	SER00067_02590	0	0	0	FAHLPAOJ_01120	SER00074_01182	0	0	0	SER00081_01306	0	SER00083_00303	0	SER00085_02086	0	0	0
pgdA	Peptidoglycan deacetylase	A	AFAEAMJJ_01577	0	0	0	0	0	0	MLNEOOPI_00277	0	0	0	0	0	SER00050_01524	0	0	0	0	0	0	0	0	0	0	0	0	0	0	SER00065_00312	0	0	0	0	0	FAHLPAOJ_00205	SER00074_00274	0	0	0	SER00081_00294	0	SER00083_01652	0	SER00085_02884	0	0	0
hyuA	Hydantoin racemase	A	AFAEAMJJ_01578	0	0	0	0	0	0	MLNEOOPI_00276	0	0	0	0	0	SER00050_01525	0	0	0	0	0	0	0	0	0	0	0	0	0	0	SER00065_00311	0	0	0	0	0	FAHLPAOJ_00204	SER00074_00273	0	0	0	SER00081_00295	0	SER00083_01653	0	SER00085_02883	0	0	0
group_9099	HTH-type transcriptional repressor RspR	A	AFAEAMJJ_01579	0	0	0	0	0	0	MLNEOOPI_00275	0	0	0	0	0	SER00050_01526	0	0	0	0	0	0	0	0	0	0	0	0	0	0	SER00065_00310	0	0	0	0	0	FAHLPAOJ_00203	SER00074_00272	0	0	0	SER00081_00296	0	SER00083_01654	0	SER00085_02882	0	0	0
pucI	putative allantoin permease	A	AFAEAMJJ_01580	0	0	0	0	0	0	MLNEOOPI_00274	0	0	0	0	0	SER00050_01527	0	0	0	0	0	0	0	0	0	0	0	0	0	0	SER00065_00309	0	0	0	0	0	FAHLPAOJ_00202	SER00074_00271	0	0	0	SER00081_00297	0	SER00083_01655	0	SER00085_02881	0	0	0
focC	Chaperone protein FocC	A	AFAEAMJJ_03665	0	0	0	0	0	0	MLNEOOPI_03270	0	0	0	0	0	0	0	0	0	0	0	0	0	0	0	0	0	0	0	0	SER00065_03509	0	SER00067_04205	0	0	0	0	SER00074_04251	0	0	0	SER00081_03740	0	0	0	0	0	0	0
mhbM	3-hydroxybenzoate 6-hydroxylase	B	0	SER00035_02963	FPPNHGFI_03997	0	0	SER00042_00852	FCFHOGGE_00969	0	0	0	0	SER00048_01601	0	0	SER00051_01694	MEOIELNA_04602	POOABGMI_01596	NPEGBHKD_01766	SER00055_03145	SER00056_03020	0	SER00058_02018	0	0	0	SER00062_01691	0	SER00064_01304	0	0	0	SER00068_02395	FEMKPHGD_03623	SER00070_02427	0	0	0	0	0	0	0	0	0	0	SER00086_02087	HIKMNIIA_01774	0
yehX	Glycine betaine uptake system ATP-binding protein YehX	B	0	SER00035_00902	0	0	0	SER00042_02450	0	0	0	0	0	SER00048_00358	0	SER00050_02689	0	0	0	0	0	SER00056_01102	0	0	SER00059_01340	SER00060_00900	0	SER00062_02099	0	0	0	0	0	0	FEMKPHGD_00908	0	FAHLPAOJ_00494	0	0	0	GAECANAC_01617	0	0	0	0	SER00085_00715	SER00086_01257	HIKMNIIA_00537	SER00089_01755
folA_1	Dihydrofolate reductase	B	AFAEAMJJ_00641	SER00035_02168	0	0	0	SER00042_03504	0	0	0	0	0	SER00048_01862	SER00049_00035	SER00050_00667	0	0	0	0	0	SER00056_00824	0	0	0	SER00060_02058	0	SER00062_00774	0	0	0	0	0	0	FEMKPHGD_02339	0	FAHLPAOJ_01481	0	0	0	GAECANAC_01151	0	SER00082_01197	SER00083_00670	0	SER00085_01272	SER00086_03701	HIKMNIIA_03280	0
group_2430	Manganese-dependent inorganic pyrophosphatase	B	0	SER00035_02124	0	0	0	0	0	0	0	0	0	SER00048_01899	0	0	0	0	0	0	0	SER00056_00780	0	0	0	0	0	SER00062_00811	SER00063_03547	0	SER00065_04184	0	SER00067_02060	0	FEMKPHGD_02303	0	0	0	0	0	0	SER00081_00783	0	0	0	0	SER00086_03745	HIKMNIIA_03324	0
phzF_2	Trans-2,3-dihydro-3-hydroxyanthranilate isomerase	B	0	SER00035_04343	0	0	0	SER00042_04068	0	0	0	0	0	SER00048_04665	SER00049_03848	SER00050_04118	0	0	0	0	0	SER00056_04536	0	0	SER00059_03541	SER00060_04258	0	SER00062_04193	0	0	0	0	0	0	FEMKPHGD_04434	0	FAHLPAOJ_04136	0	0	0	GAECANAC_04244	0	SER00082_02219	SER00083_03955	0	SER00085_03535	SER00086_04567	HIKMNIIA_04346	SER00089_03721
phoE_3	Outer membrane pore protein E	B	0	SER00035_03077	0	0	SER00041_00032	SER00042_00685	0	0	0	SER00046_04444	SER00047_02063	SER00048_01767	0	0	0	0	0	0	0	SER00056_00065	0	0	0	0	0	SER00062_01581	SER00063_01826	SER00064_01194	0	SER00066_03358	0	SER00068_02285	FEMKPHGD_03786	0	0	0	0	SER00079_00419	0	0	SER00082_04383	0	0	0	0	HIKMNIIA_01876	0
group_9443	hypothetical protein	B	0	SER00035_00039	0	0	0	SER00042_01739	0	0	SER00045_00248	0	0	SER00048_01307	SER00049_04116	0	0	0	0	0	0	SER00056_00902	0	SER00058_00318	0	SER00060_00040	0	SER00062_00703	0	SER00064_00343	0	0	0	SER00068_01427	FEMKPHGD_00041	SER00070_01595	0	0	0	0	GAECANAC_03051	0	SER00082_03890	0	0	0	SER00086_00583	HIKMNIIA_02828	0
group_435	Lipase 2	B	0	SER00035_02172	0	CEJANKKO_01473	SER00041_02284	SER00042_03500	0	0	0	0	SER00047_00391	SER00048_01858	SER00049_00031	0	0	0	0	0	0	SER00056_00828	0	0	0	SER00060_02062	SER00061_01656	SER00062_00770	0	0	0	0	0	0	FEMKPHGD_02343	0	0	0	0	0	GAECANAC_01155	0	SER00082_01201	0	0	0	SER00086_03697	HIKMNIIA_03276	0
group_1692	hypothetical protein	B	0	SER00035_00537	0	CEJANKKO_01249	0	SER00042_03082	0	0	0	0	0	SER00048_00726	SER00049_00938	0	0	0	0	0	0	SER00056_03655	0	0	SER00059_02194	SER00060_00541	SER00061_04195	SER00062_00202	SER00063_00232	0	0	SER00066_01836	0	0	FEMKPHGD_00534	0	0	0	0	0	GAECANAC_01263	0	SER00082_03768	0	0	0	SER00086_01098	HIKMNIIA_00906	SER00089_00048
group_3191	hypothetical protein	B	0	SER00035_01390	0	CEJANKKO_02375	0	SER00042_04215	0	0	0	0	0	SER00048_04381	SER00049_04296	0	0	0	0	0	0	SER00056_01653	0	0	SER00059_04078	SER00060_03602	SER00061_00706	SER00062_02588	0	0	0	0	0	0	FEMKPHGD_01393	0	0	0	0	0	GAECANAC_02093	0	SER00082_03116	SER00083_01849	0	0	SER00086_03919	HIKMNIIA_00048	SER00089_02243
pgrR_3	HTH-type transcriptional regulator PgrR	B	0	SER00035_00071	0	CEJANKKO_00792	SER00041_01556	SER00042_01707	0	0	0	SER00046_00883	SER00047_00491	SER00048_01231	0	0	0	0	0	0	0	SER00056_00934	0	0	SER00059_00883	0	SER00061_01567	SER00062_00671	SER00063_02598	0	0	SER00066_02354	0	0	0	0	0	0	SER00077_01381	SER00079_01161	0	0	0	0	0	0	SER00086_00615	HIKMNIIA_02796	SER00089_00565
group_5271	hypothetical protein	B	0	SER00035_02949	0	0	SER00041_01129	SER00042_00866	0	0	0	SER00046_02223	SER00047_01436	SER00048_01587	0	0	0	0	0	0	0	SER00056_03006	0	0	0	0	0	SER00062_01705	SER00063_03358	0	0	SER00066_03486	0	0	FEMKPHGD_03608	0	0	0	0	0	0	0	0	0	0	0	SER00086_02101	HIKMNIIA_01760	0
rhtC_5	Threonine efflux protein	B	0	SER00035_04342	0	0	0	SER00042_04067	0	0	0	0	0	SER00048_04666	SER00049_03849	SER00050_04117	0	0	0	0	0	SER00056_04537	0	0	0	SER00060_04257	0	SER00062_04192	0	0	0	0	0	0	FEMKPHGD_04435	0	FAHLPAOJ_04135	0	0	0	GAECANAC_04243	0	SER00082_02218	SER00083_03954	0	SER00085_03536	SER00086_04568	HIKMNIIA_04345	0
asnO	L-asparagine oxygenase	B	0	SER00035_01011	0	0	SER00041_04491	SER00042_03857	0	0	0	SER00046_03313	SER00047_00831	SER00048_00247	0	0	0	0	0	0	0	SER00056_01207	0	0	0	0	0	SER00062_02207	SER00063_00743	0	0	SER00066_01322	0	0	FEMKPHGD_01014	0	0	0	0	SER00079_01495	0	0	0	0	0	0	SER00086_01366	HIKMNIIA_00431	0
group_9491	hypothetical protein	B	0	SER00035_01010	0	0	SER00041_04490	SER00042_03858	0	0	0	SER00046_03312	SER00047_00832	SER00048_00248	0	0	0	0	0	0	0	SER00056_01206	0	0	0	0	0	SER00062_02206	SER00063_00742	0	0	SER00066_01323	0	0	FEMKPHGD_01013	0	0	0	0	SER00079_01496	0	0	0	0	0	0	SER00086_01365	HIKMNIIA_00432	0
group_9564	hypothetical protein	B	0	SER00035_02952	0	0	SER00041_01132	SER00042_00863	0	0	0	SER00046_02220	SER00047_01433	SER00048_01590	0	0	0	0	0	0	0	SER00056_03009	0	0	0	0	0	SER00062_01702	SER00063_03361	0	0	SER00066_03483	0	0	FEMKPHGD_03611	0	0	0	0	0	0	0	0	0	0	0	SER00086_02098	HIKMNIIA_01763	0
group_1701	putative protein	B	0	SER00035_01274	0	0	SER00041_02159	SER00042_04449	0	0	0	SER00046_02914	SER00047_01740	SER00048_04708	0	0	0	0	0	0	0	SER00056_01537	KFCGLGAL_00818	0	0	0	0	SER00062_02471	0	0	0	SER00066_01024	0	0	FEMKPHGD_01277	0	0	0	0	SER00079_02382	0	0	0	0	0	0	SER00086_04034	HIKMNIIA_00164	0
group_1767	hypothetical protein	B	0	SER00035_00074	0	0	SER00041_01553	SER00042_01704	0	0	0	SER00046_00880	SER00047_00494	SER00048_01228	0	0	0	0	0	0	0	SER00056_00937	0	0	0	0	0	SER00062_00668	0	0	0	SER00066_02351	0	0	FEMKPHGD_00074	0	0	0	0	SER00079_01164	0	0	0	0	0	0	SER00086_00618	HIKMNIIA_02793	0
group_2652	Flagellar brake protein YcgR	B	0	SER00035_01993	0	CEJANKKO_01626	0	SER00042_00048	0	0	0	0	0	SER00048_02036	0	0	0	MEOIELNA_01360	0	0	0	SER00056_00650	0	0	SER00059_00625	SER00060_01887	SER00061_03316	SER00062_00933	SER00063_03412	0	0	0	0	0	FEMKPHGD_02173	0	0	0	0	0	GAECANAC_00987	0	0	0	0	0	SER00086_00052	HIKMNIIA_03460	SER00089_00823
group_3429	hypothetical protein	B	0	SER00035_02950	0	0	SER00041_01130	SER00042_00865	0	0	0	SER00046_02222	SER00047_01435	SER00048_01588	0	0	0	0	0	0	0	SER00056_03007	0	0	0	0	0	SER00062_01704	SER00063_03359	0	0	SER00066_03485	0	0	FEMKPHGD_03609	0	0	0	0	0	0	0	0	0	0	0	SER00086_02100	HIKMNIIA_01761	0
group_6827	Toxin GhoT	B	0	SER00035_01813	0	CEJANKKO_01807	0	SER00042_00239	0	0	0	0	0	SER00048_02227	SER00049_00389	0	0	0	0	0	0	SER00056_00471	0	0	SER00059_00450	SER00060_01697	SER00061_02641	SER00062_01122	0	0	0	0	0	0	FEMKPHGD_01909	0	0	0	0	0	GAECANAC_00807	0	SER00082_04704	0	0	0	SER00086_00243	HIKMNIIA_02393	SER00089_00999
cycA_2	D-serine/D-alanine/glycine transporter	B	0	SER00035_02078	0	CEJANKKO_01546	0	SER00042_03601	0	0	0	0	0	SER00048_01946	SER00049_00117	0	0	0	0	0	0	SER00056_00734	0	0	SER00059_00715	SER00060_01972	SER00061_03395	SER00062_00853	0	0	0	0	0	0	FEMKPHGD_02257	0	0	0	0	0	GAECANAC_01066	0	SER00082_01105	0	0	0	SER00086_03796	HIKMNIIA_03370	SER00089_00733
group_7172	Motility protein B	B	0	SER00035_01580	0	0	SER00041_00279	SER00042_00472	0	0	0	SER00046_02030	SER00047_03680	SER00048_02802	0	0	0	0	0	0	0	SER00056_00239	0	0	0	0	0	SER00062_01354	SER00063_02080	0	0	SER00066_03117	0	0	FEMKPHGD_01637	0	0	0	0	SER00079_00180	0	0	0	0	0	0	SER00086_00476	HIKMNIIA_02159	0
fdhL	Fructose dehydrogenase large subunit	B	0	SER00035_04205	0	CEJANKKO_04136	0	SER00042_02938	0	0	0	0	0	SER00048_03775	SER00049_03199	0	0	0	0	0	0	SER00056_03203	0	0	SER00059_03859	SER00060_03953	SER00061_03774	SER00062_04030	0	0	0	0	0	0	FEMKPHGD_04195	0	0	0	0	0	GAECANAC_04152	0	SER00082_04045	0	0	0	SER00086_03358	HIKMNIIA_04252	SER00089_04155
group_1540	D-alanyl-D-alanine endopeptidase	B	0	SER00035_01999	0	CEJANKKO_01620	0	SER00042_00042	0	0	0	0	0	SER00048_02030	0	0	0	0	0	0	0	SER00056_00656	0	0	SER00059_00631	SER00060_01893	SER00061_03322	SER00062_00927	0	0	0	0	0	0	FEMKPHGD_02179	0	0	0	0	0	GAECANAC_00993	0	0	0	0	0	SER00086_00046	HIKMNIIA_03454	SER00089_00817
outS	Lipoprotein OutS	B	0	SER00035_01446	0	CEJANKKO_00210	0	SER00042_00605	0	0	0	0	0	SER00048_02670	SER00049_03658	0	0	0	0	0	0	SER00056_00105	0	0	SER00059_00099	SER00060_01315	SER00061_03092	SER00062_01482	0	0	0	0	0	0	FEMKPHGD_01503	0	0	0	0	0	GAECANAC_00456	0	SER00082_03261	0	0	0	SER00086_04316	HIKMNIIA_02032	SER00089_01350
group_2891	hypothetical protein	B	0	SER00035_02183	0	0	SER00041_02278	SER00042_03489	0	0	0	SER00046_03035	SER00047_00397	SER00048_01847	0	0	0	0	0	0	0	SER00056_00839	0	0	0	0	0	SER00062_00759	SER00063_03609	0	0	0	0	0	FEMKPHGD_02354	0	0	0	0	SER00079_01071	0	0	0	0	0	0	SER00086_03686	HIKMNIIA_03265	0
group_3421	2-methylcitrate dehydratase	B	0	SER00035_02176	0	CEJANKKO_01469	0	SER00042_03496	0	0	0	0	0	SER00048_01854	SER00049_00027	0	0	0	0	0	0	SER00056_00832	0	0	0	SER00060_02066	SER00061_01652	SER00062_00766	0	0	0	0	0	0	FEMKPHGD_02347	0	0	0	0	0	GAECANAC_01159	0	SER00082_01205	0	0	0	SER00086_03693	HIKMNIIA_03272	0
group_3450	2-ketogluconate reductase	B	0	SER00035_04202	0	CEJANKKO_04139	0	SER00042_02941	0	0	0	0	0	SER00048_03778	SER00049_03202	0	0	0	0	0	0	SER00056_03206	0	0	SER00059_03856	SER00060_03956	SER00061_03777	SER00062_04027	0	0	0	0	0	0	FEMKPHGD_04198	0	0	0	0	0	GAECANAC_04155	0	SER00082_04048	0	0	0	SER00086_03361	HIKMNIIA_04255	SER00089_04158
group_389	Linear gramicidin synthase subunit D	B	0	SER00035_02085	0	0	SER00041_02372	SER00042_03594	0	0	0	SER00046_03128	SER00047_00302	SER00048_01939	0	0	0	0	0	0	0	SER00056_00741	KFCGLGAL_03505	0	0	0	0	SER00062_00846	0	0	0	SER00066_02536	0	0	FEMKPHGD_02264	0	0	0	0	SER00079_00983	0	0	0	0	0	0	SER00086_03789	HIKMNIIA_03363	0
group_4195	Fructose dehydrogenase cytochrome subunit	B	0	SER00035_04206	0	CEJANKKO_04135	0	SER00042_02937	0	0	0	0	0	SER00048_03774	SER00049_03198	0	0	0	0	0	0	SER00056_03202	0	0	SER00059_03860	SER00060_03952	SER00061_03773	SER00062_04031	0	0	0	0	0	0	FEMKPHGD_04194	0	0	0	0	0	GAECANAC_04151	0	SER00082_04044	0	0	0	SER00086_03357	HIKMNIIA_04251	SER00089_04154
group_4386	Putative tartrate transporter	B	0	SER00035_04201	0	CEJANKKO_04140	0	SER00042_02942	0	0	0	0	0	SER00048_03779	SER00049_03203	0	0	0	0	0	0	SER00056_03207	0	0	SER00059_03855	SER00060_03957	SER00061_03778	SER00062_04026	0	0	0	0	0	0	FEMKPHGD_04199	0	0	0	0	0	GAECANAC_04156	0	SER00082_04049	0	0	0	SER00086_03362	HIKMNIIA_04256	SER00089_04159
group_5228	hypothetical protein	B	0	SER00035_01006	0	CEJANKKO_03439	0	SER00042_03862	0	0	0	0	0	SER00048_00252	0	0	0	0	0	0	0	SER00056_01203	0	0	SER00059_01431	0	SER00061_00269	SER00062_02202	SER00063_00739	0	0	SER00066_01327	0	0	FEMKPHGD_01009	0	0	0	0	SER00079_01500	0	0	0	0	0	0	SER00086_01361	HIKMNIIA_00436	SER00089_01846
tabA_1	Toxin-antitoxin biofilm protein TabA	B	0	SER00035_04203	0	CEJANKKO_04138	0	SER00042_02940	0	0	0	0	0	SER00048_03777	SER00049_03201	0	0	0	0	0	0	SER00056_03205	0	0	SER00059_03857	SER00060_03955	SER00061_03776	SER00062_04028	0	0	0	0	0	0	FEMKPHGD_04197	0	0	0	0	0	GAECANAC_04154	0	SER00082_04047	0	0	0	SER00086_03360	HIKMNIIA_04254	SER00089_04157
group_6841	putative glutamine ABC transporter permease protein GlnM	B	0	SER00035_02179	0	CEJANKKO_01466	0	SER00042_03493	0	0	0	0	0	SER00048_01851	SER00049_00024	0	0	0	0	0	0	SER00056_00835	0	0	0	SER00060_02069	SER00061_01649	SER00062_00763	0	0	0	0	0	0	FEMKPHGD_02350	0	0	0	0	0	GAECANAC_01162	0	SER00082_01208	0	0	0	SER00086_03690	HIKMNIIA_03269	0
gntR_2	HTH-type transcriptional regulator GntR	B	0	SER00035_04207	0	CEJANKKO_04134	0	SER00042_02936	0	0	0	0	0	SER00048_03773	SER00049_03197	0	0	0	0	0	0	SER00056_03201	0	0	SER00059_03861	SER00060_03951	SER00061_03772	SER00062_04032	0	0	0	0	0	0	FEMKPHGD_04193	0	0	0	0	0	GAECANAC_04150	0	SER00082_04043	0	0	0	SER00086_03356	HIKMNIIA_04250	SER00089_04153
ntaA	Nitrilotriacetate monooxygenase component A	B	0	SER00035_02177	0	CEJANKKO_01468	0	SER00042_03495	0	0	0	0	0	SER00048_01853	SER00049_00026	0	0	0	0	0	0	SER00056_00833	0	0	0	SER00060_02067	SER00061_01651	SER00062_00765	0	0	0	0	0	0	FEMKPHGD_02348	0	0	0	0	0	GAECANAC_01160	0	SER00082_01206	0	0	0	SER00086_03692	HIKMNIIA_03271	0
tcyA	L-cystine-binding protein TcyA	B	0	SER00035_02178	0	CEJANKKO_01467	0	SER00042_03494	0	0	0	0	0	SER00048_01852	SER00049_00025	0	0	0	0	0	0	SER00056_00834	0	0	0	SER00060_02068	SER00061_01650	SER00062_00764	0	0	0	0	0	0	FEMKPHGD_02349	0	0	0	0	0	GAECANAC_01161	0	SER00082_01207	0	0	0	SER00086_03691	HIKMNIIA_03270	0
group_9530	Arginine transport ATP-binding protein ArtM	B	0	SER00035_02180	0	CEJANKKO_01465	0	SER00042_03492	0	0	0	0	0	SER00048_01850	SER00049_00023	0	0	0	0	0	0	SER00056_00836	0	0	0	SER00060_02070	SER00061_01648	SER00062_00762	0	0	0	0	0	0	FEMKPHGD_02351	0	0	0	0	0	GAECANAC_01163	0	SER00082_01209	0	0	0	SER00086_03689	HIKMNIIA_03268	0
group_2423	FMN-dependent NADH-azoreductase	B	0	SER00035_01627	0	0	SER00041_00324	SER00042_00425	0	0	0	SER00046_02075	SER00047_03725	SER00048_02850	0	0	0	0	0	0	0	SER00056_00285	0	0	0	0	0	SER00062_01308	SER00063_02124	0	0	SER00066_03072	0	0	FEMKPHGD_01682	0	0	0	0	SER00079_00133	0	0	0	0	0	0	SER00086_00429	HIKMNIIA_02206	0
group_2904	hypothetical protein	B	0	SER00035_03500	0	0	0	SER00042_01864	0	0	0	0	0	SER00048_02341	SER00049_02210	0	0	0	0	0	0	SER00056_02468	0	0	SER00059_02060	SER00060_02689	0	SER00062_04596	0	0	0	0	0	0	FEMKPHGD_03035	0	0	0	0	0	GAECANAC_03191	0	SER00082_02184	0	0	0	SER00086_01696	HIKMNIIA_02969	SER00089_02629
group_3217	Putative toxin HigB2	B	AFAEAMJJ_02225	SER00035_03052	0	0	0	SER00042_00759	0	0	0	0	0	0	SER00049_03563	SER00050_04628	0	0	0	0	0	0	0	0	0	SER00060_01216	0	0	0	0	0	0	0	0	FEMKPHGD_03761	0	FAHLPAOJ_02476	0	0	0	GAECANAC_00354	0	SER00082_03249	SER00083_04594	0	SER00085_01647	SER00086_02000	0	0
group_3528	HTH-type transcriptional regulator DmlR	B	0	SER00035_02161	0	CEJANKKO_01484	0	SER00042_03511	0	0	0	0	0	SER00048_01869	SER00049_00042	0	0	0	0	0	0	SER00056_00817	0	0	SER00059_00786	SER00060_02051	SER00061_01667	SER00062_00781	0	0	0	0	0	0	FEMKPHGD_02332	0	0	0	0	0	GAECANAC_01144	0	SER00082_01190	0	0	0	SER00086_03708	HIKMNIIA_03287	SER00089_00662
group_36	Extracellular serine protease	B	0	SER00035_04337	0	0	0	SER00042_04062	0	0	0	0	0	SER00048_04671	SER00049_03854	SER00050_04112	0	0	0	0	0	SER00056_04542	0	0	0	SER00060_04252	0	SER00062_04187	0	0	0	0	0	0	FEMKPHGD_04440	0	FAHLPAOJ_04130	0	0	0	GAECANAC_04238	0	0	SER00083_03949	0	SER00085_03541	SER00086_04573	HIKMNIIA_04340	0
group_4052	hypothetical protein	B	AFAEAMJJ_04301	SER00035_04601	0	0	0	SER00042_04401	0	0	SER00045_04406	0	0	SER00048_04468	0	SER00050_04380	0	0	0	0	0	SER00056_04341	0	0	0	0	0	SER00062_04719	SER00063_04310	0	0	0	SER00067_04483	0	FEMKPHGD_04842	0	FAHLPAOJ_04457	SER00074_04417	0	0	0	0	0	0	0	0	SER00086_04704	HIKMNIIA_04508	0
group_4134	Threonine efflux protein	B	0	SER00035_00547	0	CEJANKKO_01259	0	SER00042_03072	0	0	0	0	0	SER00048_00716	SER00049_00948	0	0	0	0	0	0	SER00056_03665	0	0	SER00059_02184	SER00060_00551	SER00061_04186	SER00062_00192	SER00063_00242	0	0	0	0	0	FEMKPHGD_00544	0	0	0	0	0	GAECANAC_01273	0	SER00082_03778	0	0	0	SER00086_03658	HIKMNIIA_00896	SER00089_00038
group_5220	HTH-type transcriptional regulator TrpI	B	0	SER00035_00546	0	CEJANKKO_01258	0	SER00042_03073	0	0	0	0	0	SER00048_00717	SER00049_00947	0	0	0	0	0	0	SER00056_03664	0	0	SER00059_02185	SER00060_00550	SER00061_04187	SER00062_00193	SER00063_00241	0	0	0	0	0	FEMKPHGD_00543	0	0	0	0	0	GAECANAC_01272	0	SER00082_03777	0	0	0	SER00086_03659	HIKMNIIA_00897	SER00089_00039
hcp1_3	Protein hcp1	B	0	SER00035_03501	0	0	0	SER00042_01863	0	0	0	0	0	SER00048_02340	SER00049_02211	0	0	0	0	0	0	SER00056_02469	0	0	SER00059_02061	SER00060_02688	0	SER00062_04597	0	0	0	0	0	0	FEMKPHGD_03034	0	0	0	0	0	GAECANAC_03190	0	SER00082_02183	0	0	0	SER00086_01695	HIKMNIIA_02968	SER00089_02630
group_1257	L-2,4-diaminobutyrate decarboxylase	B	0	SER00035_01498	0	CEJANKKO_00158	0	SER00042_00553	0	0	0	0	0	SER00048_02722	SER00049_00697	0	0	0	0	0	0	SER00056_00157	0	0	SER00059_00151	SER00060_01362	SER00061_03144	SER00062_01430	0	0	0	0	0	0	FEMKPHGD_01555	0	0	0	0	0	GAECANAC_00513	0	SER00082_02421	0	0	0	SER00086_04264	HIKMNIIA_02084	SER00089_01298
group_1693	Hydrogen peroxide-inducible genes activator	B	0	SER00035_00637	0	0	0	SER00042_02180	0	0	0	SER00046_00328	SER00047_04163	SER00048_00627	0	0	0	0	0	0	0	SER00056_04404	0	0	SER00059_01087	0	0	SER00062_00102	SER00063_00332	0	0	SER00066_01738	0	0	FEMKPHGD_00634	0	0	0	0	SER00079_04072	0	0	0	0	0	0	SER00086_03571	HIKMNIIA_00807	SER00089_01502
group_2020	hypothetical protein	B	0	SER00035_01990	0	0	0	SER00042_00051	0	0	0	0	0	SER00048_02039	SER00049_00200	0	0	0	0	0	0	SER00056_00647	0	0	SER00059_00622	SER00060_01884	0	SER00062_00936	SER00063_03409	0	0	0	0	0	FEMKPHGD_02170	0	0	0	0	0	GAECANAC_00984	0	SER00082_01022	0	0	0	SER00086_00055	HIKMNIIA_03463	SER00089_00826
nimR_4	HTH-type transcriptional regulator NimR	B	0	SER00035_02133	0	0	0	SER00042_03541	0	MLNEOOPI_02062	0	0	0	SER00048_01890	0	0	0	0	0	0	0	SER00056_00789	0	0	0	0	0	SER00062_00802	SER00063_03556	0	0	0	0	0	FEMKPHGD_02312	0	0	0	0	0	GAECANAC_01122	SER00081_00792	SER00082_01169	0	0	0	SER00086_03736	HIKMNIIA_03315	0
group_3428	Linear gramicidin synthase subunit D	B	0	SER00035_02567	0	0	0	SER00042_01207	FCFHOGGE_01770	0	0	SER00046_01136	0	SER00048_04159	SER00049_01771	0	0	0	0	NPEGBHKD_02781	0	SER00056_01832	0	0	0	SER00060_02427	0	0	0	0	0	0	0	0	FEMKPHGD_02774	0	0	0	SER00077_03000	SER00079_03300	GAECANAC_02507	0	SER00082_00403	0	0	0	0	HIKMNIIA_01348	0
mnmC_2	tRNA 5-methylaminomethyl-2-thiouridine biosynthesis bifunctional protein MnmC	B	0	SER00035_03171	0	CEJANKKO_00287	0	SER00042_00645	0	0	0	0	0	SER00048_01814	SER00049_03622	0	0	0	0	0	0	SER00056_04755	0	0	SER00059_00028	SER00060_01275	SER00061_03018	SER00062_01522	0	0	0	0	0	0	FEMKPHGD_01468	0	0	0	0	0	GAECANAC_00420	0	SER00082_04606	0	0	0	SER00086_04376	HIKMNIIA_01921	SER00089_01421
fdhS	Fructose dehydrogenase small subunit	B	0	SER00035_04204	0	CEJANKKO_04137	0	SER00042_02939	0	0	0	0	0	SER00048_03776	SER00049_03200	0	0	0	0	0	0	SER00056_03204	0	0	SER00059_03858	SER00060_03954	SER00061_03775	SER00062_04029	0	0	0	0	0	0	FEMKPHGD_04196	0	0	0	0	0	GAECANAC_04153	0	SER00082_04046	0	0	0	SER00086_03359	HIKMNIIA_04253	SER00089_04156
group_5218	HTH-type transcriptional regulator DmlR	B	0	SER00035_00406	0	CEJANKKO_01125	0	SER00042_03257	0	0	0	0	0	SER00048_00899	SER00049_00812	0	0	0	0	0	0	SER00056_03523	0	0	SER00059_02317	SER00060_00416	SER00061_01234	SER00062_00333	0	0	0	0	0	0	FEMKPHGD_00403	0	0	0	0	0	GAECANAC_02699	0	SER00082_03656	0	0	0	SER00086_00967	HIKMNIIA_02463	SER00089_00171
dmoA	Dimethyl-sulfide monooxygenase	B	0	SER00035_03172	0	CEJANKKO_00285	0	SER00042_00644	0	0	0	0	0	SER00048_01815	SER00049_03623	0	0	0	0	0	0	SER00056_04754	0	0	SER00059_00029	SER00060_01276	SER00061_03019	SER00062_01521	0	0	0	0	0	0	FEMKPHGD_01469	0	0	0	0	0	GAECANAC_00421	0	SER00082_04607	0	0	0	SER00086_04375	HIKMNIIA_01922	SER00089_01420
group_5282	Methionine import ATP-binding protein MetN	B	0	SER00035_03173	0	CEJANKKO_00284	0	SER00042_00643	0	0	0	0	0	SER00048_01816	SER00049_03624	0	0	0	0	0	0	SER00056_04753	0	0	SER00059_00030	SER00060_01277	SER00061_03020	SER00062_01520	0	0	0	0	0	0	FEMKPHGD_01470	0	0	0	0	0	GAECANAC_00422	0	SER00082_04608	0	0	0	SER00086_04374	HIKMNIIA_01923	SER00089_01419
group_6826	hypothetical protein	B	0	SER00035_01805	0	CEJANKKO_01814	0	SER00042_00247	0	0	0	0	0	SER00048_02236	SER00049_00397	0	0	0	0	0	0	SER00056_00462	0	0	SER00059_00442	SER00060_01689	SER00061_02633	SER00062_01130	0	0	0	0	0	0	FEMKPHGD_01901	0	0	0	0	0	GAECANAC_00799	0	0	0	0	0	SER00086_00251	HIKMNIIA_02385	SER00089_01007
metI_1	D-methionine transport system permease protein MetI	B	0	SER00035_03174	0	CEJANKKO_00283	0	SER00042_00642	0	0	0	0	0	SER00048_01817	SER00049_03625	0	0	0	0	0	0	SER00056_04752	0	0	SER00059_00031	SER00060_01278	SER00061_03021	SER00062_01519	0	0	0	0	0	0	FEMKPHGD_01471	0	0	0	0	0	GAECANAC_00423	0	SER00082_04609	0	0	0	SER00086_04373	HIKMNIIA_01924	SER00089_01418
group_6878	D-methionine-binding lipoprotein MetQ	B	0	SER00035_03175	0	CEJANKKO_00282	0	SER00042_00641	0	0	0	0	0	SER00048_01818	SER00049_03626	0	0	0	0	0	0	SER00056_04751	0	0	SER00059_00032	SER00060_01279	SER00061_03022	SER00062_01518	0	0	0	0	0	0	FEMKPHGD_01472	0	0	0	0	0	GAECANAC_00424	0	SER00082_04610	0	0	0	SER00086_04372	HIKMNIIA_01925	SER00089_01417
group_6879	Inner membrane metabolite transport protein YgcS	B	0	SER00035_03176	0	CEJANKKO_00281	0	SER00042_00640	0	0	0	0	0	SER00048_01819	SER00049_03627	0	0	0	0	0	0	SER00056_04750	0	0	SER00059_00033	SER00060_01280	SER00061_03023	SER00062_01517	0	0	0	0	0	0	FEMKPHGD_01473	0	0	0	0	0	GAECANAC_00425	0	SER00082_04611	0	0	0	SER00086_04371	HIKMNIIA_01926	SER00089_01416
soxC	Dibenzothiophene desulfurization enzyme C	B	0	SER00035_03177	0	CEJANKKO_00280	0	SER00042_00639	0	0	0	0	0	SER00048_01820	SER00049_03628	0	0	0	0	0	0	SER00056_04749	0	0	SER00059_00034	SER00060_01281	SER00061_03024	SER00062_01516	0	0	0	0	0	0	FEMKPHGD_01474	0	0	0	0	0	GAECANAC_00426	0	SER00082_04212	0	0	0	SER00086_04370	HIKMNIIA_01927	SER00089_01415
group_6894	Protein hcp1	B	0	SER00035_03502	0	0	0	SER00042_01862	0	0	0	0	0	SER00048_02339	SER00049_02212	0	0	0	0	0	0	SER00056_02470	0	0	SER00059_02062	SER00060_02687	0	SER00062_04598	0	0	0	0	0	0	FEMKPHGD_03033	0	0	0	0	0	GAECANAC_03189	0	0	0	0	0	SER00086_01694	HIKMNIIA_02967	SER00089_02631
zraR	Transcriptional regulatory protein ZraR	B	0	SER00035_03169	0	CEJANKKO_00289	0	SER00042_00647	0	0	0	0	0	SER00048_01812	SER00049_03620	0	0	0	0	0	0	SER00056_04757	0	0	SER00059_00026	SER00060_01273	SER00061_03016	SER00062_01524	0	0	0	0	0	0	FEMKPHGD_01466	0	0	0	0	0	GAECANAC_00418	0	SER00082_04604	0	0	0	SER00086_04378	HIKMNIIA_01919	SER00089_01423
ycnE_1	Putative monooxygenase YcnE	B	0	SER00035_01956	0	0	0	SER00042_00086	0	0	0	0	0	SER00048_02074	SER00049_00235	0	0	0	0	0	0	SER00056_00613	0	0	0	SER00060_01847	0	SER00062_00970	SER00063_04063	0	0	0	0	0	FEMKPHGD_02135	0	0	0	0	0	GAECANAC_00948	0	SER00082_00987	0	0	0	SER00086_00090	HIKMNIIA_03497	0
group_4155	HTH-type transcriptional regulator GltR	B	0	SER00035_01957	0	0	0	SER00042_00085	0	0	0	0	0	SER00048_02073	SER00049_00234	0	0	0	0	0	0	SER00056_00614	0	0	0	SER00060_01848	0	SER00062_00969	SER00063_04064	0	0	0	0	0	FEMKPHGD_02136	0	0	0	0	0	GAECANAC_00949	0	SER00082_00988	0	0	0	SER00086_00089	HIKMNIIA_03496	0
group_5272	hypothetical protein	B	0	SER00035_03034	0	CEJANKKO_00418	0	SER00042_00777	0	0	0	0	0	SER00048_01725	SER00049_03545	0	0	0	0	0	0	SER00056_00023	0	0	SER00059_04483	0	SER00061_02367	SER00062_01623	0	0	SER00065_04471	0	0	0	FEMKPHGD_03743	0	0	0	0	0	GAECANAC_00336	0	SER00082_03231	0	0	0	SER00086_02018	HIKMNIIA_01835	SER00089_04556
group_2873	HTH-type transcriptional regulator NimR	B	0	SER00035_00478	0	0	SER00041_03034	SER00042_03185	0	0	0	SER00046_00479	SER00047_02430	SER00048_00826	0	0	0	0	0	0	0	SER00056_03595	0	0	0	0	0	SER00062_00261	SER00063_00175	0	0	SER00066_01889	SER00067_00311	0	FEMKPHGD_00475	0	0	0	0	SER00079_03964	0	0	0	0	0	0	SER00086_01039	HIKMNIIA_00962	0
group_4153	Cystathionine beta-lyase PatB	B	0	SER00035_01758	0	0	SER00041_00458	SER00042_00294	0	0	0	SER00046_03787	SER00047_02545	SER00048_02981	0	0	0	0	0	0	0	SER00056_00415	0	0	0	0	0	SER00062_01177	SER00063_02256	0	0	SER00066_02899	0	0	FEMKPHGD_01854	0	0	0	0	SER00079_03513	0	0	0	0	0	0	SER00086_00298	HIKMNIIA_02338	0
group_4541	hypothetical protein	B	0	SER00035_03168	0	CEJANKKO_00290	0	SER00042_00648	0	0	0	0	0	SER00048_01811	SER00049_03619	0	0	0	0	0	0	SER00056_04770	0	0	SER00059_00025	SER00060_01272	SER00061_03015	SER00062_01537	0	0	0	0	0	0	FEMKPHGD_01465	0	0	0	0	0	GAECANAC_00417	0	0	0	0	0	SER00086_04391	HIKMNIIA_01918	SER00089_01424
gsiB_2	Glutathione-binding protein GsiB	B	0	SER00035_03163	0	CEJANKKO_00295	0	SER00042_00653	0	0	0	0	0	SER00048_01806	SER00049_03614	0	0	0	0	0	0	SER00056_04775	0	0	SER00059_00020	SER00060_01267	SER00061_03010	SER00062_01542	0	0	0	0	0	0	FEMKPHGD_01460	0	0	0	0	0	GAECANAC_00412	0	0	0	0	0	SER00086_04396	HIKMNIIA_01913	SER00089_01429
nikB	Nickel transport system permease protein NikB	B	0	SER00035_03164	0	CEJANKKO_00294	0	SER00042_00652	0	0	0	0	0	SER00048_01807	SER00049_03615	0	0	0	0	0	0	SER00056_04774	0	0	SER00059_00021	SER00060_01268	SER00061_03011	SER00062_01541	0	0	0	0	0	0	FEMKPHGD_01461	0	0	0	0	0	GAECANAC_00413	0	0	0	0	0	SER00086_04395	HIKMNIIA_01914	SER00089_01428
ddpC_2	putative D,D-dipeptide transport system permease protein DdpC	B	0	SER00035_03165	0	CEJANKKO_00293	0	SER00042_00651	0	0	0	0	0	SER00048_01808	SER00049_03616	0	0	0	0	0	0	SER00056_04773	0	0	SER00059_00022	SER00060_01269	SER00061_03012	SER00062_01540	0	0	0	0	0	0	FEMKPHGD_01462	0	0	0	0	0	GAECANAC_00414	0	0	0	0	0	SER00086_04394	HIKMNIIA_01915	SER00089_01427
gsiA_2	Glutathione import ATP-binding protein GsiA	B	0	SER00035_03166	0	CEJANKKO_00292	0	SER00042_00650	0	0	0	0	0	SER00048_01809	SER00049_03617	0	0	0	0	0	0	SER00056_04772	0	0	SER00059_00023	SER00060_01270	SER00061_03013	SER00062_01539	0	0	0	0	0	0	FEMKPHGD_01463	0	0	0	0	0	GAECANAC_00415	0	0	0	0	0	SER00086_04393	HIKMNIIA_01916	SER00089_01426
shlB_2	Hemolysin transporter protein ShlB	B	0	SER00035_03910	0	0	0	SER00042_03462	0	MLNEOOPI_02500	0	SER00046_03715	SER00047_02855	SER00048_04072	SER00049_02776	0	0	0	0	0	0	SER00056_02724	0	0	0	SER00060_04039	0	SER00062_03437	SER00063_04371	0	0	0	0	0	0	0	0	0	0	0	0	0	SER00082_03703	0	0	0	SER00086_02908	HIKMNIIA_04079	0
cpdA_1	3',5'-cyclic adenosine monophosphate phosphodiesterase CpdA	B	0	SER00035_02951	0	0	SER00041_01131	SER00042_00864	0	0	0	SER00046_02221	SER00047_01434	SER00048_01589	0	0	0	0	0	0	0	SER00056_03008	0	0	0	0	0	SER00062_01703	SER00063_03360	0	0	SER00066_03484	0	0	FEMKPHGD_03610	0	0	0	0	0	0	0	0	0	0	0	SER00086_02099	HIKMNIIA_01762	0
group_2372	hypothetical protein	B	AFAEAMJJ_04505	SER00035_03513	0	CEJANKKO_02731	0	SER00042_01851	0	0	0	0	0	SER00048_02328	SER00049_02222	0	0	0	0	0	0	0	0	0	0	SER00060_02677	SER00061_01738	SER00062_04429	0	0	0	0	0	0	FEMKPHGD_03022	0	0	0	0	0	GAECANAC_03179	0	0	0	0	0	SER00086_04650	HIKMNIIA_02956	0
group_2884	hypothetical protein	B	0	SER00035_01389	0	CEJANKKO_02374	0	SER00042_04216	0	0	0	0	0	SER00048_04382	SER00049_04297	0	0	0	0	0	0	SER00056_01652	0	0	SER00059_04077	SER00060_03603	SER00061_00705	SER00062_02587	0	0	0	0	0	0	FEMKPHGD_01392	0	0	0	0	0	GAECANAC_02092	0	SER00082_03115	0	0	0	SER00086_03920	HIKMNIIA_00049	SER00089_02242
group_2913	hypothetical protein	B	0	SER00035_04264	0	CEJANKKO_04086	0	SER00042_02880	0	0	0	0	0	SER00048_03676	SER00049_03146	0	0	0	0	0	0	SER00056_03144	0	0	SER00059_03911	SER00060_03901	SER00061_03724	SER00062_04088	0	0	0	0	0	0	FEMKPHGD_04136	0	0	0	0	0	GAECANAC_04100	0	SER00082_04625	0	0	0	0	HIKMNIIA_04197	SER00089_04103
group_5251	HTH-type transcriptional regulator PgrR	B	0	SER00035_02175	0	CEJANKKO_01470	0	SER00042_03497	0	0	0	0	0	SER00048_01855	SER00049_00028	0	0	0	0	0	0	SER00056_00831	0	0	0	SER00060_02065	SER00061_01653	SER00062_00767	0	0	0	0	0	0	FEMKPHGD_02346	0	0	0	0	0	GAECANAC_01158	0	SER00082_01204	0	0	0	SER00086_03694	HIKMNIIA_03273	0
group_9598	Limonene 1,2-monooxygenase	B	0	SER00035_03167	0	CEJANKKO_00291	0	SER00042_00649	0	0	0	0	0	SER00048_01810	SER00049_03618	0	0	0	0	0	0	SER00056_04771	0	0	SER00059_00024	SER00060_01271	SER00061_03014	SER00062_01538	0	0	0	0	0	0	FEMKPHGD_01464	0	0	0	0	0	GAECANAC_00416	0	0	0	0	0	SER00086_04392	HIKMNIIA_01917	SER00089_01425
group_3962	RNA polymerase sigma factor RpoD	B	AFAEAMJJ_03141	0	0	0	0	SER00042_01937	0	0	0	0	0	SER00048_02415	0	0	0	0	0	0	0	SER00056_02395	0	0	0	0	SER00061_01832	SER00062_03929	SER00063_02384	0	0	0	0	0	FEMKPHGD_03108	0	0	0	0	0	0	SER00081_01560	0	0	0	0	SER00086_01769	HIKMNIIA_03042	0
oxyR_4	Hydrogen peroxide-inducible genes activator	B	0	SER00035_04604	0	0	SER00041_04078	SER00042_04404	0	0	0	SER00046_04598	SER00047_04882	SER00048_04465	0	0	0	0	0	0	0	SER00056_04344	0	0	0	0	0	SER00062_04722	SER00063_04313	0	0	SER00066_04851	0	0	FEMKPHGD_04845	0	0	0	0	0	0	0	0	0	0	0	SER00086_04701	HIKMNIIA_04505	0
group_9637	Vitamin B12 transporter BtuB	B	0	SER00035_04609	0	0	SER00041_04073	SER00042_04409	0	0	0	SER00046_04603	SER00047_04887	SER00048_04460	0	0	0	0	0	0	0	SER00056_04349	0	0	0	0	0	SER00062_04727	SER00063_04318	0	0	SER00066_04846	0	0	FEMKPHGD_04850	0	0	0	0	0	0	0	0	0	0	0	SER00086_04696	HIKMNIIA_04500	0
group_3874	hypothetical protein	B	0	SER00035_02986	0	CEJANKKO_00464	0	SER00042_00829	0	0	0	SER00046_02193	0	SER00048_01624	0	0	0	0	0	0	0	0	0	0	SER00059_04436	0	SER00061_02317	SER00062_01668	0	0	0	0	0	0	FEMKPHGD_03646	0	0	0	SER00077_02357	0	0	0	0	0	0	0	SER00086_02062	HIKMNIIA_01816	SER00089_04462
psaB	Photosystem I P700 chlorophyll a apoprotein A2	B	0	SER00035_04212	0	0	0	SER00042_02932	0	0	0	0	0	0	SER00049_03193	0	0	0	0	0	0	SER00056_03196	0	0	SER00059_03865	SER00060_03947	0	SER00062_04036	0	0	0	0	0	0	FEMKPHGD_04188	0	0	0	0	0	GAECANAC_04146	0	SER00082_04039	0	0	0	SER00086_03351	HIKMNIIA_04245	SER00089_04149
licT_1	Transcription antiterminator LicT	B	0	SER00035_00010	0	0	0	SER00042_01766	0	0	0	0	0	SER00048_01336	SER00049_04161	0	SER00051_01145	0	0	0	0	SER00056_00873	0	0	0	SER00060_00010	0	SER00062_00732	0	0	0	0	0	0	FEMKPHGD_00012	0	0	0	0	0	GAECANAC_03093	0	SER00082_03859	0	0	0	SER00086_00556	0	0
bglC	Aryl-phospho-beta-D-glucosidase BglC	B	0	SER00035_00011	0	0	0	SER00042_01765	0	0	0	0	0	SER00048_01335	SER00049_04160	0	SER00051_01144	0	0	0	0	SER00056_00874	0	0	0	SER00060_00011	0	SER00062_00731	0	0	0	0	0	0	FEMKPHGD_00013	0	0	0	0	0	GAECANAC_03092	0	SER00082_03860	0	0	0	SER00086_00557	0	0
group_6910	hypothetical protein	B	0	SER00035_04211	0	0	0	SER00042_02933	0	0	0	0	0	0	SER00049_03194	0	0	0	0	0	0	SER00056_03197	0	0	SER00059_03864	SER00060_03948	0	SER00062_04035	0	0	0	0	0	0	FEMKPHGD_04189	0	0	0	0	0	GAECANAC_04147	0	SER00082_04040	0	0	0	SER00086_03352	HIKMNIIA_04246	SER00089_04150
group_7699	PTS system beta-glucoside-specific EIIBCA component	B	0	SER00035_00012	0	0	0	SER00042_01764	0	0	0	0	0	SER00048_01334	SER00049_04159	0	SER00051_01143	0	0	0	0	SER00056_00875	0	0	0	SER00060_00012	0	SER00062_00730	0	0	0	0	0	0	FEMKPHGD_00014	0	0	0	0	0	GAECANAC_03091	0	SER00082_03861	0	0	0	SER00086_00558	0	0
marR	Multiple antibiotic resistance protein MarR	B	0	SER00035_01442	0	0	0	SER00042_00609	0	0	0	0	0	SER00048_02666	SER00049_03653	0	0	0	0	0	0	SER00056_00100	0	0	SER00059_00059	SER00060_01310	SER00061_03052	SER00062_01487	0	0	0	0	0	0	FEMKPHGD_01499	0	0	0	0	0	GAECANAC_00451	0	SER00082_03256	0	0	0	0	HIKMNIIA_02027	SER00089_01390
group_4160	hypothetical protein	B	0	SER00035_02100	0	0	SER00041_02356	SER00042_03580	0	0	0	0	SER00047_00318	SER00048_01924	0	0	0	0	0	0	0	SER00056_00755	0	0	0	0	0	SER00062_00831	0	0	0	SER00066_02519	0	0	FEMKPHGD_02279	0	0	0	0	SER00079_00999	0	0	0	0	0	0	SER00086_03774	HIKMNIIA_03348	0
group_5248	Extracellular serine protease	B	0	SER00035_02150	0	0	0	SER00042_03523	0	0	0	0	0	SER00048_01880	SER00049_00053	0	0	0	0	0	0	SER00056_00806	0	0	0	SER00060_02040	0	SER00062_00792	0	0	0	0	0	0	FEMKPHGD_02321	0	0	0	0	0	GAECANAC_01132	0	SER00082_01179	0	0	0	SER00086_03718	HIKMNIIA_03298	0
group_5322	hypothetical protein	B	0	SER00035_04672	0	0	0	SER00042_04721	0	0	0	0	0	SER00048_04847	SER00049_04596	0	0	0	0	0	0	SER00056_04797	0	0	SER00059_04608	SER00060_04602	0	SER00062_04184	0	0	0	0	0	0	FEMKPHGD_04853	0	0	0	0	0	GAECANAC_04613	0	SER00082_04529	0	0	0	SER00086_04813	HIKMNIIA_04640	SER00089_04632
opgE	Phosphoethanolamine transferase OpgE	B	0	SER00035_04034	0	0	0	SER00042_03343	0	MLNEOOPI_02614	0	0	0	SER00048_03953	SER00049_02653	0	0	0	0	0	0	SER00056_02602	0	0	0	0	0	SER00062_03317	0	0	0	0	0	0	FEMKPHGD_03976	0	0	0	0	0	0	0	SER00082_02801	0	0	0	SER00086_02746	HIKMNIIA_03960	0
rpsU	30S ribosomal protein S21	B	AFAEAMJJ_03139	0	0	0	0	SER00042_01935	0	0	0	0	0	SER00048_02413	0	0	0	0	0	0	0	SER00056_02397	0	0	0	0	0	SER00062_03931	SER00063_02386	0	0	0	0	0	FEMKPHGD_03106	0	0	0	0	0	0	SER00081_01562	0	0	0	0	SER00086_01767	HIKMNIIA_03040	0
fosB_3	Virulence protein	B	0	SER00035_04365	0	0	0	SER00042_04090	0	MLNEOOPI_03840	0	0	0	SER00048_04642	0	0	0	0	0	0	0	SER00056_04514	0	0	0	0	0	SER00062_04215	0	0	SER00065_03958	0	SER00067_04339	0	FEMKPHGD_04412	0	0	0	0	0	0	0	0	0	0	0	SER00086_04546	HIKMNIIA_04368	0
dhbF_4	Dimodular nonribosomal peptide synthase	B	0	SER00035_04640	0	0	0	SER00042_04688	0	0	0	0	0	SER00048_04329	SER00049_01946	0	0	0	0	0	0	SER00056_01664	0	0	SER00059_03326	SER00060_02595	0	SER00062_03220	0	0	0	0	0	0	FEMKPHGD_02942	0	0	0	0	0	GAECANAC_02682	0	SER00082_04306	0	0	0	SER00086_04689	HIKMNIIA_04719	SER00089_03709
pgrR_12	HTH-type transcriptional regulator PgrR	B	0	SER00035_04216	0	0	0	SER00042_02928	0	0	0	0	0	SER00048_03767	SER00049_03189	0	0	0	0	0	0	SER00056_03192	0	0	0	SER00060_03944	0	SER00062_04040	0	0	0	0	0	0	FEMKPHGD_04184	0	0	0	0	0	GAECANAC_04143	0	SER00082_04035	0	0	0	SER00086_03347	HIKMNIIA_04241	0
group_914	Proline iminopeptidase	B	0	SER00035_00404	0	CEJANKKO_01123	0	0	0	0	0	0	0	SER00048_00901	SER00049_00810	0	0	0	0	0	0	SER00056_03521	0	0	SER00059_02319	SER00060_00414	0	SER00062_00335	0	0	0	0	0	0	FEMKPHGD_00401	0	0	0	0	0	GAECANAC_02701	0	0	0	0	0	SER00086_00965	HIKMNIIA_02465	SER00089_00173
ycaC_5	putative hydrolase YcaC	B	0	SER00035_04217	0	0	0	SER00042_02927	0	0	0	0	0	SER00048_03766	SER00049_03188	0	0	0	0	0	0	SER00056_03191	0	0	0	SER00060_03943	0	SER00062_04041	0	0	0	0	0	0	FEMKPHGD_04183	0	0	0	0	0	GAECANAC_04142	0	SER00082_04034	0	0	0	SER00086_03346	HIKMNIIA_04240	0
group_2887	E3 ubiquitin-protein ligase SlrP	B	0	SER00035_01779	0	0	0	SER00042_00273	0	0	0	0	0	SER00048_03002	SER00049_00423	0	0	0	0	0	0	SER00056_00436	0	0	0	SER00060_01663	0	SER00062_01156	SER00063_03880	0	0	0	0	0	FEMKPHGD_01875	0	0	0	0	0	GAECANAC_00773	0	SER00082_03321	0	0	0	SER00086_00277	HIKMNIIA_02359	0
group_3431	hypothetical protein	B	0	SER00035_03013	0	0	0	SER00042_00802	0	0	0	0	0	SER00048_01704	SER00049_03524	0	0	0	0	0	0	SER00056_00003	0	0	0	SER00060_01178	0	SER00062_01641	0	0	0	0	0	0	FEMKPHGD_03725	0	0	0	0	0	GAECANAC_00316	0	SER00082_03212	0	0	0	SER00086_02035	0	0
group_4161	putative diguanylate cyclase DgcE	B	0	SER00035_02123	0	0	0	SER00042_03552	0	0	0	0	0	SER00048_01900	0	0	0	0	0	0	0	SER00056_00779	0	0	0	0	0	SER00062_00812	SER00063_03546	0	0	0	SER00067_02059	0	FEMKPHGD_02302	0	0	0	0	0	0	0	0	0	0	0	SER00086_03746	HIKMNIIA_03325	0
group_5204	hypothetical protein	B	0	SER00035_00033	0	0	0	SER00042_01745	0	0	0	0	0	SER00048_01313	SER00049_04122	0	0	0	0	0	0	SER00056_00896	0	0	0	SER00060_00034	0	SER00062_00709	0	0	0	0	0	0	FEMKPHGD_00035	0	0	0	0	0	GAECANAC_03057	0	SER00082_03884	0	0	0	SER00086_00577	HIKMNIIA_02834	0
group_6788	hypothetical protein	B	0	SER00035_00034	0	0	0	SER00042_01744	0	0	0	0	0	SER00048_01312	SER00049_04121	0	0	0	0	0	0	SER00056_00897	0	0	0	SER00060_00035	0	SER00062_00708	0	0	0	0	0	0	FEMKPHGD_00036	0	0	0	0	0	GAECANAC_03056	0	SER00082_03885	0	0	0	SER00086_00578	HIKMNIIA_02833	0
group_6802	Putative N-acetylmannosamine-6-phosphate 2-epimerase	B	0	SER00035_00655	0	0	0	SER00042_02198	0	0	0	0	0	SER00048_00609	0	0	0	0	0	0	0	SER00056_04422	0	0	0	SER00060_00658	0	SER00062_00084	0	0	0	0	0	0	FEMKPHGD_00652	0	0	0	0	0	GAECANAC_01381	0	0	SER00083_04360	0	0	SER00086_03553	HIKMNIIA_00789	0
group_9440	hypothetical protein	B	0	SER00035_00035	0	0	0	SER00042_01743	0	0	0	0	0	SER00048_01311	SER00049_04120	0	0	0	0	0	0	SER00056_00898	0	0	0	SER00060_00036	0	SER00062_00707	0	0	0	0	0	0	FEMKPHGD_00037	0	0	0	0	0	GAECANAC_03055	0	SER00082_03886	0	0	0	SER00086_00579	HIKMNIIA_02832	0
group_9441	Dimodular nonribosomal peptide synthase	B	0	SER00035_00036	0	0	0	SER00042_01742	0	0	0	0	0	SER00048_01310	SER00049_04119	0	0	0	0	0	0	SER00056_00899	0	0	0	SER00060_00037	0	SER00062_00706	0	0	0	0	0	0	FEMKPHGD_00038	0	0	0	0	0	GAECANAC_03054	0	SER00082_03887	0	0	0	SER00086_00580	HIKMNIIA_02831	0
group_9442	Dimodular nonribosomal peptide synthase	B	0	SER00035_00037	0	0	0	SER00042_01741	0	0	0	0	0	SER00048_01309	SER00049_04118	0	0	0	0	0	0	SER00056_00900	0	0	0	SER00060_00038	0	SER00062_00705	0	0	0	0	0	0	FEMKPHGD_00039	0	0	0	0	0	GAECANAC_03053	0	SER00082_03888	0	0	0	SER00086_00581	HIKMNIIA_02830	0
group_4149	hypothetical protein	B	0	SER00035_01539	0	0	0	SER00042_00515	0	0	0	0	0	SER00048_02763	SER00049_00656	0	0	0	0	0	0	SER00056_00199	0	0	0	SER00060_01391	0	0	0	0	0	0	0	0	FEMKPHGD_01596	0	0	0	0	0	GAECANAC_00542	0	0	0	0	0	SER00086_00520	0	0
group_4163	hypothetical protein	B	0	SER00035_02131	0	0	0	SER00042_03543	0	0	0	0	0	SER00048_01892	0	0	0	0	0	0	0	SER00056_00787	0	0	0	0	0	SER00062_00804	SER00063_03554	0	0	0	0	0	FEMKPHGD_02310	0	0	0	0	0	GAECANAC_01120	0	SER00082_01167	0	0	0	SER00086_03738	HIKMNIIA_03317	0
leuE_5	Leucine efflux protein	B	0	SER00035_03769	0	0	0	SER00042_02630	0	0	0	0	0	SER00048_03510	SER00049_03477	0	0	0	0	0	0	SER00056_04141	0	0	0	0	0	SER00062_03578	SER00063_03007	0	0	0	0	0	FEMKPHGD_04685	0	0	0	0	0	GAECANAC_03873	0	SER00082_02633	0	0	0	SER00086_03134	HIKMNIIA_03688	0
group_4193	hypothetical protein	B	0	SER00035_04197	0	0	SER00041_03515	SER00042_02946	0	0	0	0	SER00047_02707	SER00048_03783	0	0	0	0	0	0	0	SER00056_03211	0	0	0	0	0	SER00062_04022	0	0	0	SER00066_04156	0	0	FEMKPHGD_04203	0	0	0	0	0	0	0	0	0	0	0	SER00086_03366	HIKMNIIA_04260	0
group_5238	hypothetical protein	B	0	SER00035_01760	0	0	SER00041_00461	SER00042_00292	0	0	0	0	0	SER00048_02983	0	0	0	0	0	0	0	SER00056_00417	0	0	0	0	0	SER00062_01175	0	0	0	SER00066_02895	0	0	FEMKPHGD_01856	0	0	0	0	0	0	0	0	0	0	0	SER00086_00296	HIKMNIIA_02340	0
group_5239	CTP pyrophosphohydrolase	B	0	SER00035_01832	0	0	0	SER00042_00220	0	0	0	0	0	SER00048_02208	SER00049_00370	0	0	0	0	0	0	SER00056_00490	0	0	0	0	0	SER00062_01103	SER00063_03937	0	0	0	0	0	FEMKPHGD_01928	0	0	0	0	0	GAECANAC_00826	0	SER00082_04723	0	0	0	SER00086_00224	HIKMNIIA_02412	0
abo	4-methylaminobutanoate oxidase (formaldehyde-forming)	B	0	SER00035_02118	0	0	0	SER00042_03557	0	0	0	0	0	SER00048_01906	SER00049_00073	0	0	0	0	0	0	SER00056_00774	0	0	0	0	0	SER00062_00817	0	0	0	0	0	0	FEMKPHGD_02297	0	0	0	0	0	0	0	SER00082_01154	0	0	0	SER00086_03751	HIKMNIIA_03330	0
group_6907	hypothetical protein	B	0	SER00035_04196	0	0	SER00041_03516	SER00042_02947	0	0	0	0	SER00047_02708	SER00048_03784	0	0	0	0	0	0	0	SER00056_03212	0	0	0	0	0	SER00062_04021	0	0	0	SER00066_04157	0	0	FEMKPHGD_04204	0	0	0	0	0	0	0	0	0	0	0	SER00086_03367	HIKMNIIA_04261	0
group_5219	hypothetical protein	B	0	SER00035_00501	0	CEJANKKO_01218	0	SER00042_03162	0	0	0	0	0	SER00048_00802	0	0	0	0	0	0	0	SER00056_03618	0	0	SER00059_02225	0	SER00061_04226	SER00062_00238	0	0	0	0	0	0	FEMKPHGD_00498	0	0	0	0	0	0	0	0	0	0	0	SER00086_01062	HIKMNIIA_00939	SER00089_00079
group_1465	hypothetical protein	B	0	SER00035_04364	0	0	0	SER00042_04089	0	0	0	0	0	SER00048_04643	SER00049_03824	SER00050_04139	0	0	0	0	0	SER00056_04515	0	0	0	0	0	SER00062_04214	0	0	0	0	0	0	FEMKPHGD_04413	0	FAHLPAOJ_04157	0	0	0	GAECANAC_04266	0	SER00082_02240	SER00083_03976	0	0	0	HIKMNIIA_04367	0
group_1686	hypothetical protein	B	0	SER00035_00088	0	CEJANKKO_00808	0	SER00042_01689	0	0	0	0	0	SER00048_01213	0	0	0	0	0	0	0	SER00056_00951	0	0	0	0	SER00061_01551	SER00062_00654	SER00063_02615	0	0	0	0	0	FEMKPHGD_00088	0	0	0	0	0	0	0	0	0	0	0	SER00086_00632	HIKMNIIA_02779	0
group_3390	Protein Ves	B	0	SER00035_00255	0	0	0	SER00042_01523	0	0	0	0	0	SER00048_01046	SER00049_04000	0	0	0	0	0	0	SER00056_03426	0	0	0	SER00060_00257	0	SER00062_00480	0	0	0	0	0	0	FEMKPHGD_00255	0	0	0	0	0	GAECANAC_02832	0	SER00082_01653	0	0	0	SER00086_00799	HIKMNIIA_02604	0
tycC	Tyrocidine synthase 3	B	0	SER00035_03279	0	0	0	SER00042_02067	0	0	0	0	0	SER00048_02573	0	0	0	0	0	0	0	SER00056_02241	0	0	0	0	0	SER00062_03797	0	0	0	0	0	0	FEMKPHGD_03299	0	0	0	0	0	0	0	0	0	0	0	SER00086_01895	HIKMNIIA_03171	0
group_9318	hypothetical protein	B	AFAEAMJJ_04506	SER00035_03512	0	CEJANKKO_02730	0	SER00042_01852	0	0	0	0	0	SER00048_02329	0	0	0	0	0	0	0	0	0	0	0	0	SER00061_01739	SER00062_04430	0	0	0	0	0	0	FEMKPHGD_03023	0	0	0	0	0	0	0	0	0	0	0	SER00086_04651	HIKMNIIA_02957	0
group_2006	hypothetical protein	B	0	SER00035_00801	0	0	0	SER00042_02347	0	0	0	0	0	SER00048_00460	SER00049_01197	0	0	0	0	0	0	SER00056_00994	0	0	0	0	0	SER00062_01997	0	0	0	0	0	0	FEMKPHGD_00800	0	0	0	0	0	0	0	SER00082_00773	0	0	0	0	HIKMNIIA_00643	0
group_1734	Dimethyl sulfoxide/trimethylamine N-oxide reductase	B	0	SER00035_04248	0	0	0	SER00042_02896	0	0	0	0	0	SER00048_03692	0	0	0	0	0	0	0	SER00056_03160	0	0	0	0	0	SER00062_04072	0	0	SER00065_03534	0	0	0	FEMKPHGD_04152	0	0	0	0	0	0	0	0	0	0	0	SER00086_03315	0	0
group_2808	D-tagatose-1,6-bisphosphate aldolase subunit KbaZ	B	0	SER00035_04233	0	0	0	SER00042_02911	0	0	0	0	SER00047_02682	SER00048_03750	0	0	0	0	0	0	0	SER00056_03175	0	0	0	0	0	SER00062_04057	0	0	0	0	0	0	FEMKPHGD_04167	0	0	0	0	0	0	0	0	0	0	0	SER00086_03330	HIKMNIIA_04224	0
group_5237	hypothetical protein	B	0	SER00035_01756	0	0	0	SER00042_00296	0	0	0	0	SER00047_02547	SER00048_02979	0	0	0	0	0	0	0	SER00056_00413	0	0	0	0	0	SER00062_01179	SER00063_02254	0	0	0	0	0	FEMKPHGD_01852	0	0	0	0	0	0	0	0	0	0	0	SER00086_00300	HIKMNIIA_02336	0
group_6817	hypothetical protein	B	0	SER00035_01493	0	0	0	SER00042_00558	0	0	0	0	0	SER00048_02717	0	0	0	0	0	0	0	SER00056_00152	0	0	0	0	0	SER00062_01435	SER00063_02005	0	0	0	0	0	FEMKPHGD_01550	0	0	0	0	0	0	0	0	0	0	0	SER00086_04269	HIKMNIIA_02079	0
yraJ	Outer membrane usher protein YraJ	B	0	SER00035_04250	0	0	0	SER00042_02894	0	0	0	0	0	SER00048_03690	0	0	0	0	0	0	0	SER00056_03158	0	0	0	0	0	SER00062_04074	SER00063_03715	0	SER00065_03536	0	0	0	FEMKPHGD_04150	0	0	0	0	0	0	0	0	0	0	0	SER00086_03313	0	0
yadV_4	putative fimbrial chaperone YadV	B	0	SER00035_04251	0	0	0	SER00042_02893	0	0	0	0	0	SER00048_03689	0	0	0	0	0	0	0	SER00056_03157	0	0	0	0	0	SER00062_04075	SER00063_03714	0	SER00065_03537	0	0	0	FEMKPHGD_04149	0	0	0	0	0	0	0	0	0	0	0	SER00086_03312	0	0
group_5269	hypothetical protein	B	0	SER00035_02940	0	0	0	SER00042_00875	0	0	0	0	0	SER00048_01577	0	0	0	0	0	0	0	SER00056_02997	0	0	0	0	0	SER00062_01714	0	0	0	0	0	0	FEMKPHGD_03599	0	0	0	0	0	0	0	0	0	0	0	SER00086_02110	HIKMNIIA_01750	0
ureR_2	Urease operon transcriptional activator	B	0	SER00035_03420	0	0	0	SER00042_01945	0	0	0	0	0	SER00048_02450	SER00049_02129	0	0	0	0	0	0	SER00056_02387	0	0	SER00059_01938	SER00060_02769	0	SER00062_03921	0	0	0	0	0	0	FEMKPHGD_03157	0	0	0	0	0	0	0	SER00082_01414	0	0	0	0	0	SER00089_02507
group_6912	hypothetical protein	B	0	SER00035_04252	0	0	0	SER00042_02892	0	0	0	0	0	SER00048_03688	0	0	0	0	0	0	0	SER00056_03156	0	0	0	0	0	SER00062_04076	SER00063_03713	0	SER00065_03538	0	0	0	FEMKPHGD_04148	0	0	0	0	0	0	0	0	0	0	0	SER00086_03311	0	0
group_2264	hypothetical protein	B	0	SER00035_01515	0	0	0	SER00042_00540	0	0	0	0	0	SER00048_02739	0	0	0	0	0	0	0	SER00056_00174	0	0	0	0	0	SER00062_01413	SER00063_02024	0	0	0	0	0	FEMKPHGD_01572	0	0	0	0	0	0	0	0	0	0	0	SER00086_00545	0	0
group_3402	hypothetical protein	B	0	SER00035_00803	0	0	0	SER00042_02349	0	0	0	0	0	SER00048_00458	SER00049_01199	0	0	0	0	0	0	SER00056_00996	0	0	0	0	0	SER00062_01999	0	0	0	0	0	0	FEMKPHGD_00803	0	0	0	0	0	0	0	SER00082_00771	0	0	0	SER00086_01156	HIKMNIIA_00639	0
rhaR_1	HTH-type transcriptional regulator	B	0	SER00035_00266	0	0	0	SER00042_01513	0	0	0	SER00046_00676	0	SER00048_01035	0	0	0	0	0	0	0	SER00056_03415	0	0	0	0	0	SER00062_00470	SER00063_02803	0	0	0	0	0	FEMKPHGD_00266	0	0	0	0	0	0	0	0	0	0	0	SER00086_00809	HIKMNIIA_02593	0
yycN	putative N-acetyltransferase YycN	B	0	SER00035_01373	0	0	0	SER00042_04232	0	0	0	0	0	SER00048_04398	0	0	0	0	0	0	0	SER00056_01636	0	0	0	0	0	SER00062_02571	0	0	0	0	0	0	FEMKPHGD_01376	0	0	0	0	0	0	0	0	0	0	0	0	HIKMNIIA_00065	0
group_4200	putative glycosyltransferase EpsJ	B	0	SER00035_04547	0	0	0	SER00042_04346	0	0	0	0	0	SER00048_04522	SER00049_04221	0	0	0	0	0	0	SER00056_04287	0	0	0	0	0	SER00062_04490	0	0	0	0	0	0	FEMKPHGD_04788	0	0	0	0	0	0	0	SER00082_03473	0	0	0	SER00086_04759	HIKMNIIA_04562	0
group_6821	hypothetical protein	B	0	SER00035_01626	0	0	0	SER00042_00426	0	0	0	0	0	SER00048_02849	SER00049_00575	0	0	0	0	0	0	SER00056_00284	0	0	0	0	0	SER00062_01309	0	0	0	0	0	0	FEMKPHGD_01681	0	0	0	0	0	0	0	SER00082_02533	0	0	0	SER00086_00430	HIKMNIIA_02205	0
slyA_3	Transcriptional regulator SlyA	B	0	SER00035_04316	0	0	0	SER00042_02828	0	0	0	0	0	SER00048_03624	SER00049_03095	0	0	0	0	0	0	SER00056_03093	0	0	0	0	0	SER00062_04139	0	0	0	0	0	0	FEMKPHGD_04084	0	0	0	0	0	0	0	SER00082_04170	0	0	0	SER00086_03248	HIKMNIIA_04145	0
group_9633	hypothetical protein	B	0	SER00035_04317	0	0	0	SER00042_02827	0	0	0	0	0	SER00048_03623	SER00049_03094	0	0	0	0	0	0	SER00056_03092	0	0	0	0	0	SER00062_04140	0	0	0	0	0	0	FEMKPHGD_04083	0	0	0	0	0	0	0	SER00082_04169	0	0	0	SER00086_03247	HIKMNIIA_04144	0
group_4393	hypothetical protein	B	0	SER00035_04370	0	0	0	SER00042_04095	0	0	0	0	0	SER00048_04637	SER00049_03818	0	0	0	0	0	0	SER00056_04509	0	0	0	0	0	SER00062_04220	SER00063_04796	0	0	0	0	0	FEMKPHGD_04407	0	0	0	0	0	0	0	0	0	0	0	SER00086_04541	HIKMNIIA_04373	0
group_6887	hypothetical protein	B	0	SER00035_03284	0	0	0	SER00042_02062	0	0	0	0	0	SER00048_02568	0	0	0	0	0	0	0	SER00056_02246	0	0	0	0	0	SER00062_03802	0	0	0	0	0	0	0	0	0	0	0	0	0	0	0	0	0	0	SER00086_01890	HIKMNIIA_03166	0
group_9523	Glycine cleavage system transcriptional activator	B	0	SER00035_02080	0	0	0	SER00042_03599	0	0	0	0	0	SER00048_01944	0	0	0	0	0	0	0	SER00056_00736	0	0	0	0	0	SER00062_00851	0	0	0	0	0	0	FEMKPHGD_02259	0	0	0	0	0	0	0	SER00082_01107	0	0	0	SER00086_03794	HIKMNIIA_03368	0
gdh	Glucose 1-dehydrogenase	B	0	SER00035_02081	0	0	0	SER00042_03598	0	0	0	0	0	SER00048_01943	0	0	0	0	0	0	0	SER00056_00737	0	0	0	0	0	SER00062_00850	0	0	0	0	0	0	FEMKPHGD_02260	0	0	0	0	0	0	0	SER00082_01108	0	0	0	SER00086_03793	HIKMNIIA_03367	0
group_1785	hypothetical protein	B	0	SER00035_04622	0	0	0	SER00042_04670	0	0	0	0	0	SER00048_04311	0	0	0	0	0	0	0	SER00056_01682	0	0	0	0	0	SER00062_03202	SER00063_04586	0	0	0	0	0	FEMKPHGD_02924	0	0	0	0	0	0	0	0	0	0	0	SER00086_04671	HIKMNIIA_01515	0
group_21801	Linear gramicidin synthase subunit D	B	0	SER00035_01530	0	0	0	SER00042_00525	0	0	0	0	0	SER00048_02754	0	0	0	0	0	0	0	SER00056_00189	0	0	0	0	0	SER00062_01398	0	0	0	0	0	0	FEMKPHGD_01587	0	0	0	0	0	0	0	0	0	0	0	SER00086_00530	HIKMNIIA_02115	0
group_4130	hypothetical protein	B	0	SER00035_00388	0	0	0	SER00042_01364	0	0	0	0	0	SER00048_00917	0	0	0	0	0	0	0	SER00056_03295	0	0	0	0	0	SER00062_00351	SER00063_00036	0	0	0	0	0	FEMKPHGD_00387	0	0	0	0	0	0	0	0	0	0	0	SER00086_00936	HIKMNIIA_02491	0
group_4178	hypothetical protein	B	0	SER00035_03161	0	0	0	SER00042_00655	0	0	0	0	0	SER00048_01804	0	0	0	0	0	0	0	SER00056_04777	0	0	0	0	0	SER00062_01544	SER00063_01872	0	0	0	0	0	FEMKPHGD_01458	0	0	0	0	0	0	0	0	0	0	0	SER00086_04400	HIKMNIIA_01911	0
group_5213	hypothetical protein	B	0	SER00035_00289	0	0	0	SER00042_01490	0	0	0	0	0	SER00048_01012	0	0	0	0	0	0	0	SER00056_03392	0	0	0	0	0	SER00062_00447	0	0	0	0	0	0	FEMKPHGD_00289	0	0	0	0	0	0	0	0	0	0	0	SER00086_00833	HIKMNIIA_02570	0
group_5232	hypothetical protein	B	0	SER00035_01358	0	0	0	SER00042_04247	0	0	0	0	0	SER00048_04413	0	0	0	0	0	0	0	SER00056_01621	0	0	0	0	0	SER00062_02556	SER00063_01125	0	0	0	0	0	FEMKPHGD_01361	0	0	0	0	0	0	0	0	0	0	0	SER00086_03950	HIKMNIIA_00080	0
group_636	hypothetical protein	B	0	SER00035_00921	0	0	0	SER00042_02469	0	0	0	0	0	SER00048_00339	0	0	0	0	0	0	0	SER00056_01121	0	0	0	0	0	SER00062_02118	0	0	0	0	0	0	FEMKPHGD_00927	0	0	0	0	0	0	0	0	0	0	0	SER00086_01276	0	0
group_6799	Oxygen-dependent choline dehydrogenase	B	0	SER00035_00498	0	0	0	SER00042_03165	0	0	0	0	0	SER00048_00806	0	0	0	0	0	0	0	SER00056_03615	0	0	0	0	0	SER00062_00241	SER00063_00195	0	0	0	0	0	FEMKPHGD_00495	0	0	0	0	0	0	0	0	0	0	0	SER00086_01059	HIKMNIIA_00942	0
sotB_1	putative transporter	B	0	SER00035_02162	0	0	0	SER00042_03510	0	0	0	0	0	SER00048_01868	0	0	0	0	0	0	0	SER00056_00818	0	0	0	0	0	SER00062_00780	0	0	0	0	0	0	FEMKPHGD_02333	0	0	0	0	0	0	0	0	0	0	0	SER00086_03707	HIKMNIIA_03286	0
group_6843	Lysozyme RrrD	B	0	SER00035_02214	0	0	0	SER00042_04529	0	0	0	0	0	SER00048_03038	0	0	0	0	0	0	0	SER00056_02156	0	0	0	0	0	SER00062_02649	SER00063_01742	0	0	0	0	0	FEMKPHGD_02384	0	0	0	0	0	0	0	0	0	0	0	SER00086_02643	HIKMNIIA_01027	0
group_6914	hypothetical protein	B	0	SER00035_04442	0	0	0	SER00042_04606	0	0	0	0	0	SER00048_04791	0	0	0	0	0	0	0	SER00056_04674	0	0	0	0	0	SER00062_04292	SER00063_04464	0	0	0	0	0	FEMKPHGD_04335	0	0	0	0	0	0	0	0	0	0	0	SER00086_04461	HIKMNIIA_04445	0
group_9500	Bicyclomycin resistance protein	B	0	SER00035_01526	0	0	0	SER00042_00529	0	0	0	0	0	SER00048_02750	0	0	0	0	0	0	0	SER00056_00185	0	0	0	0	0	SER00062_01402	0	0	0	0	0	0	FEMKPHGD_01583	0	0	0	0	0	0	0	0	0	0	0	SER00086_00534	HIKMNIIA_02111	0
group_9501	hypothetical protein	B	0	SER00035_01527	0	0	0	SER00042_00528	0	0	0	0	0	SER00048_02751	0	0	0	0	0	0	0	SER00056_00186	0	0	0	0	0	SER00062_01401	0	0	0	0	0	0	FEMKPHGD_01584	0	0	0	0	0	0	0	0	0	0	0	SER00086_00533	HIKMNIIA_02112	0
group_9502	hypothetical protein	B	0	SER00035_01528	0	0	0	SER00042_00527	0	0	0	0	0	SER00048_02752	0	0	0	0	0	0	0	SER00056_00187	0	0	0	0	0	SER00062_01400	0	0	0	0	0	0	FEMKPHGD_01585	0	0	0	0	0	0	0	0	0	0	0	SER00086_00532	HIKMNIIA_02113	0
grsB	Gramicidin S synthase 2	B	0	SER00035_01529	0	0	0	SER00042_00526	0	0	0	0	0	SER00048_02753	0	0	0	0	0	0	0	SER00056_00188	0	0	0	0	0	SER00062_01399	0	0	0	0	0	0	FEMKPHGD_01586	0	0	0	0	0	0	0	0	0	0	0	SER00086_00531	HIKMNIIA_02114	0
lgrE	Linear gramicidin dehydrogenase LgrE	B	0	SER00035_01531	0	0	0	SER00042_00524	0	0	0	0	0	SER00048_02755	0	0	0	0	0	0	0	SER00056_00190	0	0	0	0	0	SER00062_01397	0	0	0	0	0	0	FEMKPHGD_01588	0	0	0	0	0	0	0	0	0	0	0	SER00086_00529	HIKMNIIA_02116	0
wapA	tRNA(Glu)-specific nuclease WapA	B	0	SER00035_02158	0	0	0	SER00042_03514	0	0	0	0	0	SER00048_01872	0	0	0	0	0	0	0	SER00056_00814	0	0	0	0	0	SER00062_00784	0	0	0	0	0	0	FEMKPHGD_02329	0	0	0	0	0	0	0	0	0	0	0	SER00086_03710	HIKMNIIA_03290	0
group_13422	FKBP-type peptidyl-prolyl cis-trans isomerase FkpA	B	0	SER00035_04384	0	0	0	SER00042_04109	0	0	0	0	0	SER00048_04623	0	0	0	0	0	0	0	SER00056_04495	0	0	0	0	0	SER00062_04234	0	0	0	0	0	0	FEMKPHGD_04393	0	0	0	0	0	0	0	0	0	0	0	SER00086_04527	HIKMNIIA_04387	0
group_1365	Mycothiol acetyltransferase	B	0	SER00035_00886	0	0	0	SER00042_02433	0	0	0	0	0	SER00048_00374	0	0	0	0	0	0	0	SER00056_01080	0	0	0	0	0	SER00062_02083	0	0	0	0	0	0	FEMKPHGD_00888	0	0	0	0	0	0	0	0	0	0	0	SER00086_01240	HIKMNIIA_00553	0
group_15470	RNA pyrophosphohydrolase	B	0	SER00035_00918	0	0	0	SER00042_02466	0	0	0	0	0	SER00048_00342	0	0	0	0	0	0	0	SER00056_01118	0	0	0	0	0	SER00062_02115	0	0	0	0	0	0	FEMKPHGD_00924	0	0	0	0	0	0	0	0	0	0	0	SER00086_01273	HIKMNIIA_00521	0
group_20960	Hydrogen cyanide synthase subunit HcnC	B	0	SER00035_00521	0	0	0	SER00042_03098	0	0	0	0	0	SER00048_00742	0	0	0	0	0	0	0	SER00056_03639	0	0	0	0	0	SER00062_00218	0	0	0	0	0	0	FEMKPHGD_00518	0	0	0	0	0	0	0	0	0	0	0	SER00086_01082	HIKMNIIA_00922	0
group_2898	6-phosphogluconolactonase	B	0	SER00035_02808	0	0	0	SER00042_03981	0	0	0	0	0	SER00048_01451	0	0	0	0	0	0	0	SER00056_02871	0	0	0	0	0	SER00062_01839	0	0	0	0	0	0	FEMKPHGD_03474	0	0	0	0	0	0	0	0	0	0	0	SER00086_02238	HIKMNIIA_01626	0
group_2900	Tetrathionate response regulatory protein TtrR	B	0	SER00035_02953	0	0	0	SER00042_00862	0	0	0	0	0	SER00048_01591	0	0	0	0	0	0	0	SER00056_03010	0	0	0	0	0	SER00062_01701	0	0	0	0	0	0	FEMKPHGD_03612	0	0	0	0	0	0	0	0	0	0	0	SER00086_02097	HIKMNIIA_01764	0
group_2912	hypothetical protein	B	0	SER00035_04263	0	0	0	SER00042_02881	0	0	0	0	0	SER00048_03677	0	0	0	0	0	0	0	SER00056_03145	0	0	0	0	0	SER00062_04087	0	0	0	0	0	0	FEMKPHGD_04137	0	0	0	0	0	0	0	0	0	0	0	SER00086_03300	HIKMNIIA_04198	0
group_3419	Protease 3	B	0	SER00035_02141	0	0	0	SER00042_03532	0	0	0	0	0	SER00048_01881	0	0	0	0	0	0	0	SER00056_00797	0	0	0	0	0	SER00062_00793	0	0	0	0	0	0	FEMKPHGD_02320	0	0	0	0	0	0	0	0	0	0	0	SER00086_03727	HIKMNIIA_03307	0
group_3430	putative protease YdeA	B	0	SER00035_02994	0	0	0	SER00042_00821	0	0	0	0	0	SER00048_01632	0	0	0	0	0	0	0	SER00056_03057	0	0	0	0	0	SER00062_01660	SER00063_04967	0	0	0	0	0	FEMKPHGD_03654	0	0	0	0	0	0	0	0	0	0	0	SER00086_02054	0	0
group_4154	hypothetical protein	B	0	SER00035_01945	0	0	0	SER00042_00097	0	0	0	0	0	SER00048_02085	0	0	0	0	0	0	0	SER00056_00602	0	0	0	0	0	SER00062_00981	0	0	0	0	0	0	FEMKPHGD_02063	0	0	0	0	0	0	0	0	0	0	0	SER00086_00101	HIKMNIIA_03508	0
group_4202	hypothetical protein	B	0	SER00035_04623	0	0	0	SER00042_04671	0	0	0	0	0	SER00048_04312	0	0	0	0	0	0	0	SER00056_01681	0	0	0	0	0	SER00062_03203	SER00063_04587	0	0	0	0	0	0	0	0	0	0	0	0	0	0	0	0	0	SER00086_04672	HIKMNIIA_01516	0
group_439	Esterase EstB	B	0	SER00035_02174	0	0	0	SER00042_03498	0	0	0	0	0	SER00048_01856	0	0	0	0	0	0	0	SER00056_00830	0	0	0	0	0	SER00062_00768	0	0	0	0	0	0	FEMKPHGD_02345	0	0	0	0	0	0	0	0	0	0	0	SER00086_03695	HIKMNIIA_03274	0
group_5250	hypothetical protein	B	0	SER00035_02159	0	0	0	SER00042_03513	0	0	0	0	0	SER00048_01871	0	0	0	0	0	0	0	SER00056_00815	0	0	0	0	0	SER00062_00783	0	0	0	0	0	0	FEMKPHGD_02330	0	0	0	0	0	0	0	0	0	0	0	SER00086_03709	HIKMNIIA_03289	0
group_5270	putative HTH-type transcriptional regulator YxaF	B	0	SER00035_02943	0	0	0	SER00042_00872	0	0	0	0	0	SER00048_01580	0	0	0	0	0	0	0	SER00056_03000	0	0	0	0	0	SER00062_01711	0	0	0	0	0	0	FEMKPHGD_03602	0	0	0	0	0	0	0	0	0	0	0	SER00086_02107	HIKMNIIA_01753	0
group_5308	hypothetical protein	B	0	SER00035_04091	0	0	0	SER00042_03286	0	0	0	0	0	SER00048_03888	0	0	0	0	0	0	0	SER00056_02543	0	0	0	0	0	SER00062_03250	0	0	0	0	0	0	FEMKPHGD_04038	0	0	0	0	0	0	0	0	0	0	0	SER00086_02681	HIKMNIIA_03891	0
group_605	Shikimate kinase	B	0	0	0	0	0	SER00042_02400	0	0	0	SER00046_00094	0	SER00048_00407	0	0	0	0	0	0	0	SER00056_01046	0	0	0	0	0	SER00062_02050	0	0	0	0	0	0	FEMKPHGD_00854	0	0	0	0	0	0	0	0	0	0	0	SER00086_01207	HIKMNIIA_00586	0
group_6792	hypothetical protein	B	0	SER00035_00242	0	0	0	SER00042_01536	0	0	0	0	0	SER00048_01059	0	0	0	0	0	0	0	SER00056_03440	0	0	0	0	0	SER00062_00494	0	0	0	0	0	0	FEMKPHGD_00241	0	0	0	0	0	0	0	0	0	0	0	SER00086_00786	HIKMNIIA_02618	0
group_6794	hypothetical protein	B	0	SER00035_00282	0	0	0	SER00042_01497	0	0	0	0	0	SER00048_01019	0	0	0	0	0	0	0	SER00056_03399	0	0	0	0	0	SER00062_00454	0	0	0	0	0	0	FEMKPHGD_00282	0	0	0	0	0	0	0	0	0	0	0	SER00086_00826	HIKMNIIA_02577	0
group_6796	hypothetical protein	B	0	SER00035_00369	0	0	0	SER00042_01383	0	0	0	0	0	SER00048_00930	0	0	0	0	0	0	0	SER00056_03316	0	0	0	0	0	SER00062_00364	0	0	0	0	0	0	FEMKPHGD_00368	0	0	0	0	0	0	0	0	0	0	0	SER00086_00923	HIKMNIIA_02510	0
outO	Type 4 prepilin-like proteins leader peptide-processing enzyme	B	0	SER00035_01660	0	0	0	SER00042_00392	0	0	0	0	0	SER00048_02883	0	0	0	0	0	0	0	SER00056_00318	0	0	0	0	0	SER00062_01275	0	0	0	0	0	0	FEMKPHGD_01756	0	0	0	0	0	0	0	0	0	0	0	SER00086_00396	HIKMNIIA_02239	0
group_6824	hypothetical protein	B	0	SER00035_01717	0	0	0	SER00042_00335	0	0	0	0	0	SER00048_02940	0	0	0	0	0	0	0	SER00056_00375	0	0	0	0	0	SER00062_01217	0	0	0	0	0	0	FEMKPHGD_01813	0	0	0	0	0	0	0	0	0	0	0	SER00086_00339	HIKMNIIA_02297	0
group_6828	hypothetical protein	B	0	SER00035_01946	0	0	0	SER00042_00096	0	0	0	0	0	SER00048_02084	0	0	0	0	0	0	0	SER00056_00603	0	0	0	0	0	SER00062_00980	0	0	0	0	0	0	FEMKPHGD_02064	0	0	0	0	0	0	0	0	0	0	0	SER00086_00100	HIKMNIIA_03507	0
group_6842	Methyl-accepting chemotaxis protein I	B	0	SER00035_02185	0	0	0	SER00042_03487	0	0	0	0	0	SER00048_01845	0	0	0	0	0	0	0	SER00056_00841	0	0	0	0	0	SER00062_00757	0	0	0	0	0	0	FEMKPHGD_02356	0	0	0	0	0	0	0	0	0	0	0	SER00086_03684	HIKMNIIA_03263	0
group_6856	Right origin-binding protein	B	0	SER00035_02807	0	0	0	SER00042_03980	0	0	0	0	0	SER00048_01450	0	0	0	0	0	0	0	SER00056_02870	0	0	0	0	0	SER00062_01840	0	0	0	0	0	0	FEMKPHGD_03473	0	0	0	0	0	0	0	0	0	0	0	SER00086_02239	HIKMNIIA_01625	0
group_6858	Polyol:NADP oxidoreductase	B	0	SER00035_02982	0	0	0	SER00042_00833	0	0	0	0	0	SER00048_01620	0	0	0	0	0	0	0	SER00056_03044	0	0	0	0	0	SER00062_01672	0	0	0	0	0	0	FEMKPHGD_03642	0	0	0	0	0	0	0	0	0	0	0	SER00086_02068	HIKMNIIA_01812	0
group_6895	hypothetical protein	B	0	SER00035_03730	0	0	0	SER00042_02666	0	0	0	0	0	SER00048_03467	0	0	0	0	0	0	0	SER00056_03715	0	0	0	0	0	SER00062_03627	0	0	0	0	0	0	FEMKPHGD_04448	0	0	0	0	0	0	0	0	0	0	0	SER00086_03096	HIKMNIIA_03721	0
group_6911	hypothetical protein	B	0	SER00035_04249	0	0	0	SER00042_02895	0	0	0	0	0	SER00048_03691	0	0	0	0	0	0	0	SER00056_03159	0	0	0	0	0	SER00062_04073	SER00063_03716	0	SER00065_03535	0	0	0	FEMKPHGD_04151	0	0	0	0	0	0	0	0	0	0	0	SER00086_03314	0	0
group_6913	Orotate phosphoribosyltransferase	B	0	SER00035_04419	0	0	0	SER00042_04152	0	0	0	0	0	SER00048_04588	0	0	0	0	0	0	0	SER00056_04460	0	0	0	0	0	SER00062_04269	0	0	0	0	0	0	FEMKPHGD_04358	0	0	0	0	0	0	0	0	0	0	0	SER00086_04484	HIKMNIIA_04422	0
group_6915	hypothetical protein	B	0	SER00035_04443	0	0	0	SER00042_04607	0	0	0	0	0	SER00048_04792	0	0	0	0	0	0	0	SER00056_04673	0	0	0	0	0	SER00062_04293	0	0	0	0	0	0	FEMKPHGD_04334	0	0	0	0	0	0	0	0	0	0	0	SER00086_04460	HIKMNIIA_04446	0
group_6916	hypothetical protein	B	0	SER00035_04564	0	0	0	SER00042_04363	0	0	0	0	0	SER00048_04505	0	0	0	0	0	0	0	SER00056_04304	0	0	0	0	0	SER00062_04507	0	0	0	0	0	0	FEMKPHGD_04805	0	0	0	0	0	0	0	0	0	0	0	SER00086_04742	HIKMNIIA_04545	0
group_6918	hypothetical protein	B	0	SER00035_04624	0	0	0	SER00042_04672	0	0	0	0	0	SER00048_04313	0	0	0	0	0	0	0	SER00056_01680	0	0	0	0	0	SER00062_03204	0	0	0	0	0	0	FEMKPHGD_02926	0	0	0	0	0	0	0	0	0	0	0	SER00086_04673	HIKMNIIA_01517	0
group_9447	hypothetical protein	B	0	SER00035_00250	0	0	0	SER00042_01528	0	0	0	0	0	SER00048_01051	0	0	0	0	0	0	0	SER00056_03431	0	0	0	0	0	SER00062_00485	0	0	0	0	0	0	FEMKPHGD_00250	0	0	0	0	0	0	0	0	0	0	0	SER00086_00794	HIKMNIIA_02609	0
group_9448	hypothetical protein	B	0	SER00035_00265	0	0	0	SER00042_01514	0	0	0	0	0	SER00048_01036	0	0	0	0	0	0	0	SER00056_03416	0	0	0	0	0	SER00062_00471	0	0	0	0	0	0	FEMKPHGD_00265	0	0	0	0	0	0	0	0	0	0	0	SER00086_00808	HIKMNIIA_02594	0
group_9460	Hydrogen cyanide synthase subunit HcnB	B	0	SER00035_00519	0	0	0	SER00042_03100	0	0	0	0	0	SER00048_00744	0	0	0	0	0	0	0	SER00056_03637	0	0	0	0	0	SER00062_00220	0	0	0	0	0	0	FEMKPHGD_00516	0	0	0	0	0	0	0	0	0	0	0	SER00086_01080	HIKMNIIA_00924	0
yghB_1	Inner membrane protein YghB	B	0	SER00035_00540	0	0	0	SER00042_03079	0	0	0	0	0	SER00048_00723	0	0	0	0	0	0	0	SER00056_03658	0	0	0	0	0	SER00062_00199	0	0	0	0	0	0	FEMKPHGD_00537	0	0	0	0	0	0	0	0	0	0	0	SER00086_01101	HIKMNIIA_00903	0
group_9464	Glutathione S-transferase GST-6.0	B	0	SER00035_00638	0	0	0	SER00042_02181	0	0	0	0	0	SER00048_00626	0	0	0	0	0	0	0	SER00056_04405	0	0	0	0	0	SER00062_00101	0	0	0	0	0	0	FEMKPHGD_00635	0	0	0	0	0	0	0	0	0	0	0	SER00086_03570	HIKMNIIA_00806	0
group_9488	hypothetical protein	B	0	SER00035_00914	0	0	0	SER00042_02462	0	0	0	0	0	SER00048_00346	0	0	0	0	0	0	0	SER00056_01114	0	0	0	0	0	SER00062_02111	0	0	0	0	0	0	FEMKPHGD_00920	0	0	0	0	0	0	0	0	0	0	0	SER00086_01269	HIKMNIIA_00525	0
group_9494	hypothetical protein	B	0	SER00035_01449	0	0	0	SER00042_00602	0	0	0	0	0	SER00048_02673	0	0	0	0	0	0	0	SER00056_00108	0	0	0	0	0	SER00062_01479	0	0	0	0	0	0	FEMKPHGD_01506	0	0	0	0	0	0	0	0	0	0	0	SER00086_04313	HIKMNIIA_02035	0
group_9496	hypothetical protein	B	0	SER00035_01497	0	0	0	SER00042_00554	0	0	0	0	0	SER00048_02721	0	0	0	0	0	0	0	SER00056_00156	0	0	0	0	0	SER00062_01431	0	0	0	0	0	0	FEMKPHGD_01554	0	0	0	0	0	0	0	0	0	0	0	SER00086_04265	HIKMNIIA_02083	0
group_9505	Secreted effector protein PipB2	B	0	SER00035_01567	0	0	0	SER00042_00485	0	0	0	0	0	SER00048_02789	0	0	0	0	0	0	0	SER00056_00226	0	0	0	0	0	SER00062_01367	0	0	0	0	0	0	FEMKPHGD_01624	0	0	0	0	0	0	0	0	0	0	0	SER00086_00489	HIKMNIIA_02146	0
group_9506	hypothetical protein	B	0	SER00035_01569	0	0	0	SER00042_00483	0	0	0	0	0	SER00048_02791	0	0	0	0	0	0	0	SER00056_00228	0	0	0	0	0	SER00062_01365	0	0	0	0	0	0	FEMKPHGD_01626	0	0	0	0	0	0	0	0	0	0	0	SER00086_00487	HIKMNIIA_02148	0
group_9509	HTH-type transcriptional regulator DmlR	B	0	SER00035_01628	0	0	0	SER00042_00424	0	0	0	0	0	SER00048_02851	0	0	0	0	0	0	0	SER00056_00286	0	0	0	0	0	SER00062_01307	0	0	0	0	0	0	FEMKPHGD_01683	0	0	0	0	0	0	0	0	0	0	0	SER00086_00428	HIKMNIIA_02207	0
group_9511	hypothetical protein	B	0	SER00035_01812	0	0	0	SER00042_00240	0	0	0	0	0	SER00048_02229	0	0	0	0	0	0	0	SER00056_00469	0	0	0	0	0	SER00062_01123	0	0	0	0	0	0	FEMKPHGD_01908	0	0	0	0	0	0	0	0	0	0	0	SER00086_00244	HIKMNIIA_02392	0
group_9518	Heat shock protein HslJ	B	0	SER00035_01954	0	0	0	SER00042_00088	0	0	0	0	0	SER00048_02076	0	0	0	0	0	0	0	SER00056_00611	0	0	0	0	0	SER00062_00972	0	0	0	0	0	0	FEMKPHGD_02133	0	0	0	0	0	0	0	0	0	0	0	SER00086_00092	HIKMNIIA_03499	0
group_9519	hypothetical protein	B	0	SER00035_01972	0	0	0	SER00042_00070	0	0	0	0	0	SER00048_02058	0	0	0	0	0	0	0	SER00056_00628	0	0	0	0	0	SER00062_00954	0	0	0	0	0	0	FEMKPHGD_02151	0	0	0	0	0	0	0	0	0	0	0	SER00086_00074	HIKMNIIA_03481	0
group_9527	hypothetical protein	B	0	SER00035_02157	0	0	0	SER00042_03515	0	0	0	0	0	SER00048_01873	0	0	0	0	0	0	0	SER00056_00813	0	0	0	0	0	SER00062_00785	0	0	0	0	0	0	FEMKPHGD_02328	0	0	0	0	0	0	0	0	0	0	0	SER00086_03711	HIKMNIIA_03291	0
group_9555	hypothetical protein	B	0	SER00035_02657	0	0	0	SER00042_01295	0	0	0	0	0	SER00048_04246	0	0	0	0	0	0	0	SER00056_01746	0	0	0	0	0	SER00062_03057	0	0	0	0	0	0	FEMKPHGD_02860	0	0	0	0	0	0	0	0	0	0	0	SER00086_04116	HIKMNIIA_01449	0
group_9563	Putative multidrug resistance protein MdtD	B	0	SER00035_02914	0	0	0	SER00042_00903	0	0	0	0	0	SER00048_01551	0	0	0	0	0	0	0	SER00056_02971	0	0	0	0	0	SER00062_01740	0	0	0	0	0	0	FEMKPHGD_03573	0	0	0	0	0	0	0	0	0	0	0	SER00086_02138	HIKMNIIA_01724	0
group_9609	Ferri-bacillibactin esterase BesA	B	0	SER00035_03497	0	0	0	SER00042_01867	0	0	0	0	0	SER00048_02344	0	0	0	0	0	0	0	SER00056_02465	0	0	0	0	0	SER00062_04593	0	0	0	0	0	0	FEMKPHGD_03038	0	0	0	0	0	0	0	0	0	0	0	SER00086_01699	HIKMNIIA_02972	0
lysN_5	2-aminoadipate transaminase	B	0	SER00035_04341	0	0	0	SER00042_04066	0	0	0	0	0	SER00048_04667	0	0	0	0	0	0	0	SER00056_04538	0	0	0	0	0	SER00062_04191	0	0	0	0	0	0	FEMKPHGD_04436	0	0	0	0	0	0	0	0	0	0	0	SER00086_04569	HIKMNIIA_04344	0
group_9635	hypothetical protein	B	0	SER00035_04441	0	0	0	SER00042_04605	0	0	0	0	0	SER00048_04790	0	0	0	0	0	0	0	SER00056_04675	0	0	0	0	0	SER00062_04291	0	0	0	0	0	0	FEMKPHGD_04336	0	0	0	0	0	0	0	0	0	0	0	SER00086_04462	HIKMNIIA_04444	0
group_9636	Molybdenum cofactor guanylyltransferase	B	0	SER00035_04498	0	0	0	SER00042_04297	0	0	0	0	0	SER00048_04571	0	0	0	0	0	0	0	SER00056_04238	0	0	0	0	0	SER00062_04441	0	0	0	0	0	0	FEMKPHGD_04730	0	0	0	0	0	0	0	0	0	0	0	SER00086_04808	HIKMNIIA_04611	0
group_1448	Monoacylglycerol lipase	B	0	SER00035_01012	0	0	0	SER00042_03855	0	0	0	0	0	SER00048_00246	0	0	0	0	0	0	0	SER00056_01209	0	0	0	0	0	SER00062_02208	0	0	0	0	0	0	FEMKPHGD_01015	0	0	0	0	0	0	0	0	0	0	0	SER00086_01368	HIKMNIIA_00429	0
group_2409	hypothetical protein	B	0	SER00035_00662	0	0	0	SER00042_02205	0	0	0	0	0	SER00048_00602	0	0	0	0	0	0	0	SER00056_04429	0	0	0	0	0	SER00062_00077	0	0	0	0	0	0	FEMKPHGD_00659	0	0	0	0	0	0	0	0	0	0	0	SER00086_03546	HIKMNIIA_00782	0
intA_1	Prophage integrase IntA	B	0	SER00035_00510	0	0	0	SER00042_03109	0	0	0	0	0	SER00048_00753	0	0	0	0	0	0	0	SER00056_03628	0	0	0	0	0	SER00062_00229	0	0	0	0	0	0	FEMKPHGD_00507	0	0	0	0	0	0	0	0	0	0	0	SER00086_01071	0	0
group_5240	Actin cross-linking toxin VgrG1	B	0	SER00035_01896	0	0	0	SER00042_00156	0	0	0	0	0	SER00048_02144	0	0	0	0	0	0	0	SER00056_00553	0	0	0	0	0	0	SER00063_04002	0	0	0	0	0	0	0	0	0	0	0	0	0	0	0	0	0	SER00086_00160	HIKMNIIA_03568	0
group_5241	hypothetical protein	B	0	SER00035_01897	0	0	0	SER00042_00155	0	0	0	0	0	SER00048_02143	0	0	0	0	0	0	0	SER00056_00554	0	0	0	0	0	0	SER00063_04003	0	0	0	0	0	0	0	0	0	0	0	0	0	0	0	0	0	SER00086_00159	HIKMNIIA_03567	0
group_6797	hypothetical protein	B	0	SER00035_00389	0	0	0	SER00042_01363	0	0	0	0	0	SER00048_00916	0	0	0	0	0	0	0	SER00056_03294	0	0	0	0	0	SER00062_00350	0	0	0	0	0	0	FEMKPHGD_00388	0	0	0	0	0	0	0	0	0	0	0	SER00086_00937	HIKMNIIA_02490	0
group_6798	hypothetical protein	B	0	SER00035_00390	0	0	0	SER00042_01362	0	0	0	0	0	SER00048_00915	0	0	0	0	0	0	0	SER00056_03293	0	0	0	0	0	SER00062_00349	0	0	0	0	0	0	FEMKPHGD_00389	0	0	0	0	0	0	0	0	0	0	0	0	HIKMNIIA_02489	0
ydfG_2	NADP-dependent 3-hydroxy acid dehydrogenase YdfG	B	0	SER00035_00509	0	0	0	SER00042_03110	0	0	0	0	0	SER00048_00754	0	0	0	0	0	0	0	SER00056_03626	0	0	0	0	0	SER00062_00230	0	0	0	0	0	0	FEMKPHGD_00506	0	0	0	0	0	0	0	0	0	0	0	SER00086_01070	0	0
group_6801	Spermidine N(1)-acetyltransferase	B	0	SER00035_00536	0	0	0	SER00042_03083	0	0	0	0	0	SER00048_00727	0	0	0	0	0	0	0	SER00056_03654	0	0	0	0	0	SER00062_00203	0	0	0	0	0	0	FEMKPHGD_00533	0	0	0	0	0	0	0	0	0	0	0	SER00086_01097	HIKMNIIA_00907	0
group_9457	2-aminoadipate transaminase	B	0	SER00035_00506	0	0	0	SER00042_03113	0	0	0	0	0	SER00048_00757	0	0	0	0	0	0	0	SER00056_03623	0	0	0	0	0	SER00062_00233	0	0	0	0	0	0	FEMKPHGD_00503	0	0	0	0	0	0	0	0	0	0	0	SER00086_01067	0	0
group_9458	L-lysine 3-hydroxylase	B	0	SER00035_00507	0	0	0	SER00042_03112	0	0	0	0	0	SER00048_00756	0	0	0	0	0	0	0	SER00056_03624	0	0	0	0	0	SER00062_00232	0	0	0	0	0	0	FEMKPHGD_00504	0	0	0	0	0	0	0	0	0	0	0	SER00086_01068	0	0
yfcA_1	putative membrane transporter protein YfcA	B	0	SER00035_00508	0	0	0	SER00042_03111	0	0	0	0	0	SER00048_00755	0	0	0	0	0	0	0	SER00056_03625	0	0	0	0	0	SER00062_00231	0	0	0	0	0	0	FEMKPHGD_00505	0	0	0	0	0	0	0	0	0	0	0	SER00086_01069	0	0
group_9486	Mycothiol acetyltransferase	B	0	SER00035_00862	0	0	0	SER00042_02409	0	0	0	0	0	SER00048_00398	0	0	0	0	0	0	0	SER00056_01055	0	0	0	0	0	SER00062_02059	0	0	0	0	0	0	FEMKPHGD_00863	0	0	0	0	0	0	0	0	0	0	0	SER00086_01216	HIKMNIIA_00577	0
group_9643	Transcriptional activator protein EsaR	B	0	SER00035_04662	0	0	0	SER00042_04711	0	0	0	0	0	SER00048_04857	0	0	0	0	0	0	0	SER00056_04807	0	0	0	0	0	SER00062_04174	0	0	0	0	0	0	FEMKPHGD_04863	0	0	0	0	0	0	0	0	0	0	0	SER00086_04823	HIKMNIIA_04630	0
group_10409	hypothetical protein	B	0	0	0	0	0	SER00042_02403	0	0	0	0	0	SER00048_00404	0	0	0	0	0	0	0	SER00056_01049	0	0	0	0	0	SER00062_02053	0	0	0	0	0	0	FEMKPHGD_00857	0	0	0	0	0	0	0	0	0	0	0	SER00086_01210	HIKMNIIA_00583	0
group_19641	hypothetical protein	B	0	SER00035_00981	0	0	0	SER00042_02526	0	0	0	0	0	SER00048_00277	0	0	0	0	0	0	0	SER00056_01178	0	0	0	0	0	SER00062_02177	0	0	0	0	0	0	FEMKPHGD_00984	0	0	0	0	0	0	0	0	0	0	0	SER00086_01336	HIKMNIIA_00461	0
group_2420	hypothetical protein	B	0	SER00035_01392	0	0	0	SER00042_04213	0	0	0	0	0	SER00048_04379	0	0	0	0	0	0	0	SER00056_01655	0	0	0	0	0	SER00062_02590	SER00063_01158	0	0	0	0	0	FEMKPHGD_01395	0	0	0	0	0	0	0	0	0	0	0	SER00086_03917	HIKMNIIA_00046	0
group_3396	hypothetical protein	B	0	SER00035_00439	0	0	0	SER00042_03224	0	0	0	0	0	SER00048_00866	0	0	0	0	0	0	0	0	0	0	0	0	0	SER00062_00300	0	0	0	0	0	0	FEMKPHGD_00436	0	0	0	0	0	0	0	0	0	0	0	0	HIKMNIIA_01002	0
group_5266	hypothetical protein	B	0	SER00035_02662	0	0	0	SER00042_01300	0	0	0	0	0	SER00048_04251	0	0	0	0	0	0	0	SER00056_01741	0	0	0	0	0	SER00062_03062	0	0	0	0	0	0	FEMKPHGD_02865	0	0	0	0	0	0	0	0	0	0	0	0	HIKMNIIA_01454	0
group_5296	dTDP-fucosamine acetyltransferase	B	0	SER00035_03683	0	0	0	SER00042_02713	0	0	0	0	0	SER00048_03420	0	0	0	0	0	0	0	SER00056_03762	0	0	0	0	0	SER00062_03674	0	0	0	0	0	0	0	0	0	0	0	0	0	0	0	0	0	0	SER00086_03049	HIKMNIIA_03769	0
group_5252	hypothetical protein	B	0	SER00035_02187	0	0	0	SER00042_03485	0	0	0	0	0	SER00048_01843	0	0	0	0	0	0	0	SER00056_00843	0	0	0	0	0	SER00062_00755	0	0	0	0	0	0	FEMKPHGD_02358	0	0	0	0	0	0	0	0	0	0	0	SER00086_03682	HIKMNIIA_03261	0
group_9481	UTP--glucose-1-phosphate uridylyltransferase	B	0	SER00035_00762	0	0	0	SER00042_02309	0	0	0	0	0	SER00048_00499	0	0	0	0	0	0	0	SER00056_04007	KFCGLGAL_00432	0	0	0	0	0	0	0	0	0	0	0	0	0	0	0	0	0	0	0	0	0	0	0	0	HIKMNIIA_00682	0
group_4159	Enterochelin esterase	B	0	SER00035_02083	0	0	0	0	0	0	0	0	0	SER00048_01941	0	0	0	0	0	0	0	SER00056_00739	0	0	0	0	0	0	SER00063_03501	0	0	0	0	0	FEMKPHGD_02262	0	0	0	0	0	0	0	0	0	0	0	SER00086_03791	HIKMNIIA_03365	0
group_4174	hypothetical protein	B	0	SER00035_03087	0	0	0	SER00042_00675	0	0	0	0	0	SER00048_01777	0	0	0	0	0	0	0	SER00056_00075	0	0	0	0	0	SER00062_01571	0	0	0	0	0	0	FEMKPHGD_03796	0	0	0	0	0	0	0	0	0	0	0	0	HIKMNIIA_01886	0
group_4385	hypothetical protein	B	0	0	0	0	0	SER00042_02506	0	0	0	0	0	0	0	0	0	0	0	0	0	SER00056_01158	0	0	0	0	0	0	SER00063_00691	0	0	0	0	0	FEMKPHGD_00964	0	0	0	0	0	0	0	0	0	0	0	SER00086_01316	HIKMNIIA_00481	0
group_5258	hypothetical protein	B	0	SER00035_02486	0	0	0	0	0	0	0	0	0	SER00048_03306	0	0	0	0	0	0	0	SER00056_01888	0	0	0	0	0	SER00062_02914	SER00063_01471	0	0	0	0	0	FEMKPHGD_02708	0	0	0	0	0	0	0	0	0	0	0	0	HIKMNIIA_01295	0
group_7311	hypothetical protein	B	0	0	0	0	0	SER00042_03074	0	0	0	0	0	SER00048_00718	0	0	0	0	0	0	0	SER00056_03663	0	0	0	0	0	SER00062_00194	0	0	0	0	0	0	FEMKPHGD_00542	0	0	0	0	0	0	0	0	0	0	0	SER00086_03660	HIKMNIIA_00898	0
group_9515	Protein TonB	B	0	SER00035_01870	0	0	0	SER00042_00182	0	0	0	0	0	SER00048_02170	0	0	0	0	0	0	0	SER00056_00528	0	0	0	0	0	0	SER00063_03976	0	0	0	0	0	0	0	0	0	0	0	0	0	0	0	0	0	SER00086_00186	HIKMNIIA_02450	0
bcpB	Putative peroxiredoxin	B	0	SER00035_00072	0	0	0	SER00042_01706	0	0	0	0	0	SER00048_01230	0	0	0	0	0	0	0	SER00056_00935	0	0	0	0	0	SER00062_00670	0	0	0	0	0	0	0	0	0	0	0	0	0	0	0	0	0	0	SER00086_00616	HIKMNIIA_02795	0
group_5291	hypothetical protein	B	0	SER00035_03325	0	0	0	0	0	0	0	0	0	SER00048_02545	0	0	0	0	0	0	0	SER00056_02287	0	0	0	0	0	SER00062_03825	0	0	0	0	0	0	FEMKPHGD_03253	0	0	0	0	0	0	0	0	0	0	0	0	HIKMNIIA_03144	0
group_9451	hypothetical protein	B	0	SER00035_00299	0	0	0	0	0	0	0	0	0	SER00048_01001	0	0	0	0	0	0	0	SER00056_03380	0	0	0	0	0	SER00062_00435	0	0	0	0	0	0	FEMKPHGD_00301	0	0	0	0	0	0	0	0	0	0	0	SER00086_00845	HIKMNIIA_02558	0
group_9630	hypothetical protein	B	0	SER00035_04213	0	0	0	SER00042_02931	0	0	0	0	0	0	0	0	0	0	0	0	0	SER00056_03195	0	0	0	0	0	SER00062_04037	0	0	0	0	0	0	FEMKPHGD_04187	0	0	0	0	0	0	0	0	0	0	0	SER00086_03350	HIKMNIIA_04244	0
group_1252	hypothetical protein	C	0	0	FPPNHGFI_03841	0	SER00041_03638	0	FCFHOGGE_04275	0	SER00045_04035	SER00046_04220	SER00047_01876	0	0	0	SER00051_03977	MEOIELNA_03961	POOABGMI_04235	NPEGBHKD_04330	SER00055_04560	0	KFCGLGAL_03803	SER00058_04437	0	0	0	0	0	SER00064_04128	0	SER00066_04784	0	SER00068_04310	0	SER00070_04440	0	0	SER00077_04327	SER00079_03729	0	0	0	0	SER00084_03783	0	0	0	0
group_2048	Proline/betaine transporter	C	0	0	FPPNHGFI_01501	0	SER00041_03966	0	FCFHOGGE_00821	0	SER00045_01036	SER00046_00148	0	0	0	0	SER00051_00321	MEOIELNA_00374	POOABGMI_02230	NPEGBHKD_00649	SER00055_00832	0	KFCGLGAL_00468	SER00058_01069	0	0	0	0	0	SER00064_01740	0	SER00066_01528	0	SER00068_00695	0	SER00070_00715	0	0	SER00077_00668	SER00079_01701	0	0	0	0	SER00084_02090	0	0	0	0
group_2487	Transcriptional regulatory protein RcsB	C	0	0	FPPNHGFI_02399	0	SER00041_03477	0	FCFHOGGE_04029	0	SER00045_03905	SER00046_04090	0	0	0	SER00050_03814	SER00051_02523	MEOIELNA_03831	POOABGMI_03560	NPEGBHKD_04100	SER00055_04310	0	KFCGLGAL_02572	SER00058_03968	0	0	0	0	0	SER00064_03872	0	SER00066_04110	0	SER00068_04054	0	SER00070_03978	FAHLPAOJ_04027	0	SER00077_04069	SER00079_02158	0	0	0	SER00083_03649	SER00084_02832	SER00085_03585	0	0	0
group_2488	hypothetical protein	C	0	0	FPPNHGFI_02431	0	SER00041_03447	0	FCFHOGGE_03997	0	SER00045_03937	SER00046_04120	SER00047_05079	0	0	0	SER00051_02491	MEOIELNA_03863	POOABGMI_03592	NPEGBHKD_04068	SER00055_04278	0	KFCGLGAL_02605	SER00058_03936	0	0	0	0	SER00063_03701	SER00064_03840	0	SER00066_04080	0	SER00068_04022	0	SER00070_03946	0	0	SER00077_04037	SER00079_02188	0	0	0	0	SER00084_02864	0	0	0	0
group_3451	hypothetical protein	C	0	0	FPPNHGFI_02377	0	SER00041_03499	0	FCFHOGGE_04051	0	SER00045_03883	SER00046_04068	SER00047_02691	0	0	0	SER00051_02546	MEOIELNA_03809	POOABGMI_03538	NPEGBHKD_04122	SER00055_04332	0	KFCGLGAL_02550	SER00058_03990	0	0	0	0	0	SER00064_03894	0	SER00066_04132	0	SER00068_04076	0	SER00070_04000	0	0	SER00077_04091	SER00079_02136	0	0	0	0	SER00084_02810	0	0	0	0
aguA	Agmatine deiminase	C	0	0	FPPNHGFI_01642	0	SER00041_02387	0	FCFHOGGE_03082	0	SER00045_00094	SER00046_03143	SER00047_00287	0	0	0	SER00051_01271	MEOIELNA_01293	POOABGMI_00899	NPEGBHKD_03352	SER00055_03548	0	KFCGLGAL_03484	SER00058_00155	0	0	0	0	0	SER00064_00503	0	SER00066_02552	0	SER00068_01590	0	SER00070_03473	0	0	SER00077_01568	SER00079_00968	0	0	0	0	SER00084_00648	0	0	0	0
mobA	Molybdenum cofactor guanylyltransferase	C	0	0	FPPNHGFI_04247	0	SER00041_04186	0	FCFHOGGE_04451	0	SER00045_04509	SER00046_04490	SER00047_05175	0	0	0	SER00051_04395	MEOIELNA_04260	POOABGMI_04514	NPEGBHKD_04472	SER00055_04593	0	KFCGLGAL_03996	SER00058_04580	0	0	0	0	0	SER00064_04187	0	SER00066_04960	0	SER00068_04343	0	SER00070_04581	0	0	SER00077_04468	SER00079_04807	0	0	0	0	SER00084_04360	0	0	0	0
dmlR_16	HTH-type transcriptional regulator DmlR	C	0	0	FPPNHGFI_02910	0	SER00041_01862	0	FCFHOGGE_02738	0	SER00045_02637	SER00046_01670	SER00047_02317	0	0	0	SER00051_02774	MEOIELNA_03178	POOABGMI_03292	NPEGBHKD_03081	SER00055_02880	0	KFCGLGAL_02973	SER00058_03171	0	0	0	0	0	SER00064_03121	0	SER00066_04371	0	SER00068_03302	0	SER00070_03203	0	0	SER00077_03300	SER00079_04559	0	0	0	0	SER00084_03626	0	0	0	0
group_5413	Inner membrane protein YjgN	C	0	0	FPPNHGFI_04275	0	SER00041_04711	0	FCFHOGGE_02510	0	SER00045_04800	SER00046_03384	SER00047_00759	0	0	0	SER00051_00009	MEOIELNA_00644	POOABGMI_01961	NPEGBHKD_00385	SER00055_02567	0	KFCGLGAL_04852	SER00058_01340	0	0	0	0	SER00063_00813	SER00064_04386	0	SER00066_01251	0	SER00068_00420	0	SER00070_00445	0	0	SER00077_00397	SER00079_01424	0	0	0	0	SER00084_04013	0	0	0	0
group_5420	2,5-diketo-D-gluconic acid reductase B	C	0	0	FPPNHGFI_04511	0	SER00041_04388	0	FCFHOGGE_02130	0	SER00045_03271	SER00046_02741	SER00047_04389	0	0	0	SER00051_03319	MEOIELNA_02402	POOABGMI_02938	NPEGBHKD_00003	SER00055_02175	0	KFCGLGAL_04373	SER00058_01770	0	0	0	0	0	SER00064_02964	0	SER00066_00844	0	SER00068_00003	0	SER00070_00003	0	0	SER00077_00003	SER00079_04648	0	0	0	0	SER00084_02937	0	0	0	0
dmlR_1	HTH-type transcriptional regulator DmlR	C	0	0	FPPNHGFI_04510	0	SER00041_04387	0	FCFHOGGE_02131	0	SER00045_03270	SER00046_02742	SER00047_04388	0	0	0	SER00051_03320	MEOIELNA_02403	POOABGMI_02937	NPEGBHKD_00004	SER00055_02176	0	KFCGLGAL_04374	SER00058_01769	0	0	0	0	0	SER00064_02963	0	SER00066_00845	0	SER00068_00004	0	SER00070_00004	0	0	SER00077_00004	SER00079_04649	0	0	0	0	SER00084_02938	0	0	0	0
group_17036	Lipoprotein NlpE	C	0	0	FPPNHGFI_02492	0	SER00041_04981	0	FCFHOGGE_03935	0	SER00045_03999	SER00046_04183	SER00047_04612	0	0	0	SER00051_04593	MEOIELNA_03924	POOABGMI_03653	NPEGBHKD_04006	SER00055_04215	0	KFCGLGAL_02666	SER00058_03873	0	0	0	0	0	SER00064_03778	0	SER00066_04018	0	SER00068_03958	0	SER00070_03885	0	0	SER00077_03975	SER00079_02250	0	0	0	0	SER00084_02927	0	0	0	0
dhbF_3	Dimodular nonribosomal peptide synthase	C	0	0	FPPNHGFI_01080	0	SER00041_04193	0	FCFHOGGE_04616	0	SER00045_02455	SER00046_00963	SER00047_04314	0	0	0	SER00051_01948	MEOIELNA_04111	POOABGMI_01433	NPEGBHKD_02938	SER00055_01637	0	KFCGLGAL_02218	SER00058_04288	0	0	0	0	0	SER00064_04566	0	SER00066_00305	0	SER00068_04533	0	SER00070_01654	0	0	SER00077_03156	SER00079_04603	0	0	0	0	SER00084_01297	0	0	0	0
group_2943	hypothetical protein	C	0	0	FPPNHGFI_01722	0	SER00041_02295	0	FCFHOGGE_03163	0	SER00045_00177	SER00046_03051	SER00047_00380	0	0	0	SER00051_01186	MEOIELNA_01212	POOABGMI_00807	NPEGBHKD_03264	SER00055_03636	0	KFCGLGAL_03578	SER00058_00236	0	0	0	0	SER00063_03592	SER00064_00421	0	SER00066_02446	0	SER00068_01508	0	SER00070_03391	0	0	SER00077_01481	SER00079_01055	0	0	0	0	SER00084_00563	0	0	0	0
group_2944	Methyl-accepting chemotaxis protein I	C	0	0	FPPNHGFI_01739	0	SER00041_02276	0	FCFHOGGE_03177	0	SER00045_00194	SER00046_03033	SER00047_00399	0	0	0	SER00051_01172	MEOIELNA_01195	POOABGMI_00793	NPEGBHKD_03250	SER00055_03650	0	KFCGLGAL_03595	SER00058_00250	0	0	0	0	SER00063_03611	SER00064_00407	0	0	0	SER00068_01494	0	SER00070_03377	0	0	SER00077_01464	SER00079_01073	0	0	0	0	SER00084_00546	0	0	0	0
group_3505	hypothetical protein	C	0	0	FPPNHGFI_02430	0	SER00041_03448	0	FCFHOGGE_03998	0	SER00045_03936	SER00046_04119	SER00047_05080	0	0	0	SER00051_02492	MEOIELNA_03862	POOABGMI_03591	NPEGBHKD_04069	SER00055_04279	0	KFCGLGAL_02604	SER00058_03937	0	0	0	0	SER00063_03702	SER00064_03841	0	SER00066_04081	0	SER00068_04023	0	SER00070_03947	0	0	SER00077_04038	SER00079_02187	0	0	0	0	SER00084_02863	0	0	0	0
group_4262	hypothetical protein	C	0	0	FPPNHGFI_03685	0	SER00041_01239	0	FCFHOGGE_00377	0	SER00045_00581	SER00046_00559	SER00047_04028	0	0	0	SER00051_00721	MEOIELNA_00753	POOABGMI_00396	NPEGBHKD_01104	SER00055_00431	0	KFCGLGAL_04282	SER00058_00659	0	0	0	0	0	SER00064_00013	0	SER00066_02026	0	SER00068_01098	0	SER00070_01220	0	0	SER00077_01080	SER00079_03136	0	0	0	0	SER00084_00151	0	0	0	0
nanE	Putative N-acetylmannosamine-6-phosphate 2-epimerase	C	0	0	FPPNHGFI_01353	0	SER00041_04667	0	FCFHOGGE_00671	0	SER00045_00891	SER00046_00310	SER00047_03355	0	0	0	SER00051_00466	MEOIELNA_00230	POOABGMI_00144	NPEGBHKD_00799	SER00055_00687	0	KFCGLGAL_00285	SER00058_00913	0	0	0	0	0	SER00064_01888	0	SER00066_01720	0	SER00068_00843	0	SER00070_00859	0	0	SER00077_00816	SER00079_04054	0	0	0	0	SER00084_01948	0	0	0	0
group_1246	Vitamin B6 salvage pathway transcriptional repressor PtsJ	C	0	0	FPPNHGFI_01579	0	SER00041_02455	0	FCFHOGGE_03019	0	SER00045_00027	SER00046_03212	SER00047_00217	0	0	0	SER00051_01336	MEOIELNA_01356	POOABGMI_04320	NPEGBHKD_03415	SER00055_03473	0	KFCGLGAL_00928	SER00058_00084	0	0	0	0	0	SER00064_00566	0	SER00066_02630	0	SER00068_01653	0	SER00070_03537	0	0	SER00077_01631	SER00079_00895	0	0	0	0	SER00084_00712	0	0	0	0
group_1274	PTS system fructose-specific EIIB'BC component	C	AFAEAMJJ_02171	0	FPPNHGFI_03967	CEJANKKO_00458	0	0	FCFHOGGE_00999	0	SER00045_01911	0	0	0	0	0	SER00051_01664	MEOIELNA_04572	POOABGMI_01565	NPEGBHKD_01796	SER00055_03115	0	KFCGLGAL_03436	SER00058_02048	SER00059_04442	0	SER00061_02323	0	0	SER00064_01274	SER00065_04507	0	SER00067_01587	SER00068_02365	0	SER00070_02397	0	0	SER00077_02350	0	0	0	SER00082_03193	0	SER00084_02396	0	0	0	SER00089_04468
group_1798	hypothetical protein	C	0	0	FPPNHGFI_04014	0	SER00041_03939	0	FCFHOGGE_04729	0	SER00045_01205	SER00046_03284	SER00047_00860	0	0	0	SER00051_00147	MEOIELNA_00549	POOABGMI_02057	NPEGBHKD_00481	SER00055_01043	0	KFCGLGAL_03673	SER00058_01244	0	0	0	0	SER00063_00707	SER00064_01561	0	SER00066_01353	0	SER00068_00516	0	SER00070_00542	0	0	SER00077_00493	SER00079_01526	0	0	0	0	SER00084_02260	0	0	0	0
ycjY	putative protein YcjY	C	0	0	FPPNHGFI_01778	0	SER00041_01595	0	FCFHOGGE_00025	0	SER00045_00231	SER00046_00922	SER00047_00452	0	0	0	SER00051_01117	MEOIELNA_01159	POOABGMI_00739	NPEGBHKD_01498	SER00055_00036	0	KFCGLGAL_01447	SER00058_00301	0	0	0	0	0	SER00064_00360	0	SER00066_02393	0	SER00068_01444	0	SER00070_01612	0	0	SER00077_01428	SER00079_01122	0	0	0	0	SER00084_00491	0	0	0	0
group_2492	hypothetical protein	C	0	0	FPPNHGFI_03230	0	SER00041_04774	0	FCFHOGGE_03469	0	SER00045_03514	SER00046_03539	SER00047_04694	0	0	0	SER00051_03919	MEOIELNA_03710	POOABGMI_04731	0	SER00055_04184	0	KFCGLGAL_01968	SER00058_03584	0	0	0	0	0	SER00064_03746	0	SER00066_03981	0	SER00068_03671	0	SER00070_04274	0	0	SER00077_03944	SER00079_02707	0	0	0	0	SER00084_04123	0	0	0	0
cysJ_1	Sulfite reductase [NADPH] flavoprotein alpha-component	C	0	0	FPPNHGFI_04355	0	SER00041_04478	0	FCFHOGGE_02592	0	SER00045_01221	SER00046_03300	SER00047_00844	0	0	0	SER00051_00131	MEOIELNA_00564	POOABGMI_02041	NPEGBHKD_00465	SER00055_02647	0	KFCGLGAL_03657	SER00058_01260	0	0	0	0	SER00063_00728	SER00064_04541	0	SER00066_01337	0	SER00068_00500	0	SER00070_00525	0	0	SER00077_00477	SER00079_01510	0	0	0	0	SER00084_03931	0	0	0	0
ddc_2	L-2,4-diaminobutyrate decarboxylase	C	0	0	FPPNHGFI_00441	0	SER00041_00210	0	FCFHOGGE_01224	0	SER00045_01690	SER00046_01958	SER00047_03480	0	0	0	SER00051_01398	MEOIELNA_01849	POOABGMI_02381	NPEGBHKD_02025	SER00055_01224	0	KFCGLGAL_04085	SER00058_02268	0	0	0	0	SER00063_02010	SER00064_01054	0	SER00066_03188	0	SER00068_02145	0	SER00070_02176	0	0	SER00077_02122	SER00079_00250	0	0	0	0	SER00084_01707	0	0	0	0
group_5383	putative quinol monooxygenase YgiN	C	0	0	FPPNHGFI_02911	0	SER00041_01863	0	FCFHOGGE_02737	0	SER00045_02638	SER00046_01669	SER00047_02316	0	0	0	SER00051_02773	MEOIELNA_03179	POOABGMI_03291	NPEGBHKD_03080	SER00055_02881	0	KFCGLGAL_02974	SER00058_03172	0	0	0	0	0	SER00064_03122	0	SER00066_04370	0	SER00068_03303	0	SER00070_03202	0	0	SER00077_03299	SER00079_04560	0	0	0	0	SER00084_03627	0	0	0	0
group_7021	hypothetical protein	C	0	0	FPPNHGFI_03044	0	SER00041_00851	0	FCFHOGGE_03650	0	SER00045_03311	SER00046_03726	SER00047_02846	0	0	0	SER00051_03737	MEOIELNA_03517	POOABGMI_03698	NPEGBHKD_03789	SER00055_03991	0	KFCGLGAL_01768	SER00058_03348	0	0	0	0	SER00063_04359	SER00064_03552	0	SER00066_03783	0	SER00068_03477	0	SER00070_04695	0	0	SER00077_03757	SER00079_04370	0	0	0	0	SER00084_04565	0	0	0	0
group_1747	hypothetical protein	C	0	0	FPPNHGFI_02115	0	SER00041_02142	0	FCFHOGGE_02312	0	SER00045_03071	SER00046_02931	SER00047_01757	0	0	0	SER00051_03504	MEOIELNA_02608	POOABGMI_02742	NPEGBHKD_00189	SER00055_02359	0	KFCGLGAL_00801	SER00058_01586	0	0	0	0	SER00063_01029	SER00064_02779	0	SER00066_01041	0	SER00068_00187	0	SER00070_00187	0	0	SER00077_00186	SER00079_02399	0	0	0	0	SER00084_03121	0	0	0	0
kbaZ	D-tagatose-1,6-bisphosphate aldolase subunit KbaZ	C	0	0	FPPNHGFI_02404	0	SER00041_03472	0	FCFHOGGE_04024	0	SER00045_03910	SER00046_04095	0	0	0	SER00050_03809	SER00051_02518	MEOIELNA_03836	POOABGMI_03565	NPEGBHKD_04095	SER00055_04305	0	0	SER00058_03963	0	0	0	0	0	SER00064_03867	0	SER00066_04105	0	SER00068_04049	0	SER00070_03973	FAHLPAOJ_04022	0	SER00077_04064	SER00079_02163	0	0	0	SER00083_03644	SER00084_02837	SER00085_03580	0	0	0
dsbA_2	Thiol:disulfide interchange protein DsbA	C	0	0	FPPNHGFI_02384	0	SER00041_03492	0	FCFHOGGE_04044	0	SER00045_03890	SER00046_04075	0	0	0	0	SER00051_02538	MEOIELNA_03816	POOABGMI_03545	NPEGBHKD_04115	SER00055_04325	0	KFCGLGAL_02557	SER00058_03983	0	0	0	0	SER00063_03764	SER00064_03887	0	SER00066_04125	0	SER00068_04069	0	SER00070_03993	0	0	SER00077_04084	SER00079_02143	0	0	0	0	SER00084_02817	0	0	0	0
group_2955	hypothetical protein	C	0	0	FPPNHGFI_03481	CEJANKKO_00503	0	0	FCFHOGGE_03914	0	SER00045_04666	0	0	0	SER00049_02844	0	SER00051_01713	MEOIELNA_03246	POOABGMI_01615	NPEGBHKD_01747	SER00055_03164	0	KFCGLGAL_03125	SER00058_01999	SER00059_02845	SER00060_03481	SER00061_02276	0	0	SER00064_01323	0	0	0	SER00068_02415	0	SER00070_02446	0	0	SER00077_02410	0	GAECANAC_00232	0	SER00082_02908	0	SER00084_02440	0	0	0	SER00089_03217
yxaF	putative HTH-type transcriptional regulator YxaF	C	0	0	FPPNHGFI_03484	CEJANKKO_00500	0	0	FCFHOGGE_03917	0	SER00045_04669	0	0	0	SER00049_02841	0	SER00051_01710	MEOIELNA_03243	POOABGMI_01612	NPEGBHKD_01750	SER00055_03161	0	KFCGLGAL_03122	SER00058_02002	SER00059_02842	SER00060_03484	SER00061_02279	0	0	SER00064_01320	0	0	0	SER00068_02412	0	SER00070_02443	0	0	SER00077_02407	0	GAECANAC_00235	0	SER00082_02905	0	SER00084_02437	0	0	0	SER00089_03220
group_4209	hypothetical protein	C	0	0	FPPNHGFI_00412	0	SER00041_00236	0	FCFHOGGE_01252	0	SER00045_01661	SER00046_01986	SER00047_03637	0	0	0	SER00051_02940	MEOIELNA_01817	POOABGMI_02414	NPEGBHKD_02057	SER00055_01255	0	KFCGLGAL_02699	SER00058_02297	0	0	0	0	0	SER00064_01022	0	SER00066_03162	0	SER00068_02113	0	SER00070_03049	0	0	SER00077_02090	SER00079_00222	0	0	0	0	SER00084_01677	0	0	0	0
group_5370	hypothetical protein	C	0	0	FPPNHGFI_02116	0	SER00041_02143	0	FCFHOGGE_02311	0	SER00045_03072	SER00046_02930	SER00047_01756	0	0	0	SER00051_03503	MEOIELNA_02607	POOABGMI_02743	NPEGBHKD_00188	SER00055_02358	0	KFCGLGAL_00802	SER00058_01587	0	0	0	0	SER00063_01030	SER00064_02780	0	SER00066_01040	0	SER00068_00186	0	SER00070_00186	0	0	SER00077_00185	SER00079_02398	0	0	0	0	SER00084_03120	0	0	0	0
group_5371	hypothetical protein	C	0	0	FPPNHGFI_02117	0	SER00041_02144	0	FCFHOGGE_02310	0	SER00045_03073	SER00046_02929	SER00047_01755	0	0	0	SER00051_03502	MEOIELNA_02606	POOABGMI_02744	NPEGBHKD_00187	SER00055_02357	0	KFCGLGAL_00803	SER00058_01588	0	0	0	0	SER00063_01031	SER00064_02781	0	SER00066_01039	0	SER00068_00185	0	SER00070_00185	0	0	SER00077_00184	SER00079_02397	0	0	0	0	SER00084_03119	0	0	0	0
ulaF	L-ribulose-5-phosphate 4-epimerase UlaF	C	0	0	FPPNHGFI_03781	0	SER00041_03692	0	FCFHOGGE_04215	0	SER00045_04104	SER00046_04274	SER00047_01931	0	0	0	SER00051_04037	MEOIELNA_04022	POOABGMI_04175	NPEGBHKD_04270	SER00055_04502	0	KFCGLGAL_03866	SER00058_04377	0	0	0	0	0	SER00064_04068	0	SER00066_04728	0	SER00068_04250	0	SER00070_04380	0	0	SER00077_04266	SER00079_03783	0	0	0	0	SER00084_03843	0	0	0	0
group_6928	hypothetical protein	C	0	0	FPPNHGFI_00205	CEJANKKO_01902	0	0	FCFHOGGE_01425	0	SER00045_01483	0	0	0	SER00049_00483	0	SER00051_03111	MEOIELNA_01645	POOABGMI_02584	NPEGBHKD_02228	SER00055_01426	0	KFCGLGAL_02873	SER00058_02507	SER00059_00355	SER00060_01603	SER00061_02545	0	0	SER00064_00852	0	0	0	SER00068_01943	0	SER00070_02877	0	0	SER00077_01918	0	GAECANAC_00713	0	SER00082_03381	0	SER00084_01505	0	0	0	SER00089_01094
group_2458	Glycine cleavage system transcriptional activator	C	0	0	FPPNHGFI_00440	0	SER00041_00211	0	FCFHOGGE_01225	0	SER00045_01689	SER00046_01959	SER00047_03481	0	0	0	SER00051_01397	MEOIELNA_01848	POOABGMI_02382	NPEGBHKD_02026	SER00055_01225	0	KFCGLGAL_04086	SER00058_02269	0	0	0	0	SER00063_02011	SER00064_01053	0	SER00066_03187	0	SER00068_02144	0	SER00070_02175	0	0	SER00077_02121	SER00079_00249	0	0	0	0	SER00084_01706	0	0	0	0
group_2958	hypothetical protein	C	0	0	FPPNHGFI_03686	CEJANKKO_01112	0	0	FCFHOGGE_00378	0	SER00045_00582	0	0	0	SER00049_00799	0	SER00051_00720	MEOIELNA_00752	POOABGMI_00395	NPEGBHKD_01103	SER00055_00432	0	KFCGLGAL_04283	SER00058_00660	SER00059_02384	SER00060_00392	SER00061_01246	0	0	SER00064_00012	0	0	0	SER00068_01097	0	SER00070_01219	0	0	SER00077_01079	0	GAECANAC_02712	0	SER00082_04795	0	SER00084_00150	0	0	0	SER00089_00238
rrrD_2	Lysozyme RrrD	C	0	0	FPPNHGFI_00581	0	0	0	FCFHOGGE_02117	0	SER00045_01952	SER00046_01467	SER00047_04551	0	0	0	SER00051_02470	MEOIELNA_02085	POOABGMI_00922	NPEGBHKD_02442	SER00055_02162	0	0	SER00058_02724	0	0	0	0	0	SER00064_02622	0	SER00066_00827	0	SER00068_02654	0	SER00070_02150	0	0	SER00077_02655	SER00079_02033	0	0	0	0	SER00084_00805	0	0	0	0
rclC_2	Inner membrane protein RclC	C	0	0	FPPNHGFI_00413	0	SER00041_00235	0	FCFHOGGE_01251	0	SER00045_01662	SER00046_01985	SER00047_03635	0	0	0	SER00051_02939	MEOIELNA_01818	POOABGMI_02413	NPEGBHKD_02056	SER00055_01254	0	KFCGLGAL_02698	SER00058_02296	0	0	0	0	0	SER00064_01023	0	SER00066_03163	0	SER00068_02114	0	SER00070_03050	0	0	SER00077_02091	SER00079_00223	0	0	0	0	SER00084_01678	0	0	0	0
trkG	Trk system potassium uptake protein TrkG	C	0	0	FPPNHGFI_01245	0	SER00041_03100	0	FCFHOGGE_00562	0	SER00045_00781	SER00046_00416	SER00047_02366	0	0	0	SER00051_00577	MEOIELNA_00121	POOABGMI_00252	NPEGBHKD_00908	SER00055_00577	0	KFCGLGAL_00176	SER00058_00803	0	0	0	0	0	SER00064_01996	0	SER00066_01825	0	SER00068_00952	0	SER00070_00967	0	0	SER00077_00925	SER00079_03897	0	0	0	0	SER00084_01840	0	0	0	0
rclR_1	RCS-specific HTH-type transcriptional activator RclR	C	0	0	FPPNHGFI_00414	0	SER00041_00234	0	FCFHOGGE_01250	0	SER00045_01663	SER00046_01984	0	0	0	0	SER00051_02938	MEOIELNA_01819	POOABGMI_02412	NPEGBHKD_02055	SER00055_01253	0	KFCGLGAL_02697	SER00058_02295	0	0	0	0	0	SER00064_01024	0	SER00066_03164	0	SER00068_02115	0	SER00070_03051	0	0	SER00077_02092	SER00079_00224	0	0	0	0	SER00084_01679	0	0	0	0
group_21276	hypothetical protein	C	0	0	FPPNHGFI_03510	0	SER00041_01426	0	FCFHOGGE_00196	0	SER00045_00405	SER00046_00752	SER00047_00621	0	0	0	SER00051_00946	MEOIELNA_00989	POOABGMI_00570	NPEGBHKD_01280	SER00055_00256	0	KFCGLGAL_01277	SER00058_00473	0	0	0	0	SER00063_02725	SER00064_00187	0	0	0	SER00068_01272	0	SER00070_01440	0	0	SER00077_01255	SER00079_02947	0	0	0	0	SER00084_00322	0	0	0	0
macA_3	Macrolide export protein MacA	C	0	0	FPPNHGFI_02387	0	SER00041_03489	0	FCFHOGGE_04041	0	SER00045_03893	SER00046_04078	0	0	0	0	SER00051_02535	MEOIELNA_03819	POOABGMI_03548	NPEGBHKD_04112	SER00055_04322	0	KFCGLGAL_02560	SER00058_03980	0	0	0	0	SER00063_03761	SER00064_03884	0	SER00066_04122	0	SER00068_04066	0	SER00070_03990	0	0	SER00077_04081	SER00079_02146	0	0	0	0	SER00084_02820	0	0	0	0
group_2496	hypothetical protein	C	0	0	FPPNHGFI_03509	0	SER00041_01427	0	FCFHOGGE_00195	0	SER00045_00404	SER00046_00753	SER00047_00620	0	0	0	SER00051_00947	MEOIELNA_00990	POOABGMI_00571	NPEGBHKD_01281	SER00055_00255	0	KFCGLGAL_01278	SER00058_00472	0	0	0	0	SER00063_02724	SER00064_00188	0	0	0	SER00068_01273	0	SER00070_01441	0	0	SER00077_01256	SER00079_02946	0	0	0	0	SER00084_00323	0	0	0	0
lagD	Lactococcin-G-processing and transport ATP-binding protein LagD	C	0	0	FPPNHGFI_02386	0	SER00041_03490	0	FCFHOGGE_04042	0	SER00045_03892	SER00046_04077	0	0	0	0	SER00051_02536	MEOIELNA_03818	POOABGMI_03547	NPEGBHKD_04113	SER00055_04323	0	KFCGLGAL_02559	SER00058_03981	0	0	0	0	SER00063_03762	SER00064_03885	0	SER00066_04123	0	SER00068_04067	0	SER00070_03991	0	0	SER00077_04082	SER00079_02145	0	0	0	0	SER00084_02819	0	0	0	0
macB_3	Macrolide export ATP-binding/permease protein MacB	C	0	0	FPPNHGFI_02388	0	SER00041_03488	0	FCFHOGGE_04040	0	SER00045_03894	SER00046_04079	0	0	0	0	SER00051_02534	MEOIELNA_03820	POOABGMI_03549	NPEGBHKD_04111	SER00055_04321	0	KFCGLGAL_02561	SER00058_03979	0	0	0	0	SER00063_03760	SER00064_03883	0	SER00066_04121	0	SER00068_04065	0	SER00070_03989	0	0	SER00077_04080	SER00079_02147	0	0	0	0	SER00084_02821	0	0	0	0
tdeA_2	Toxin and drug export protein A	C	0	0	FPPNHGFI_02389	0	SER00041_03487	0	FCFHOGGE_04039	0	SER00045_03895	SER00046_04080	0	0	0	0	SER00051_02533	MEOIELNA_03821	POOABGMI_03550	NPEGBHKD_04110	SER00055_04320	0	KFCGLGAL_02562	SER00058_03978	0	0	0	0	SER00063_03759	SER00064_03882	0	SER00066_04120	0	SER00068_04064	0	SER00070_03988	0	0	SER00077_04079	SER00079_02148	0	0	0	0	SER00084_02822	0	0	0	0
hasA	Hemophore HasA	C	0	0	FPPNHGFI_02196	0	0	SER00042_04269	FCFHOGGE_02233	0	0	0	0	SER00048_04435	0	0	SER00051_03423	MEOIELNA_02525	POOABGMI_02825	NPEGBHKD_00106	SER00055_02278	SER00056_01599	KFCGLGAL_04759	SER00058_01667	0	0	0	SER00062_02533	0	SER00064_02861	0	0	0	SER00068_00106	FEMKPHGD_01339	SER00070_00106	0	0	SER00077_00105	0	0	0	0	0	SER00084_03040	0	SER00086_03972	HIKMNIIA_00102	0
group_2459	hypothetical protein	C	0	0	FPPNHGFI_00447	0	0	0	FCFHOGGE_01218	0	SER00045_01696	0	0	0	SER00049_00703	0	SER00051_01444	MEOIELNA_01855	POOABGMI_02334	NPEGBHKD_02019	SER00055_01176	0	KFCGLGAL_04079	SER00058_02262	SER00059_00145	SER00060_01356	0	0	0	SER00064_01060	0	0	0	SER00068_02151	0	SER00070_02182	0	0	SER00077_02127	0	GAECANAC_00507	0	SER00082_02415	0	SER00084_01713	0	0	0	SER00089_01304
group_7025	hypothetical protein	C	0	0	FPPNHGFI_03293	0	SER00041_00930	0	FCFHOGGE_03726	0	SER00045_04230	SER00046_02438	SER00047_04804	0	0	0	SER00051_01903	MEOIELNA_03441	POOABGMI_01799	NPEGBHKD_01561	SER00055_03352	0	KFCGLGAL_03315	SER00058_01812	0	0	0	0	0	SER00064_01511	0	SER00066_03704	0	SER00068_02603	0	SER00070_02632	0	0	SER00077_02605	SER00079_00745	0	0	0	0	SER00084_02637	0	0	0	0
group_1135	Methylthioribulose-1-phosphate dehydratase	C	0	0	FPPNHGFI_04495	CEJANKKO_02407	0	SER00042_04184	FCFHOGGE_02146	0	SER00045_03254	0	0	0	0	0	SER00051_03335	MEOIELNA_02418	POOABGMI_02922	NPEGBHKD_00019	SER00055_02191	0	KFCGLGAL_04389	SER00058_01754	SER00059_04110	0	SER00061_04468	0	0	SER00064_02948	0	0	0	SER00068_00019	0	SER00070_00019	0	0	SER00077_00019	0	0	0	0	0	SER00084_02953	0	0	0	SER00089_02275
group_2961	hypothetical protein	C	0	0	FPPNHGFI_04477	0	0	0	FCFHOGGE_02164	0	0	0	0	0	0	0	SER00051_03353	MEOIELNA_02436	POOABGMI_02904	NPEGBHKD_00037	SER00055_02209	0	KFCGLGAL_04407	SER00058_01736	0	0	0	0	0	SER00064_02930	0	0	0	SER00068_00037	0	SER00070_00037	0	0	SER00077_00037	0	0	SER00081_00516	0	0	SER00084_02971	0	0	0	0
group_3492	Serralysin	C	0	0	FPPNHGFI_01711	CEJANKKO_01495	0	0	FCFHOGGE_03152	0	SER00045_00166	SER00046_03062	SER00047_00369	0	0	0	SER00051_01197	MEOIELNA_01223	POOABGMI_00818	NPEGBHKD_03275	SER00055_03625	0	0	SER00058_00225	SER00059_00775	0	SER00061_01678	0	0	SER00064_00432	0	0	0	SER00068_01519	0	SER00070_03402	0	0	SER00077_01492	SER00079_01044	0	0	0	0	SER00084_00574	0	0	0	SER00089_00673
cdiA_1	16S rRNA endonuclease CdiA	C	0	0	FPPNHGFI_04655	0	0	0	FCFHOGGE_02937	0	SER00045_01280 SER00045_01278 SER00045_01279	0	0	0	0	0	SER00051_04748	MEOIELNA_01439	POOABGMI_04402	NPEGBHKD_03496	SER00055_03394 SER00055_03392 SER00055_03393	0	KFCGLGAL_01012	SER00058_00001	0	0	0	0	0	SER00064_00648	0	0	SER00067_01837	SER00068_01735	0	SER00070_03619	0	SER00074_04870 SER00074_04871 SER00074_01074	SER00077_01713	0	0	SER00081_00572	0	0	SER00084_00794	0	0	0	0
legF	CMP-N,N'-diacetyllegionaminic acid synthase	C	0	SER00035_00759	FPPNHGFI_01460	0	0	0	FCFHOGGE_00779	0	SER00045_00996	0	0	0	0	0	SER00051_00361	MEOIELNA_00333	POOABGMI_00036	NPEGBHKD_00690	SER00055_00791	0	KFCGLGAL_00429	SER00058_01026	0	SER00060_00755	0	0	0	SER00064_01781	0	0	0	SER00068_00736	0	SER00070_00755	0	0	SER00077_00709	0	GAECANAC_01477	0	0	0	SER00084_02050	0	0	0	0
group_5275	putative protein	C	0	SER00035_03090	FPPNHGFI_04438	0	0	0	FCFHOGGE_02177	0	SER00045_03213	0	0	SER00048_01780	0	0	0	MEOIELNA_02470	POOABGMI_02881	NPEGBHKD_00050	SER00055_02222	SER00056_00077	KFCGLGAL_04431	SER00058_01723	0	0	0	SER00062_01568	0	SER00064_02917	0	0	0	SER00068_00050	0	SER00070_00050	0	0	SER00077_00049	0	GAECANAC_00388	0	0	0	SER00084_02984	0	0	HIKMNIIA_01889	0
group_5389	putative cystine transporter YijE	C	0	0	FPPNHGFI_03348	0	SER00041_00979	0	FCFHOGGE_03781	0	0	SER00046_02391	SER00047_01603	0	0	0	SER00051_01849	MEOIELNA_03385	POOABGMI_01748	NPEGBHKD_01616	SER00055_03297	0	0	SER00058_01867	0	0	0	0	0	SER00064_01456	0	SER00066_03651	0	SER00068_02548	0	SER00070_02577	0	0	SER00077_02549	SER00079_00697	0	0	0	0	SER00084_02581	0	0	0	0
group_7010	hypothetical protein	C	0	0	FPPNHGFI_02383	0	SER00041_03493	0	FCFHOGGE_04045	0	SER00045_03889	0	0	0	0	SER00050_03830	SER00051_02539	MEOIELNA_03815	POOABGMI_03544	NPEGBHKD_04116	SER00055_04326	0	KFCGLGAL_02556	SER00058_03984	0	0	0	0	0	SER00064_03888	0	0	0	SER00068_04070	0	SER00070_03994	FAHLPAOJ_04043	0	SER00077_04085	SER00079_02142	0	0	0	SER00083_03665	SER00084_02816	SER00085_03601	0	0	0
legI	N,N'-diacetyllegionaminic acid synthase	C	0	SER00035_00758	FPPNHGFI_01459	0	0	0	FCFHOGGE_00778	0	SER00045_00995	0	0	0	0	0	SER00051_00362	MEOIELNA_00332	POOABGMI_00037	NPEGBHKD_00691	SER00055_00790	0	KFCGLGAL_00428	SER00058_01025	0	SER00060_00754	0	0	0	SER00064_01782	0	0	0	SER00068_00737	0	SER00070_00756	0	0	SER00077_00710	0	GAECANAC_01476	0	0	0	SER00084_02049	0	0	0	0
group_324	hypothetical protein	C	0	0	FPPNHGFI_03874	0	SER00041_00042	0	FCFHOGGE_01092	0	SER00045_01819	SER00046_04454	SER00047_02053	0	0	0	SER00051_01571	MEOIELNA_01981	POOABGMI_01472	NPEGBHKD_01892	SER00055_03023	0	KFCGLGAL_03325	SER00058_02140	0	0	0	0	0	0	0	SER00066_03348	0	0	0	SER00070_02305	0	0	SER00077_02252	SER00079_00409	0	0	0	0	SER00084_02304	0	0	0	0
group_3500	hypothetical protein	C	0	0	FPPNHGFI_02385	0	SER00041_03491	0	FCFHOGGE_04043	0	SER00045_03891	SER00046_04076	0	0	0	0	SER00051_02537	MEOIELNA_03817	POOABGMI_03546	NPEGBHKD_04114	SER00055_04324	0	KFCGLGAL_02558	SER00058_03982	0	0	0	0	0	SER00064_03886	0	SER00066_04124	0	SER00068_04068	0	SER00070_03992	0	0	SER00077_04083	SER00079_02144	0	0	0	0	SER00084_02818	0	0	0	0
group_4128	hypothetical protein	C	0	SER00035_00354	FPPNHGFI_03653	0	0	0	FCFHOGGE_00345	0	SER00045_00549	0	0	SER00048_00946	0	0	SER00051_00753	MEOIELNA_00785	0	NPEGBHKD_01136	SER00055_00399	SER00056_03325	KFCGLGAL_04250	SER00058_00626	0	0	0	SER00062_00380	0	0	0	0	0	0	FEMKPHGD_00360	SER00070_01252	0	0	SER00077_01112	0	0	0	0	0	SER00084_00182	0	0	HIKMNIIA_02519	0
group_1756	hypothetical protein	C	0	0	FPPNHGFI_04119	0	0	0	FCFHOGGE_00888	0	0	SER00046_00082	0	0	SER00049_01262	0	SER00051_00254	MEOIELNA_00441	POOABGMI_02164	0	SER00055_00898	SER00056_01058	0	SER00058_01136	0	SER00060_00863	0	0	0	0	0	0	0	0	FEMKPHGD_00866	SER00070_00649	0	0	SER00077_00601	0	GAECANAC_01582	0	SER00082_00708	0	SER00084_02154	0	0	0	0
group_1410	ATP-dependent RNA helicase SrmB	C	0	0	FPPNHGFI_02260	0	SER00041_01969	SER00042_01803	FCFHOGGE_02624	0	SER00045_02843	0	0	SER00048_02279	0	0	SER00051_02663	MEOIELNA_04428	POOABGMI_04643	NPEGBHKD_02970	SER00055_02993	SER00056_03970	KFCGLGAL_03084	SER00058_03285	0	0	0	0	0	SER00064_03233	0	0	0	SER00068_03414	0	SER00070_03092	0	0	SER00077_03188	0	0	0	0	0	SER00084_02691	0	0	0	0
epsJ_2	putative glycosyltransferase EpsJ	C	0	0	FPPNHGFI_04198	0	SER00041_04135	0	FCFHOGGE_04402	0	SER00045_04460	SER00046_04541	SER00047_04212	0	0	0	SER00051_04335	MEOIELNA_04309	POOABGMI_04465	NPEGBHKD_04423	SER00055_04642	0	KFCGLGAL_03947	SER00058_04531	0	0	0	0	SER00063_04255	SER00064_04236	0	SER00066_04908	0	SER00068_04392	0	SER00070_04532	0	0	SER00077_04419	SER00079_04493	0	0	0	0	SER00084_04311	0	0	0	0
tycC_1	Tyrocidine synthase 3	C	0	0	FPPNHGFI_00488	0	SER00041_00156	0	FCFHOGGE_01177	0	SER00045_01738	SER00046_01904	0	0	0	0	SER00051_01486	MEOIELNA_01897	POOABGMI_02292	NPEGBHKD_01978	SER00055_01134	0	KFCGLGAL_04037	SER00058_02221	0	0	0	0	SER00063_01963	SER00064_01102	0	SER00066_03235	0	SER00068_02193	0	SER00070_02223	0	0	SER00077_02169	SER00079_00297	0	0	0	0	SER00084_01754	0	0	0	0
group_638	D-alanyl-D-alanine carboxypeptidase DacC	C	0	0	FPPNHGFI_02065	0	0	SER00042_04495	FCFHOGGE_02363	0	SER00045_03020	0	0	0	0	0	SER00051_03555	MEOIELNA_02658	POOABGMI_02648	NPEGBHKD_00239	SER00055_02409	0	KFCGLGAL_00750	SER00058_01535	0	0	0	0	0	SER00064_02727	0	SER00066_01086	0	SER00068_00239	0	SER00070_00238	0	0	SER00077_00237	0	0	0	0	0	SER00084_03172	0	SER00086_01592	0	0
fhuA_5	Ferrichrome outer membrane transporter/phage receptor	C	0	0	FPPNHGFI_02262	0	SER00041_01971	SER00042_01801	FCFHOGGE_02622	0	SER00045_02845	0	0	SER00048_02277	0	0	SER00051_02661	MEOIELNA_04430	POOABGMI_04645	NPEGBHKD_02968	SER00055_02995	SER00056_03972	KFCGLGAL_03086	SER00058_03287	0	0	0	0	0	SER00064_03235	0	0	0	SER00068_03416	0	SER00070_03090	0	0	SER00077_03186	0	0	0	0	0	SER00084_02693	0	0	0	0
ybaK_1	Cys-tRNA(Pro)/Cys-tRNA(Cys) deacylase YbaK	C	0	0	FPPNHGFI_01665	0	0	0	FCFHOGGE_03105	0	SER00045_00123	0	0	0	0	0	SER00051_01244	MEOIELNA_01270	POOABGMI_00867	NPEGBHKD_03323	SER00055_03577	SER00056_00753	0	SER00058_00178	0	0	0	0	0	SER00064_00480	0	SER00066_02522	0	SER00068_01567	0	SER00070_03450	0	0	SER00077_01539	0	0	0	0	0	SER00084_00619	0	0	HIKMNIIA_03350	0
group_5391	hypothetical protein	C	0	0	FPPNHGFI_03672	0	0	0	FCFHOGGE_00364	0	SER00045_00568	SER00046_00572	SER00047_04041	0	SER00049_00785	0	SER00051_00734	MEOIELNA_00766	POOABGMI_00409	NPEGBHKD_01117	SER00055_00418	0	KFCGLGAL_04269	SER00058_00645	0	0	0	0	0	SER00064_00026	0	SER00066_02039	0	SER00068_01111	0	SER00070_01233	0	0	SER00077_01093	0	0	0	0	0	SER00084_00163	0	0	0	0
dctM	C4-dicarboxylate TRAP transporter large permease protein DctM	C	0	0	FPPNHGFI_03673	0	0	0	FCFHOGGE_00365	0	SER00045_00569	SER00046_00571	SER00047_04040	0	SER00049_00786	0	SER00051_00733	MEOIELNA_00765	POOABGMI_00408	NPEGBHKD_01116	SER00055_00419	0	KFCGLGAL_04270	SER00058_00646	0	0	0	0	0	SER00064_00025	0	SER00066_02038	0	SER00068_01110	0	SER00070_01232	0	0	SER00077_01092	0	0	0	0	0	SER00084_00162	0	0	0	0
lhgO	L-2-hydroxyglutarate oxidase LhgO	C	0	0	FPPNHGFI_03675	0	0	0	FCFHOGGE_00367	0	SER00045_00571	SER00046_00569	SER00047_04038	0	SER00049_00788	0	SER00051_00731	MEOIELNA_00763	POOABGMI_00406	NPEGBHKD_01114	SER00055_00421	0	KFCGLGAL_04272	SER00058_00648	0	0	0	0	0	SER00064_00023	0	SER00066_02036	0	SER00068_01108	0	SER00070_01230	0	0	SER00077_01090	0	0	0	0	0	SER00084_00160	0	0	0	0
lutR	HTH-type transcriptional regulator LutR	C	0	0	FPPNHGFI_03674	0	0	0	FCFHOGGE_00366	0	SER00045_00570	SER00046_00570	SER00047_04039	0	SER00049_00787	0	SER00051_00732	MEOIELNA_00764	POOABGMI_00407	NPEGBHKD_01115	SER00055_00420	0	KFCGLGAL_04271	SER00058_00647	0	0	0	0	0	SER00064_00024	0	SER00066_02037	0	SER00068_01109	0	SER00070_01231	0	0	SER00077_01091	0	0	0	0	0	SER00084_00161	0	0	0	0
speG_1	Spermidine N(1)-acetyltransferase	C	0	0	FPPNHGFI_01234	0	0	0	FCFHOGGE_00551	0	SER00045_00770	0	0	0	0	0	SER00051_00588	MEOIELNA_00110	POOABGMI_00263	NPEGBHKD_00919	SER00055_00566	0	KFCGLGAL_00165	SER00058_00792	0	SER00060_00540	0	0	0	SER00064_02007	0	0	0	SER00068_00963	0	SER00070_00978	0	0	SER00077_00936	0	GAECANAC_01262	0	0	0	SER00084_01829	0	0	0	0
group_3486	hypothetical protein	C	0	0	FPPNHGFI_01463	0	0	0	FCFHOGGE_00782	0	SER00045_00999	0	0	0	SER00049_01156	0	SER00051_00358	MEOIELNA_00336	POOABGMI_00033	NPEGBHKD_00687	SER00055_00794	0	0	SER00058_01029	0	SER00060_00758	0	0	0	SER00064_01778	0	0	0	SER00068_00733	0	SER00070_00752	0	0	SER00077_00706	0	GAECANAC_01480	0	SER00082_00813	0	SER00084_02053	0	0	0	0
group_3731	Galactose/methyl galactoside import ATP-binding protein MglA	C	0	0	FPPNHGFI_03679	0	0	0	FCFHOGGE_00371	0	SER00045_00575	SER00046_00565	SER00047_04034	0	SER00049_00792	0	SER00051_00727	MEOIELNA_00759	POOABGMI_00402	NPEGBHKD_01110	SER00055_00425	0	KFCGLGAL_04276	SER00058_00652	0	0	0	0	0	SER00064_00019	0	SER00066_02032	0	SER00068_01104	0	SER00070_01226	0	0	SER00077_01086	0	0	0	0	0	0	0	0	0	0
group_6997	hypothetical protein	C	0	0	FPPNHGFI_01992	0	SER00041_04805	0	FCFHOGGE_02423	0	0	SER00046_03471	SER00047_03790	0	0	0	0	MEOIELNA_00730	POOABGMI_01874	NPEGBHKD_00298	SER00055_02481	0	KFCGLGAL_00619	SER00058_01427	0	0	0	0	0	SER00064_04299	0	SER00066_01164	0	SER00068_00334	0	SER00070_00359	0	0	SER00077_00311	SER00079_01336	0	0	0	0	SER00084_04099	0	0	0	0
group_2059	hypothetical protein	C	0	0	FPPNHGFI_03900	0	SER00041_00019	0	FCFHOGGE_01065	0	0	SER00046_04427	SER00047_02080	0	0	0	SER00051_01595	MEOIELNA_02008	POOABGMI_01496	NPEGBHKD_01865	SER00055_03047	0	0	SER00058_02116	0	0	0	0	0	0	0	SER00066_03376	0	0	0	SER00070_02329	0	0	SER00077_02278	0	0	0	0	0	SER00084_02328	0	0	0	0
group_3860	Acetolactate synthase, catabolic	C	0	0	FPPNHGFI_03299	0	0	SER00042_03932	FCFHOGGE_03732	0	SER00045_04236	0	0	0	0	0	SER00051_01897	MEOIELNA_03435	POOABGMI_01793	NPEGBHKD_01567	SER00055_03346	0	KFCGLGAL_03309	SER00058_01818	0	0	0	0	0	SER00064_01505	0	0	0	SER00068_02597	0	SER00070_02626	0	0	SER00077_02599	0	0	0	0	0	SER00084_02631	0	SER00086_02287	0	0
group_5349	HTH-type transcriptional regulator DmlR	C	0	0	FPPNHGFI_01251	0	0	SER00042_03064	FCFHOGGE_00568	0	SER00045_00787	0	0	0	0	0	SER00051_00571	MEOIELNA_00127	POOABGMI_00246	NPEGBHKD_00902	SER00055_00583	0	KFCGLGAL_00182	SER00058_00809	SER00059_02176	0	0	0	0	SER00064_01990	0	0	0	SER00068_00946	0	SER00070_00961	0	0	SER00077_00919	0	0	0	0	0	SER00084_01846	0	SER00086_03650	0	SER00089_00030
group_2953	HTH-type transcriptional regulator GntR	C	0	0	FPPNHGFI_03458	0	SER00041_01092	0	FCFHOGGE_03891	0	SER00045_04393	0	0	0	0	0	SER00051_01736	MEOIELNA_03269	POOABGMI_01638	NPEGBHKD_01724	SER00055_03187	0	KFCGLGAL_03148	SER00058_01976	0	0	0	0	SER00063_03305	SER00064_01346	0	0	0	SER00068_02438	0	SER00070_02469	0	0	SER00077_02433	0	0	0	0	0	SER00084_02463	0	0	0	0
group_6983	hypothetical protein	C	0	0	FPPNHGFI_01458	0	0	0	FCFHOGGE_00777	0	SER00045_00994	0	0	0	0	0	SER00051_00363	MEOIELNA_00331	POOABGMI_00038	NPEGBHKD_00692	SER00055_00789	0	KFCGLGAL_00427	SER00058_01024	0	SER00060_00753	0	0	0	SER00064_01783	0	0	0	SER00068_00738	0	SER00070_00757	0	0	SER00077_00711	0	GAECANAC_01475	0	0	0	SER00084_02048	0	0	0	0
group_3507	hypothetical protein	C	0	0	FPPNHGFI_03011	0	SER00041_00888	0	FCFHOGGE_03684	0	SER00045_03275	SER00046_03762	SER00047_02806	0	0	0	SER00051_03701	MEOIELNA_03483	0	NPEGBHKD_03755	SER00055_03954	0	0	SER00058_03314	0	0	0	0	0	SER00064_03518	0	0	0	SER00068_03443	0	SER00070_04659	0	0	SER00077_03721	SER00079_04335	0	0	0	0	SER00084_04600	0	0	0	0
group_4231	hypothetical protein	C	0	0	FPPNHGFI_01454	0	0	0	FCFHOGGE_00773	0	SER00045_00990	0	0	0	0	0	SER00051_00367	MEOIELNA_00328	POOABGMI_00042	NPEGBHKD_00696	SER00055_00785	0	0	SER00058_01020	0	SER00060_00749	0	0	0	SER00064_01787	0	0	0	SER00068_00742	0	SER00070_00761	0	0	SER00077_00715	0	GAECANAC_01471	0	0	0	SER00084_02044	0	0	0	0
wzc_1	Tyrosine-protein kinase wzc	C	0	0	FPPNHGFI_01461	0	0	0	FCFHOGGE_00780	0	SER00045_00997	0	0	0	0	0	SER00051_00360	MEOIELNA_00334	POOABGMI_00035	NPEGBHKD_00689	SER00055_00792	0	0	SER00058_01027	0	SER00060_00756	0	0	0	SER00064_01780	0	0	0	SER00068_00735	0	SER00070_00754	0	0	SER00077_00708	0	GAECANAC_01478	0	0	0	SER00084_02051	0	0	0	0
mcbA_1	putative protein McbA	C	0	0	FPPNHGFI_01252	0	0	SER00042_03063	FCFHOGGE_00569	0	SER00045_00788	0	0	0	0	0	SER00051_00570	MEOIELNA_00128	POOABGMI_00245	NPEGBHKD_00901	SER00055_00584	0	KFCGLGAL_00183	SER00058_00810	0	0	0	0	0	SER00064_01989	0	0	0	SER00068_00945	0	SER00070_00960	0	0	SER00077_00918	0	0	0	0	0	SER00084_01847	0	SER00086_03649	0	0
group_5365	hypothetical protein	C	0	0	FPPNHGFI_01866	0	0	0	FCFHOGGE_00114	0	SER00045_00322	0	0	0	0	0	SER00051_01028	MEOIELNA_01071	POOABGMI_00651	NPEGBHKD_01410	SER00055_00125	0	0	SER00058_00391	0	SER00060_00115	0	0	0	SER00064_00270	0	0	0	SER00068_01354	0	SER00070_01522	0	0	SER00077_01337	0	GAECANAC_02976	0	0	0	SER00084_00404	0	0	0	0
group_6975	hypothetical protein	C	0	0	FPPNHGFI_01447	0	0	0	FCFHOGGE_00766	0	SER00045_00983	0	0	0	0	0	SER00051_00374	MEOIELNA_00321	POOABGMI_00049	NPEGBHKD_00703	SER00055_00778	0	0	SER00058_01013	0	SER00060_00742	0	0	0	SER00064_01794	0	0	0	SER00068_00749	0	SER00070_00768	0	0	SER00077_00722	0	GAECANAC_01464	0	0	0	SER00084_02037	0	0	0	0
wcaJ	UDP-glucose:undecaprenyl-phosphate glucose-1-phosphate transferase	C	0	0	FPPNHGFI_01448	0	0	0	FCFHOGGE_00767	0	SER00045_00984	0	0	0	0	0	SER00051_00373	MEOIELNA_00322	POOABGMI_00048	NPEGBHKD_00702	SER00055_00779	0	0	SER00058_01014	0	SER00060_00743	0	0	0	SER00064_01793	0	0	0	SER00068_00748	0	SER00070_00767	0	0	SER00077_00721	0	GAECANAC_01465	0	0	0	SER00084_02038	0	0	0	0
algC	Phosphomannomutase/phosphoglucomutase	C	0	0	FPPNHGFI_01449	0	0	0	FCFHOGGE_00768	0	SER00045_00985	0	0	0	0	0	SER00051_00372	MEOIELNA_00323	POOABGMI_00047	NPEGBHKD_00701	SER00055_00780	0	0	SER00058_01015	0	SER00060_00744	0	0	0	SER00064_01792	0	0	0	SER00068_00747	0	SER00070_00766	0	0	SER00077_00720	0	GAECANAC_01466	0	0	0	SER00084_02039	0	0	0	0
manC1	Mannose-1-phosphate guanylyltransferase 1	C	0	0	FPPNHGFI_01450	0	0	0	FCFHOGGE_00769	0	SER00045_00986	0	0	0	0	0	SER00051_00371	MEOIELNA_00324	POOABGMI_00046	NPEGBHKD_00700	SER00055_00781	0	0	SER00058_01016	0	SER00060_00745	0	0	0	SER00064_01791	0	0	0	SER00068_00746	0	SER00070_00765	0	0	SER00077_00719	0	GAECANAC_01467	0	0	0	SER00084_02040	0	0	0	0
group_6980	hypothetical protein	C	0	0	FPPNHGFI_01453	0	0	0	FCFHOGGE_00772	0	SER00045_00989	0	0	0	0	0	SER00051_00368	MEOIELNA_00327	POOABGMI_00043	NPEGBHKD_00697	SER00055_00784	0	0	SER00058_01019	0	SER00060_00748	0	0	0	SER00064_01788	0	0	0	SER00068_00743	0	SER00070_00762	0	0	SER00077_00716	0	GAECANAC_01470	0	0	0	SER00084_02043	0	0	0	0
amsI	putative low molecular weight protein-tyrosine-phosphatase AmsI	C	0	0	FPPNHGFI_01462	0	0	0	FCFHOGGE_00781	0	SER00045_00998	0	0	0	0	0	SER00051_00359	MEOIELNA_00335	POOABGMI_00034	NPEGBHKD_00688	SER00055_00793	0	0	SER00058_01028	0	SER00060_00757	0	0	0	SER00064_01779	0	0	0	SER00068_00734	0	SER00070_00753	0	0	SER00077_00707	0	GAECANAC_01479	0	0	0	SER00084_02052	0	0	0	0
group_2270	Nitrate/nitrite sensor protein NarX	C	0	0	FPPNHGFI_00254	CEJANKKO_01948	0	0	FCFHOGGE_01376	0	SER00045_01532	0	0	0	0	0	SER00051_03062	MEOIELNA_01694	POOABGMI_02535	NPEGBHKD_02179	SER00055_01377	0	KFCGLGAL_02824	SER00058_02458	0	0	SER00061_02498	0	0	SER00064_00901	0	0	0	SER00068_01992	0	SER00070_02926	0	0	SER00077_01968	0	0	0	0	0	SER00084_01554	0	0	0	0
group_4256	Ferrichrome outer membrane transporter/phage receptor	C	0	0	FPPNHGFI_03301	0	0	SER00042_03934	FCFHOGGE_03734	0	SER00045_04238	0	0	0	0	0	SER00051_01895	MEOIELNA_03433	POOABGMI_01791	NPEGBHKD_01569	SER00055_03344	0	KFCGLGAL_03307	SER00058_01820	0	0	0	0	0	SER00064_01503	0	0	0	SER00068_02595	0	SER00070_02624	0	0	SER00077_02597	0	0	0	0	0	SER00084_02629	0	SER00086_02285	0	0
group_5388	Enterochelin esterase	C	0	0	FPPNHGFI_03302	0	0	SER00042_03935	FCFHOGGE_03735	0	SER00045_04239	0	0	0	0	0	SER00051_01894	MEOIELNA_03432	POOABGMI_01790	NPEGBHKD_01570	SER00055_03343	0	KFCGLGAL_03306	SER00058_01821	0	0	0	0	0	SER00064_01502	0	0	0	SER00068_02594	0	SER00070_02623	0	0	SER00077_02596	0	0	0	0	0	SER00084_02628	0	SER00086_02284	0	0
rclA	putative pyridine nucleotide-disulfide oxidoreductase RclA	C	0	0	FPPNHGFI_00411	0	0	0	FCFHOGGE_01253	0	SER00045_01660	0	SER00047_03638	0	0	0	SER00051_02941	MEOIELNA_01816	POOABGMI_02415	NPEGBHKD_02058	SER00055_01256	0	KFCGLGAL_02700	SER00058_02298	0	0	0	0	0	SER00064_01021	0	0	0	SER00068_02112	0	SER00070_03048	0	0	SER00077_02089	0	0	0	0	0	SER00084_01676	0	0	0	0
group_539	hypothetical protein	C	0	0	FPPNHGFI_03689	0	0	0	FCFHOGGE_00381	0	SER00045_00585	0	0	0	0	0	SER00051_00717	MEOIELNA_00749	POOABGMI_00392	NPEGBHKD_01100	SER00055_00435	0	KFCGLGAL_04286	SER00058_00663	0	0	0	0	0	SER00064_00009	0	SER00066_02021	0	SER00068_01094	0	SER00070_01216	0	0	SER00077_01076	0	0	0	0	0	SER00084_00147	0	0	0	0
besA	Ferri-bacillibactin esterase BesA	C	0	0	FPPNHGFI_02949	0	0	0	FCFHOGGE_02699	0	SER00045_02676	0	0	0	0	0	SER00051_02735	MEOIELNA_03217	POOABGMI_03257	NPEGBHKD_03042	SER00055_02919	0	KFCGLGAL_03012	SER00058_03210	0	0	0	0	0	SER00064_03160	0	0	0	SER00068_03341	0	SER00070_03164	0	0	SER00077_03261	0	0	0	0	0	SER00084_03665	0	0	0	0
group_751	hypothetical protein	C	0	0	FPPNHGFI_02781	0	0	0	FCFHOGGE_02910	0	0	0	0	0	0	0	SER00051_02903	MEOIELNA_03014	POOABGMI_03422	NPEGBHKD_03210	SER00055_02751	0	KFCGLGAL_04171	SER00058_03042	0	0	0	0	0	SER00064_02993	0	SER00066_04501	0	SER00068_03173	0	SER00070_03335	0	0	SER00077_03436	SER00079_02831	0	0	0	0	SER00084_03495	0	0	0	0
group_2464	Transposon Tn10 TetC protein	C	0	0	FPPNHGFI_00797	0	0	0	FCFHOGGE_01904	0	SER00045_02167	0	0	0	0	0	SER00051_02255	MEOIELNA_02300	POOABGMI_01139	NPEGBHKD_02656	SER00055_01948	0	KFCGLGAL_02382	SER00058_02940	0	0	0	0	SER00063_01526	SER00064_02406	0	0	0	SER00068_02870	0	SER00070_01937	0	0	SER00077_02872	0	0	0	0	0	SER00084_01035	0	0	0	0
tycC_2	Tyrocidine synthase 3	C	0	0	FPPNHGFI_02755	0	0	0	FCFHOGGE_02936	0	0	SER00046_01825	SER00047_03075	0	0	0	SER00051_02929	MEOIELNA_02988	POOABGMI_03448	NPEGBHKD_03236	0	0	KFCGLGAL_04197	SER00058_03016	0	0	0	0	SER00063_02260	SER00064_02967	0	0	0	SER00068_03147	0	SER00070_03361	0	0	SER00077_03462	0	0	0	0	0	SER00084_03469	0	0	0	0
group_3513	Fimbria A protein	C	0	0	FPPNHGFI_03825	0	0	0	FCFHOGGE_04259	0	SER00045_04051	0	0	0	0	0	SER00051_03993	MEOIELNA_03978	POOABGMI_04219	NPEGBHKD_04314	SER00055_04544	0	KFCGLGAL_03811	SER00058_04421	0	0	0	0	0	SER00064_04112	0	0	0	SER00068_04294	0	SER00070_04424	0	0	SER00077_04319	0	0	0	0	0	SER00084_03799	0	0	0	0
nudG	CTP pyrophosphohydrolase	C	0	0	FPPNHGFI_00092	0	0	0	FCFHOGGE_01538	0	SER00045_01369	0	0	0	0	0	SER00051_03224	MEOIELNA_01533	POOABGMI_03978	NPEGBHKD_02341	SER00055_01538	0	KFCGLGAL_01100	SER00058_02620	0	0	0	0	0	SER00064_00739	0	0	0	SER00068_01830	0	SER00070_02764	0	0	SER00077_01805	0	0	0	0	0	SER00084_01392	0	0	0	0
group_4208	hypothetical protein	C	0	0	FPPNHGFI_00322	0	0	0	FCFHOGGE_01343	0	SER00045_01568	0	0	0	0	0	SER00051_03029	MEOIELNA_01727	POOABGMI_02502	NPEGBHKD_02146	SER00055_01344	0	0	SER00058_02387	0	SER00060_01515	0	0	0	SER00064_00934	0	0	0	SER00068_02025	0	SER00070_02959	0	0	SER00077_02001	0	GAECANAC_00625	0	0	0	SER00084_01587	0	0	0	0
fimG	Protein FimG	C	0	0	FPPNHGFI_02397	0	0	0	FCFHOGGE_04031	0	SER00045_03903	0	0	0	0	0	SER00051_02525	MEOIELNA_03829	POOABGMI_03558	NPEGBHKD_04102	SER00055_04312	0	KFCGLGAL_02570	SER00058_03970	0	0	0	0	0	SER00064_03874	0	0	0	SER00068_04056	0	SER00070_03980	0	0	SER00077_04071	0	0	0	0	0	SER00084_02830	0	0	0	0
patB_1	Cystathionine beta-lyase PatB	C	0	0	FPPNHGFI_00164	0	0	0	FCFHOGGE_01466	0	SER00045_01442	0	0	0	0	0	SER00051_03152	MEOIELNA_01604	POOABGMI_04050	NPEGBHKD_02269	SER00055_01467	0	KFCGLGAL_01172	SER00058_02548	0	0	0	0	0	SER00064_00811	0	0	0	SER00068_01902	0	SER00070_02836	0	0	SER00077_01877	0	0	0	0	0	SER00084_01464	0	0	0	0
group_5360	putative diguanylate cyclase DgcT	C	0	0	FPPNHGFI_01625	0	0	0	FCFHOGGE_03065	0	SER00045_00070	0	0	0	0	0	SER00051_01288	MEOIELNA_01310	POOABGMI_04274	NPEGBHKD_03369	SER00055_03524	0	KFCGLGAL_00884	SER00058_00131	0	0	0	0	0	SER00064_00520	0	0	0	SER00068_01607	0	SER00070_03490	0	0	SER00077_01585	0	0	0	0	0	SER00084_00665	0	0	0	0
hokC	Toxic protein HokC	C	0	0	FPPNHGFI_02266	0	0	0	FCFHOGGE_02618	0	SER00045_02849	0	0	0	0	0	SER00051_02657	MEOIELNA_04434	POOABGMI_04649	NPEGBHKD_02964	SER00055_02999	0	KFCGLGAL_03090	SER00058_03291	0	0	0	0	0	SER00064_03239	0	0	0	SER00068_03420	0	SER00070_03086	0	0	SER00077_03182	0	0	0	0	0	SER00084_02697	0	0	0	0
group_5392	hypothetical protein	C	0	0	FPPNHGFI_03752	0	0	0	FCFHOGGE_04186	0	SER00045_04133	0	0	0	0	0	SER00051_04066	MEOIELNA_04051	POOABGMI_04146	NPEGBHKD_04241	SER00055_04473	0	KFCGLGAL_04598	SER00058_04347	0	0	0	0	0	SER00064_04039	0	0	0	SER00068_04221	0	SER00070_04351	0	0	SER00077_04236	0	0	0	0	0	SER00084_03872	0	0	0	0
group_5394	Fimbria A protein	C	0	0	FPPNHGFI_03821	0	0	0	FCFHOGGE_04255	0	SER00045_04055	0	0	0	0	0	SER00051_03997	MEOIELNA_03982	POOABGMI_04215	NPEGBHKD_04310	SER00055_04540	0	KFCGLGAL_03815	SER00058_04417	0	0	0	0	0	SER00064_04108	0	0	0	SER00068_04290	0	SER00070_04420	0	0	SER00077_04315	0	0	0	0	0	SER00084_03803	0	0	0	0
papC_4	Outer membrane usher protein PapC	C	0	0	FPPNHGFI_03823	0	0	0	FCFHOGGE_04257	0	SER00045_04053	0	0	0	0	0	SER00051_03995	MEOIELNA_03980	POOABGMI_04217	NPEGBHKD_04312	SER00055_04542	0	KFCGLGAL_03813	SER00058_04419	0	0	0	0	0	SER00064_04110	0	0	0	SER00068_04292	0	SER00070_04422	0	0	SER00077_04317	0	0	0	0	0	SER00084_03801	0	0	0	0
group_7033	hypothetical protein	C	0	0	FPPNHGFI_03826	0	0	0	FCFHOGGE_04260	0	SER00045_04050	0	0	0	0	0	SER00051_03992	MEOIELNA_03977	POOABGMI_04220	NPEGBHKD_04315	SER00055_04545	0	KFCGLGAL_03810	SER00058_04422	0	0	0	0	0	SER00064_04113	0	0	0	SER00068_04295	0	SER00070_04425	0	0	SER00077_04320	0	0	0	0	0	SER00084_03798	0	0	0	0
mexB	Multidrug efflux pump subunit AcrB	C	0	0	FPPNHGFI_01612	0	0	0	FCFHOGGE_03052	0	SER00045_00065	0	0	0	0	0	SER00051_01301	MEOIELNA_01323	POOABGMI_04287	NPEGBHKD_03382	SER00055_03511	0	KFCGLGAL_00889	SER00058_00118	0	SER00060_01931	0	SER00062_00892	0	SER00064_00533	0	0	0	SER00068_01620	0	SER00070_03503	0	0	SER00077_01598	0	0	0	0	0	SER00084_00678	0	0	0	0
mrpA_2	Major MR/P fimbria protein	C	0	0	FPPNHGFI_03827	0	0	0	FCFHOGGE_04261	0	SER00045_04049	0	0	0	0	0	SER00051_03991	MEOIELNA_03976	POOABGMI_04221	NPEGBHKD_04316	SER00055_04546	0	KFCGLGAL_03809	SER00058_04423	0	0	0	0	0	SER00064_04114	0	0	0	SER00068_04296	0	SER00070_04426	0	0	SER00077_04321	0	0	0	0	0	SER00084_03797	0	0	0	0
group_2960	hypothetical protein	C	0	0	FPPNHGFI_04434	0	0	0	FCFHOGGE_04527	0	SER00045_04775	SER00046_04680	SER00047_04014	0	0	0	SER00051_04584	MEOIELNA_04455	POOABGMI_04517	NPEGBHKD_04547	0	0	KFCGLGAL_04297	SER00058_04583	0	0	0	0	0	SER00064_04486	0	0	0	SER00068_04631	0	SER00070_04584	0	0	SER00077_04471	0	0	0	0	0	SER00084_04684	0	0	0	0
group_391	Linear gramicidin synthase subunit D	C	0	0	FPPNHGFI_01655	CEJANKKO_01541	0	0	FCFHOGGE_03095	0	SER00045_00113	0	0	0	0	0	0	MEOIELNA_01280	0	NPEGBHKD_03333	SER00055_03567	0	KFCGLGAL_03504	SER00058_00168	0	0	SER00061_03400	0	0	SER00064_00490	0	0	0	SER00068_01577	0	SER00070_03460	0	0	SER00077_01549	0	0	0	0	0	SER00084_00629	0	0	0	0
group_5398	Chaperone protein PapD	C	0	0	FPPNHGFI_03824	0	0	0	FCFHOGGE_04258	0	SER00045_04052	0	0	0	0	0	SER00051_03994	MEOIELNA_03979	POOABGMI_04218	NPEGBHKD_04313	SER00055_04543	0	KFCGLGAL_03812	SER00058_04420	0	0	0	0	0	SER00064_04111	0	0	0	SER00068_04293	0	SER00070_04423	0	0	SER00077_04318	0	0	0	0	0	SER00084_03800	0	0	0	0
group_7006	hypothetical protein	C	0	0	FPPNHGFI_02217	0	0	0	FCFHOGGE_02212	0	SER00045_03180	0	0	0	0	0	SER00051_03402	MEOIELNA_02504	POOABGMI_02846	NPEGBHKD_00085	SER00055_02257	0	KFCGLGAL_04738	SER00058_01688	0	0	0	0	0	SER00064_02882	0	0	0	SER00068_00085	0	SER00070_00085	0	0	SER00077_00084	0	0	0	0	0	SER00084_03019	0	0	0	0
group_9775	Fimbria A protein	C	0	0	FPPNHGFI_03822	0	0	0	FCFHOGGE_04256	0	SER00045_04054	0	0	0	0	0	SER00051_03996	MEOIELNA_03981	POOABGMI_04216	NPEGBHKD_04311	SER00055_04541	0	KFCGLGAL_03814	SER00058_04418	0	0	0	0	0	SER00064_04109	0	0	0	SER00068_04291	0	SER00070_04421	0	0	SER00077_04316	0	0	0	0	0	SER00084_03802	0	0	0	0
group_2453	hypothetical protein	C	0	0	FPPNHGFI_00118	0	0	0	FCFHOGGE_01511	0	SER00045_01396	0	0	0	0	0	SER00051_03197	MEOIELNA_01559	POOABGMI_04005	NPEGBHKD_02314	SER00055_01512	0	KFCGLGAL_01127	SER00058_02593	0	0	0	0	0	SER00064_00766	0	0	0	SER00068_01857	0	SER00070_02791	0	0	SER00077_01832	0	0	0	0	0	SER00084_01419	0	0	0	0
group_2470	hypothetical protein	C	0	0	FPPNHGFI_01446	0	0	0	FCFHOGGE_00765	0	SER00045_00982	0	0	0	0	0	SER00051_00375	MEOIELNA_00320	POOABGMI_00050	NPEGBHKD_00704	SER00055_00777	0	KFCGLGAL_00418	SER00058_01012	0	0	0	0	0	SER00064_01795	0	0	0	SER00068_00750	0	SER00070_00769	0	0	SER00077_00723	0	0	0	0	0	SER00084_02036	0	0	0	0
group_2929	hypothetical protein	C	0	0	FPPNHGFI_00503	0	0	0	FCFHOGGE_01162	0	SER00045_01753	0	0	0	0	0	SER00051_01501	MEOIELNA_01912	POOABGMI_02277	NPEGBHKD_01964	SER00055_01119	0	0	SER00058_02206	0	0	0	0	0	SER00064_01117	0	0	0	SER00068_02208	0	SER00070_02238	0	0	SER00077_02183	0	0	0	0	0	SER00084_01769	0	0	0	0
group_3520	hypothetical protein	C	0	0	FPPNHGFI_04432	0	0	0	FCFHOGGE_04525	0	SER00045_04777	SER00046_04678	SER00047_04012	0	0	0	SER00051_04582	MEOIELNA_04457	POOABGMI_04519	NPEGBHKD_04546	0	0	KFCGLGAL_04299	SER00058_04585	0	0	0	0	SER00063_04685	SER00064_04484	0	0	0	SER00068_04633	0	SER00070_04586	0	0	SER00077_04473	0	0	0	0	0	SER00084_04682	0	0	0	0
papH_1	PAP fimbrial minor pilin protein	C	0	0	FPPNHGFI_00501	0	0	0	FCFHOGGE_01164	0	SER00045_01751	0	0	0	0	0	SER00051_01499	MEOIELNA_01910	POOABGMI_02279	NPEGBHKD_01966	SER00055_01121	0	0	SER00058_02208	0	0	0	0	0	SER00064_01115	0	0	0	SER00068_02206	0	SER00070_02236	0	0	SER00077_02181	0	0	0	0	0	SER00084_01767	0	0	0	0
group_5347	hypothetical protein	C	0	0	FPPNHGFI_01249	0	0	0	FCFHOGGE_00566	0	SER00045_00785	0	0	0	0	0	SER00051_00573	MEOIELNA_00125	POOABGMI_00248	NPEGBHKD_00904	SER00055_00581	0	KFCGLGAL_00180	SER00058_00807	SER00059_02178	0	0	0	0	SER00064_01992	0	0	0	SER00068_00948	0	SER00070_00963	0	0	SER00077_00921	0	0	0	0	0	SER00084_01844	0	0	0	SER00089_00032
cvaA_2	Colicin V secretion protein CvaA	C	0	0	FPPNHGFI_01774	0	0	0	FCFHOGGE_00020	0	SER00045_00226	0	0	0	0	0	SER00051_01122	MEOIELNA_01163	POOABGMI_00744	NPEGBHKD_01503	SER00055_00031	0	KFCGLGAL_01452	SER00058_00296	0	0	0	0	0	SER00064_00364	0	0	0	SER00068_01448	0	SER00070_01617	0	0	SER00077_01433	0	0	0	0	0	SER00084_00496	0	0	0	0
group_5380	hypothetical protein	C	0	0	FPPNHGFI_02784	0	0	0	FCFHOGGE_02907	0	SER00045_02507	0	0	0	0	0	SER00051_02900	MEOIELNA_03017	POOABGMI_03419	NPEGBHKD_03207	SER00055_02754	0	KFCGLGAL_04168	SER00058_03045	0	0	0	0	0	SER00064_02996	0	0	0	SER00068_03176	0	SER00070_03332	0	0	SER00077_03433	0	0	0	0	0	SER00084_03498	0	0	0	0
group_663	Toxin and drug export protein A	C	0	0	FPPNHGFI_01200	0	0	0	FCFHOGGE_00517	0	SER00045_00736	SER00046_00462	0	0	0	0	SER00051_00622	MEOIELNA_00076	POOABGMI_00297	NPEGBHKD_00953	SER00055_00532	0	0	SER00058_00758	0	0	0	0	0	SER00064_02041	0	0	0	SER00068_00997	0	SER00070_01053	0	0	SER00077_00970	0	0	0	0	0	SER00084_00009	0	0	0	0
yfcP_2	putative fimbrial-like protein YfcP	C	0	0	FPPNHGFI_00495	0	0	0	FCFHOGGE_01170	0	SER00045_01745	0	0	0	0	0	SER00051_01493	MEOIELNA_01904	POOABGMI_02285	NPEGBHKD_01972	SER00055_01127	0	0	SER00058_02214	0	0	0	0	0	SER00064_01109	0	0	0	SER00068_02200	0	SER00070_02230	0	0	SER00077_02175	0	0	0	0	0	SER00084_01761	0	0	0	0
yfcQ_2	putative fimbrial-like protein YfcQ	C	0	0	FPPNHGFI_00496	0	0	0	FCFHOGGE_01169	0	SER00045_01746	0	0	0	0	0	SER00051_01494	MEOIELNA_01905	POOABGMI_02284	NPEGBHKD_01971	SER00055_01126	0	0	SER00058_02213	0	0	0	0	0	SER00064_01110	0	0	0	SER00068_02201	0	SER00070_02231	0	0	SER00077_02176	0	0	0	0	0	SER00084_01762	0	0	0	0
group_6971	Redox-sensitive transcriptional activator SoxR	C	0	0	FPPNHGFI_01250	0	0	0	FCFHOGGE_00567	0	SER00045_00786	0	0	0	0	0	SER00051_00572	MEOIELNA_00126	POOABGMI_00247	NPEGBHKD_00903	SER00055_00582	0	KFCGLGAL_00181	SER00058_00808	SER00059_02177	0	0	0	0	SER00064_01991	0	0	0	SER00068_00947	0	SER00070_00962	0	0	SER00077_00920	0	0	0	0	0	SER00084_01845	0	0	0	SER00089_00031
group_9660	hypothetical protein	C	0	0	FPPNHGFI_00494	0	0	0	FCFHOGGE_01171	0	SER00045_01744	0	0	0	0	0	SER00051_01492	MEOIELNA_01903	POOABGMI_02286	NPEGBHKD_01973	SER00055_01128	0	0	SER00058_02215	0	0	0	0	0	SER00064_01108	0	0	0	SER00068_02199	0	SER00070_02229	0	0	SER00077_02174	0	0	0	0	0	SER00084_01760	0	0	0	0
lpfA_3	putative major fimbrial subunit LpfA	C	0	0	FPPNHGFI_00498	0	0	0	FCFHOGGE_01167	0	SER00045_01748	0	0	0	0	0	SER00051_01496	MEOIELNA_01907	POOABGMI_02282	NPEGBHKD_01969	SER00055_01124	0	0	SER00058_02211	0	0	0	0	0	SER00064_01112	0	0	0	SER00068_02203	0	SER00070_02233	0	0	SER00077_02178	0	0	0	0	0	SER00084_01764	0	0	0	0
yfcS_2	putative fimbrial chaperone YfcS	C	0	0	FPPNHGFI_00499	0	0	0	FCFHOGGE_01166	0	SER00045_01749	0	0	0	0	0	SER00051_01497	MEOIELNA_01908	POOABGMI_02281	NPEGBHKD_01968	SER00055_01123	0	0	SER00058_02210	0	0	0	0	0	SER00064_01113	0	0	0	SER00068_02204	0	SER00070_02234	0	0	SER00077_02179	0	0	0	0	0	SER00084_01765	0	0	0	0
papC_2	Outer membrane usher protein PapC	C	0	0	FPPNHGFI_00500	0	0	0	FCFHOGGE_01165	0	SER00045_01750	0	0	0	0	0	SER00051_01498	MEOIELNA_01909	POOABGMI_02280	NPEGBHKD_01967	SER00055_01122	0	0	SER00058_02209	0	0	0	0	0	SER00064_01114	0	0	0	SER00068_02205	0	SER00070_02235	0	0	SER00077_02180	0	0	0	0	0	SER00084_01766	0	0	0	0
smfA_2	Fimbria A protein	C	0	0	FPPNHGFI_00502	0	0	0	FCFHOGGE_01163	0	SER00045_01752	0	0	0	0	0	SER00051_01500	MEOIELNA_01911	POOABGMI_02278	NPEGBHKD_01965	SER00055_01120	0	0	SER00058_02207	0	0	0	0	0	SER00064_01116	0	0	0	SER00068_02207	0	SER00070_02237	0	0	SER00077_02182	0	0	0	0	0	SER00084_01768	0	0	0	0
group_9742	Cysteine/O-acetylserine efflux protein	C	0	0	FPPNHGFI_02676	0	0	0	FCFHOGGE_03269	0	SER00045_03619	0	0	0	0	0	SER00051_04474	MEOIELNA_02810	POOABGMI_03018	NPEGBHKD_03675	SER00055_03870	0	KFCGLGAL_01546	SER00058_03689	SER00059_04328	0	0	0	0	SER00064_03337	0	0	0	SER00068_03773	0	SER00070_03700	0	0	SER00077_03639	0	0	0	0	0	SER00084_03389	0	0	0	SER00089_04354
dsdX	D-serine transporter DsdX	C	0	0	FPPNHGFI_00903	0	0	0	FCFHOGGE_01793	0	SER00045_02277	0	0	0	0	0	SER00051_02129	MEOIELNA_04616	POOABGMI_01251	NPEGBHKD_02759	SER00055_01815	0	KFCGLGAL_02023	SER00058_04105	0	0	0	0	0	SER00064_02292	0	0	0	SER00068_02984	0	SER00070_01834	0	0	SER00077_02979	0	0	0	0	0	0	0	0	0	0
group_2501	hypothetical protein	C	0	0	FPPNHGFI_04181	0	0	0	FCFHOGGE_04385	0	SER00045_04443	0	0	0	0	0	SER00051_04317	MEOIELNA_04326	POOABGMI_04448	NPEGBHKD_04406	SER00055_04659	0	KFCGLGAL_03930	SER00058_04514	0	0	0	0	0	SER00064_04253	0	0	0	SER00068_04409	0	SER00070_04515	0	0	SER00077_04402	0	0	0	0	0	SER00084_04294	0	0	0	0
group_2957	hypothetical protein	C	0	0	FPPNHGFI_03587	0	0	0	FCFHOGGE_00273	0	SER00045_00483	0	0	0	0	0	SER00051_00866	MEOIELNA_00909	POOABGMI_00493	NPEGBHKD_01202	SER00055_00333	0	0	SER00058_00554	0	0	0	0	0	SER00064_00110	0	0	0	SER00068_01195	0	SER00070_01364	0	0	SER00077_01179	0	0	0	0	0	SER00084_00245	0	0	0	0
ecpD	Fimbria adhesin EcpD	C	0	0	FPPNHGFI_01532	0	0	0	FCFHOGGE_00852	0	SER00045_01067	0	0	0	0	0	SER00051_00290	MEOIELNA_00405	POOABGMI_02199	NPEGBHKD_00618	SER00055_00863	0	KFCGLGAL_00499	SER00058_01100	0	0	0	0	0	SER00064_01709	0	0	0	SER00068_00664	0	SER00070_00684	0	0	SER00077_00637	0	0	0	0	0	SER00084_02121	0	0	0	0
group_3514	Virulence protein	C	0	0	FPPNHGFI_03842	0	0	0	FCFHOGGE_04276	0	SER00045_04034	0	0	0	0	0	SER00051_03976	MEOIELNA_03960	POOABGMI_04236	NPEGBHKD_04331	SER00055_04561	0	KFCGLGAL_03802	SER00058_04438	0	0	0	0	0	SER00064_04129	0	0	0	SER00068_04311	0	SER00070_04441	0	0	SER00077_04328	0	0	0	0	0	SER00084_03782	0	0	0	0
group_4398	putative amino-acid metabolite efflux pump	C	0	0	FPPNHGFI_00058	0	0	0	FCFHOGGE_01572	0	SER00045_01335	0	0	0	0	0	SER00051_03258	MEOIELNA_01499	POOABGMI_03944	NPEGBHKD_02375	SER00055_01572	0	0	SER00058_02655	0	0	0	0	0	SER00064_00705	0	0	0	SER00068_01797	0	SER00070_02730	0	0	SER00077_01771	0	0	0	0	0	SER00084_01358	0	0	0	0
group_5076	NADP-specific glutamate dehydrogenase	C	0	0	FPPNHGFI_03852	0	0	0	FCFHOGGE_04286	0	0	0	0	0	SER00049_03834	0	SER00051_03962	MEOIELNA_03950	POOABGMI_04249	NPEGBHKD_04341	SER00055_04571	0	KFCGLGAL_03792	SER00058_04449	0	0	0	0	0	SER00064_04139	0	0	0	SER00068_04321	0	SER00070_04451	0	0	SER00077_04338	0	GAECANAC_04258	0	0	0	SER00084_03771	0	0	0	0
group_570	Periplasmic oligopeptide-binding protein	C	0	0	FPPNHGFI_01606	0	0	SER00042_03642	FCFHOGGE_03046	0	0	0	SER00047_00249	0	0	0	SER00051_01307	MEOIELNA_01329	POOABGMI_04293	NPEGBHKD_03388	0	0	0	SER00058_00112	0	0	0	0	SER00063_03449	SER00064_00539	0	0	0	SER00068_01626	0	SER00070_03509	0	0	SER00077_01604	0	0	0	0	0	SER00084_00684	0	SER00086_03842	0	0
yofA_2	HTH-type transcriptional regulator YofA	C	0	0	FPPNHGFI_00057	0	0	0	FCFHOGGE_01573	0	SER00045_01334	0	0	0	0	0	SER00051_03259	MEOIELNA_01498	POOABGMI_03943	NPEGBHKD_02376	SER00055_01573	0	0	SER00058_02656	0	0	0	0	0	SER00064_00704	0	0	0	SER00068_01796	0	SER00070_02729	0	0	SER00077_01770	0	0	0	0	0	SER00084_01357	0	0	0	0
group_6985	hypothetical protein	C	0	0	FPPNHGFI_01537	0	0	0	FCFHOGGE_00857	0	SER00045_01072	0	0	0	0	0	SER00051_00285	MEOIELNA_00410	POOABGMI_02194	NPEGBHKD_00613	SER00055_00868	0	KFCGLGAL_00504	SER00058_01105	0	0	0	0	0	SER00064_01704	0	0	0	SER00068_00659	0	SER00070_00679	0	0	SER00077_00632	0	0	0	0	0	SER00084_02126	0	0	0	0
shlB_3	Hemolysin transporter protein ShlB	C	0	0	FPPNHGFI_03056	0	0	0	FCFHOGGE_03640	0	SER00045_03321	0	0	0	0	0	SER00051_03748	MEOIELNA_03529	POOABGMI_03710	NPEGBHKD_03799	SER00055_04003	0	KFCGLGAL_01777	SER00058_03360	0	0	0	0	0	SER00064_03564	0	0	0	SER00068_03489	0	SER00070_04099	0	0	SER00077_03766	0	0	0	0	0	SER00084_04503	0	0	0	0
group_7038	RNA pyrophosphohydrolase	C	0	0	FPPNHGFI_04072	0	0	0	FCFHOGGE_00935	0	SER00045_01144	0	0	0	0	0	SER00051_00208	MEOIELNA_00488	POOABGMI_02116	NPEGBHKD_00536	SER00055_00945	0	KFCGLGAL_03730	SER00058_01183	0	0	0	0	0	SER00064_01621	0	0	0	SER00068_00576	0	SER00070_00602	0	0	SER00077_00554	0	0	0	0	0	SER00084_02199	0	0	0	0
srlR_3	Glucitol operon repressor	C	0	0	FPPNHGFI_00901	0	0	0	FCFHOGGE_01795	0	SER00045_02275	0	0	0	0	0	SER00051_02131	MEOIELNA_04614	POOABGMI_01249	NPEGBHKD_02757	SER00055_01817	0	KFCGLGAL_02021	SER00058_04103	0	0	0	0	0	SER00064_02294	0	0	0	SER00068_02982	0	SER00070_01836	0	0	SER00077_02977	0	0	0	0	0	0	0	0	0	0
group_9787	hypothetical protein	C	0	0	FPPNHGFI_04074	0	0	0	FCFHOGGE_00933	0	SER00045_01142	0	0	0	0	0	SER00051_00210	MEOIELNA_00486	POOABGMI_02118	NPEGBHKD_00538	SER00055_00943	0	KFCGLGAL_03732	SER00058_01181	0	0	0	0	0	SER00064_01623	0	0	0	SER00068_00578	0	SER00070_00604	0	0	SER00077_00556	0	0	0	0	0	SER00084_02197	0	0	0	0
lgoT	putative L-galactonate transporter	C	0	0	FPPNHGFI_02271	0	0	0	FCFHOGGE_02613	0	0	0	0	0	0	0	SER00051_02652	MEOIELNA_04439	POOABGMI_04654	NPEGBHKD_02959	SER00055_03004	0	KFCGLGAL_03095	SER00058_03296	0	0	0	0	0	SER00064_03244	0	0	0	SER00068_03425	0	SER00070_03081	0	0	SER00077_03177	0	0	0	0	0	SER00084_02702	0	0	0	0
rcsB_1	Transcriptional regulatory protein RcsB	C	0	0	FPPNHGFI_01257	0	0	0	FCFHOGGE_00574	0	SER00045_00793	0	0	0	0	0	SER00051_00565	MEOIELNA_00133	POOABGMI_00240	NPEGBHKD_00896	SER00055_00589	0	KFCGLGAL_00188	SER00058_00815	0	0	0	0	0	SER00064_01984	0	0	0	SER00068_00940	0	SER00070_00955	0	0	SER00077_00913	0	0	0	0	0	SER00084_01852	0	0	0	0
group_1250	hypothetical protein	C	0	0	FPPNHGFI_03589	0	0	0	FCFHOGGE_00275	0	SER00045_00485	0	0	0	0	0	SER00051_00864	MEOIELNA_00907	POOABGMI_00491	NPEGBHKD_01200	SER00055_00335	0	KFCGLGAL_01199	SER00058_00556	0	0	0	0	0	SER00064_00108	0	0	0	SER00068_01193	0	SER00070_01362	0	0	SER00077_01177	0	0	0	0	0	SER00084_00243	0	0	0	0
ptrA_1	Protease 3	C	0	0	FPPNHGFI_01701	0	0	0	FCFHOGGE_03142	0	SER00045_00156	0	0	0	0	0	SER00051_01207	MEOIELNA_01233	POOABGMI_00828	NPEGBHKD_03285	SER00055_03615	0	KFCGLGAL_03551	SER00058_00215	0	0	0	0	0	SER00064_00442	0	0	0	SER00068_01529	0	SER00070_03412	0	0	SER00077_01502	0	0	0	0	0	SER00084_00584	0	0	0	0
group_22578	High-affinity zinc uptake system ATP-binding protein ZnuC	C	0	0	FPPNHGFI_02098	0	0	0	FCFHOGGE_02330	0	SER00045_03053	0	0	0	0	0	SER00051_03522	MEOIELNA_02625	POOABGMI_02724	NPEGBHKD_00206	SER00055_02376	0	KFCGLGAL_00783	SER00058_01568	0	0	0	0	0	SER00064_02760	0	0	0	SER00068_00206	0	SER00070_00205	0	0	SER00077_00204	0	0	0	0	0	SER00084_03139	0	0	0	0
amaB	N-carbamoyl-L-amino acid hydrolase	C	0	0	FPPNHGFI_04498	0	0	0	FCFHOGGE_02143	0	SER00045_03257	0	0	0	0	0	SER00051_03332	MEOIELNA_02415	POOABGMI_02925	NPEGBHKD_00016	SER00055_02188	0	KFCGLGAL_04386	SER00058_01757	0	0	0	0	0	SER00064_02951	0	0	0	SER00068_00016	0	SER00070_00016	0	0	SER00077_00016	0	0	0	0	0	SER00084_02950	0	0	0	0
slrP	E3 ubiquitin-protein ligase SlrP	C	0	0	FPPNHGFI_00144	0	0	0	FCFHOGGE_01486	0	SER00045_01421	0	0	0	0	0	SER00051_03172	MEOIELNA_01584	POOABGMI_04030	NPEGBHKD_02289	SER00055_01487	0	KFCGLGAL_01152	SER00058_02568	0	0	0	0	0	SER00064_00791	0	0	0	SER00068_01882	0	SER00070_02816	0	0	SER00077_01857	0	0	0	0	0	SER00084_01444	0	0	0	0
bhsA_4	Multiple stress resistance protein BhsA	C	0	0	FPPNHGFI_00011	0	0	0	FCFHOGGE_01618	0	SER00045_01289	0	0	0	0	0	SER00051_03304	MEOIELNA_01453	POOABGMI_03898	NPEGBHKD_02420	SER00055_01618	0	KFCGLGAL_01021	SER00058_02701	0	0	0	0	0	SER00064_00657	0	0	0	SER00068_01749	0	SER00070_02684	0	0	SER00077_01725	0	0	0	0	0	SER00084_01312	0	0	0	0
group_3470	hypothetical protein	C	0	0	FPPNHGFI_00478	0	0	0	FCFHOGGE_01187	0	SER00045_01727	0	0	0	0	0	SER00051_01475	MEOIELNA_01886	POOABGMI_02303	NPEGBHKD_01988	SER00055_01145	0	KFCGLGAL_04048	SER00058_02231	0	0	0	0	0	SER00064_01091	0	0	0	SER00068_02182	0	SER00070_02213	0	0	SER00077_02158	0	0	0	0	0	SER00084_01744	0	0	0	0
fccB	Sulfide dehydrogenase [flavocytochrome c] flavoprotein chain	C	0	0	FPPNHGFI_01720	0	0	0	FCFHOGGE_03161	0	SER00045_00175	0	0	0	0	0	SER00051_01188	MEOIELNA_01214	POOABGMI_00809	NPEGBHKD_03266	SER00055_03634	0	KFCGLGAL_03576	SER00058_00234	0	0	0	0	0	SER00064_00423	0	0	0	SER00068_01510	0	SER00070_03393	0	0	SER00077_01483	0	0	0	0	0	SER00084_00565	0	0	0	0
xcpW	Type II secretion system protein J	C	0	0	FPPNHGFI_02108	0	0	0	FCFHOGGE_02319	0	SER00045_03064	0	0	0	0	0	SER00051_03511	MEOIELNA_02615	POOABGMI_02735	NPEGBHKD_00196	SER00055_02366	0	KFCGLGAL_00794	SER00058_01579	0	0	0	0	0	SER00064_02771	0	0	0	SER00068_00195	0	SER00070_00194	0	0	SER00077_00193	0	0	0	0	0	SER00084_03128	0	0	0	0
group_4226	hypothetical protein	C	0	0	FPPNHGFI_01179	0	0	0	FCFHOGGE_00496	0	SER00045_00715	0	0	0	0	0	SER00051_00643	MEOIELNA_00055	POOABGMI_00318	NPEGBHKD_00974	SER00055_00511	0	KFCGLGAL_00056	SER00058_00737	0	0	0	0	0	SER00064_02062	0	0	0	SER00068_01018	0	SER00070_01127	0	0	SER00077_00991	0	0	0	0	0	SER00084_00030	0	0	0	0
group_4228	ComE operon protein 3	C	0	0	FPPNHGFI_01318	0	0	0	FCFHOGGE_00636	0	SER00045_00855	0	0	0	0	0	SER00051_00502	MEOIELNA_00195	POOABGMI_00179	NPEGBHKD_00835	SER00055_00652	0	KFCGLGAL_00250	SER00058_00878	0	0	0	0	0	SER00064_01923	0	0	0	SER00068_00878	0	SER00070_00894	0	0	SER00077_00852	0	0	0	0	0	SER00084_01913	0	0	0	0
group_4273	hypothetical protein	C	0	0	FPPNHGFI_04530	0	0	0	FCFHOGGE_02975	0	SER00045_01242	0	0	0	0	0	SER00051_04711	MEOIELNA_01401	POOABGMI_04364	NPEGBHKD_03458	SER00055_03430	0	KFCGLGAL_00975	SER00058_00039	0	0	0	0	0	SER00064_00610	0	0	0	SER00068_01697	0	SER00070_03581	0	0	SER00077_01675	0	0	0	0	0	SER00084_00756	0	0	0	0
outO_1	Type 4 prepilin-like proteins leader peptide-processing enzyme	C	0	0	FPPNHGFI_00257	0	0	0	FCFHOGGE_01373	0	SER00045_01535	0	0	0	0	0	SER00051_03059	MEOIELNA_01697	POOABGMI_02532	NPEGBHKD_02176	SER00055_01374	0	KFCGLGAL_02821	SER00058_02455	0	0	0	0	0	SER00064_00904	0	0	0	SER00068_01995	0	SER00070_02929	0	0	SER00077_01971	0	0	0	0	0	SER00084_01557	0	0	0	0
azoR_1	FMN-dependent NADH-azoreductase	C	0	0	FPPNHGFI_00324	0	0	0	FCFHOGGE_01341	0	SER00045_01570	0	0	0	0	0	SER00051_03027	MEOIELNA_01729	POOABGMI_02500	NPEGBHKD_02144	SER00055_01342	0	KFCGLGAL_02788	SER00058_02385	0	0	0	0	0	SER00064_00936	0	0	0	SER00068_02027	0	SER00070_02961	0	0	SER00077_02003	0	0	0	0	0	SER00084_01589	0	0	0	0
pulS_1	Pullulanase secretion protein PulS	C	0	0	FPPNHGFI_00505	0	0	0	FCFHOGGE_01160	0	SER00045_01755	0	0	0	0	0	SER00051_01503	MEOIELNA_01914	POOABGMI_02275	NPEGBHKD_01962	SER00055_01117	0	KFCGLGAL_04031	SER00058_02204	0	0	0	0	0	SER00064_01119	0	0	0	SER00068_02210	0	SER00070_02240	0	0	SER00077_02185	0	0	0	0	0	SER00084_01771	0	0	0	0
group_5346	hypothetical protein	C	0	0	FPPNHGFI_01173	0	0	0	FCFHOGGE_00490	0	SER00045_00709	0	0	0	0	0	SER00051_00649	MEOIELNA_00049	POOABGMI_00324	NPEGBHKD_00980	SER00055_00505	0	KFCGLGAL_00050	SER00058_00731	0	0	0	0	0	SER00064_02068	0	0	0	SER00068_01024	0	SER00070_01133	0	0	SER00077_00997	0	0	0	0	0	SER00084_00036	0	0	0	0
group_5352	hypothetical protein	C	0	0	FPPNHGFI_01258	0	0	0	FCFHOGGE_00576	0	SER00045_00794	0	0	0	0	0	SER00051_00562	MEOIELNA_00135	POOABGMI_00239	NPEGBHKD_00895	SER00055_00591	0	KFCGLGAL_00190	SER00058_00818	0	0	0	0	0	SER00064_01983	0	0	0	SER00068_00938	0	SER00070_00954	0	0	SER00077_00912	0	0	0	0	0	SER00084_01853	0	0	0	0
fes_1	Enterochelin esterase	C	0	0	FPPNHGFI_01653	0	0	0	FCFHOGGE_03093	0	SER00045_00111	0	0	0	0	0	SER00051_01260	MEOIELNA_01282	POOABGMI_00882	NPEGBHKD_03335	SER00055_03565	0	KFCGLGAL_03502	SER00058_00166	0	0	0	0	0	SER00064_00492	0	0	0	SER00068_01579	0	SER00070_03462	0	0	SER00077_01551	0	0	0	0	0	SER00084_00631	0	0	0	0
epsL	Type II secretion system protein L	C	0	0	FPPNHGFI_02106	0	0	0	FCFHOGGE_02321	0	SER00045_03062	0	0	0	0	0	SER00051_03513	MEOIELNA_02617	POOABGMI_02733	NPEGBHKD_00198	SER00055_02368	0	KFCGLGAL_00792	SER00058_01577	0	0	0	0	0	SER00064_02769	0	0	0	SER00068_00197	0	SER00070_00196	0	0	SER00077_00195	0	0	0	0	0	SER00084_03130	0	0	0	0
xcpV	Type II secretion system protein I	C	0	0	FPPNHGFI_02109	0	0	0	FCFHOGGE_02318	0	SER00045_03065	0	0	0	0	0	SER00051_03510	MEOIELNA_02614	POOABGMI_02736	NPEGBHKD_00195	SER00055_02365	0	KFCGLGAL_00795	SER00058_01580	0	0	0	0	0	SER00064_02772	0	0	0	SER00068_00194	0	SER00070_00193	0	0	SER00077_00192	0	0	0	0	0	SER00084_03127	0	0	0	0
group_5411	hypothetical protein	C	0	0	FPPNHGFI_03964	0	0	0	FCFHOGGE_01002	0	SER00045_01908	0	0	0	0	0	SER00051_01661	MEOIELNA_04569	POOABGMI_01562	NPEGBHKD_01799	SER00055_03112	0	KFCGLGAL_03433	SER00058_02051	0	0	0	0	0	SER00064_01271	0	0	0	SER00068_02362	0	SER00070_02394	0	0	SER00077_02347	0	0	0	0	0	SER00084_02393	0	0	0	0
group_5414	Isochorismatase family protein YecD	C	0	0	FPPNHGFI_04283	0	0	0	FCFHOGGE_02518	0	SER00045_04519	0	0	0	0	0	SER00051_00017	MEOIELNA_00636	POOABGMI_01969	NPEGBHKD_00393	SER00055_02575	0	KFCGLGAL_04615	SER00058_01332	0	0	0	0	0	SER00064_04394	0	0	0	SER00068_00428	0	SER00070_00453	0	0	SER00077_00405	0	0	0	0	0	SER00084_04005	0	0	0	0
group_5421	HTH-type transcriptional regulator GltR	C	0	0	FPPNHGFI_04519	0	0	0	FCFHOGGE_02986	0	SER00045_01231	0	0	0	0	0	SER00051_01369	MEOIELNA_01390	POOABGMI_04353	NPEGBHKD_03447	SER00055_03441	0	KFCGLGAL_00964	SER00058_00050	0	0	0	0	0	SER00064_00599	0	0	0	SER00068_01686	0	SER00070_03570	0	0	SER00077_01664	0	0	0	0	0	SER00084_00745	0	0	0	0
group_6926	hypothetical protein	C	0	0	FPPNHGFI_00111	0	0	0	FCFHOGGE_01518	0	SER00045_01389	0	0	0	0	0	SER00051_03204	MEOIELNA_01552	POOABGMI_03998	NPEGBHKD_02321	SER00055_01519	0	KFCGLGAL_01120	SER00058_02600	0	0	0	0	0	SER00064_00759	0	0	0	SER00068_01850	0	SER00070_02784	0	0	SER00077_01825	0	0	0	0	0	SER00084_01412	0	0	0	0
group_6927	Glutathione transferase FosA	C	0	0	FPPNHGFI_00204	0	0	0	FCFHOGGE_01426	0	SER00045_01482	0	0	0	0	0	SER00051_03112	MEOIELNA_01644	POOABGMI_02585	NPEGBHKD_02229	SER00055_01427	0	KFCGLGAL_02874	SER00058_02508	0	0	0	0	0	SER00064_00851	0	0	0	SER00068_01942	0	SER00070_02876	0	0	SER00077_01917	0	0	0	0	0	SER00084_01504	0	0	0	0
hcnB	Hydrogen cyanide synthase subunit HcnB	C	0	0	FPPNHGFI_01217	0	0	0	FCFHOGGE_00534	0	SER00045_00753	0	0	0	0	0	SER00051_00605	MEOIELNA_00093	POOABGMI_00280	NPEGBHKD_00936	SER00055_00549	0	KFCGLGAL_00148	SER00058_00775	0	0	0	0	0	SER00064_02024	0	0	0	SER00068_00980	0	SER00070_00995	0	0	SER00077_00953	0	0	0	0	0	SER00084_01812	0	0	0	0
hcnC	Hydrogen cyanide synthase subunit HcnC	C	0	0	FPPNHGFI_01219	0	0	0	FCFHOGGE_00536	0	SER00045_00755	0	0	0	0	0	SER00051_00603	MEOIELNA_00095	POOABGMI_00278	NPEGBHKD_00934	SER00055_00551	0	KFCGLGAL_00150	SER00058_00777	0	0	0	0	0	SER00064_02022	0	0	0	SER00068_00978	0	SER00070_00993	0	0	SER00077_00951	0	0	0	0	0	SER00084_01814	0	0	0	0
yohD_1	Inner membrane protein YohD	C	0	0	FPPNHGFI_01238	0	0	0	FCFHOGGE_00555	0	SER00045_00774	0	0	0	0	0	SER00051_00584	MEOIELNA_00114	POOABGMI_00259	NPEGBHKD_00915	SER00055_00570	0	KFCGLGAL_00169	SER00058_00796	0	0	0	0	0	SER00064_02003	0	0	0	SER00068_00959	0	SER00070_00974	0	0	SER00077_00932	0	0	0	0	0	SER00084_01833	0	0	0	0
group_6996	hypothetical protein	C	0	0	FPPNHGFI_01825	0	0	0	FCFHOGGE_00072	0	SER00045_00280	0	0	0	0	0	SER00051_01069	MEOIELNA_01112	POOABGMI_00692	NPEGBHKD_01451	SER00055_00084	0	KFCGLGAL_01399	SER00058_00350	0	0	0	0	0	SER00064_00311	0	0	0	SER00068_01395	0	SER00070_01563	0	0	SER00077_01378	0	0	0	0	0	SER00084_00444	0	0	0	0
pulS_2	Pullulanase secretion protein PulS	C	0	0	FPPNHGFI_02103	0	0	0	FCFHOGGE_02324	0	SER00045_03059	0	0	0	0	0	SER00051_03516	MEOIELNA_02620	POOABGMI_02730	NPEGBHKD_00201	SER00055_02371	0	KFCGLGAL_00789	SER00058_01574	0	0	0	0	0	SER00064_02766	0	0	0	SER00068_00200	0	SER00070_00199	0	0	SER00077_00198	0	0	0	0	0	SER00084_03133	0	0	0	0
epsM	Type II secretion system protein M	C	0	0	FPPNHGFI_02105	0	0	0	FCFHOGGE_02322	0	SER00045_03061	0	0	0	0	0	SER00051_03514	MEOIELNA_02618	POOABGMI_02732	NPEGBHKD_00199	SER00055_02369	0	KFCGLGAL_00791	SER00058_01576	0	0	0	0	0	SER00064_02768	0	0	0	SER00068_00198	0	SER00070_00197	0	0	SER00077_00196	0	0	0	0	0	SER00084_03131	0	0	0	0
cnbH	2-amino-5-chloromuconic acid deaminase	C	0	0	FPPNHGFI_02335	0	0	0	FCFHOGGE_04090	0	SER00045_03843	0	0	0	0	0	SER00051_02585	MEOIELNA_03768	POOABGMI_03499	NPEGBHKD_04161	SER00055_04371	0	KFCGLGAL_02511	SER00058_04029	0	0	0	0	0	SER00064_03933	0	0	0	SER00068_04115	0	SER00070_04040	0	0	SER00077_04131	0	0	0	0	0	SER00084_02769	0	0	0	0
ttrR	Tetrathionate response regulatory protein TtrR	C	0	0	FPPNHGFI_03490	0	0	0	FCFHOGGE_03923	0	SER00045_04675	0	0	0	0	0	SER00051_01704	MEOIELNA_03237	POOABGMI_01606	NPEGBHKD_01756	SER00055_03155	0	KFCGLGAL_03116	SER00058_02008	0	0	0	0	0	SER00064_01314	0	0	0	SER00068_02406	0	SER00070_02437	0	0	SER00077_02383	0	0	0	0	0	SER00084_02431	0	0	0	0
group_7032	hypothetical protein	C	0	0	FPPNHGFI_03684	0	0	0	FCFHOGGE_00376	0	SER00045_00580	0	0	0	0	0	SER00051_00722	MEOIELNA_00754	POOABGMI_00397	NPEGBHKD_01105	SER00055_00430	0	KFCGLGAL_04281	SER00058_00658	0	0	0	0	0	SER00064_00014	0	0	0	SER00068_01099	0	SER00070_01221	0	0	SER00077_01081	0	0	0	0	0	SER00084_00152	0	0	0	0
group_7036	hypothetical protein	C	0	0	FPPNHGFI_03949	0	0	0	FCFHOGGE_01018	0	SER00045_01893	0	0	0	0	0	SER00051_01645	MEOIELNA_02058	POOABGMI_01547	NPEGBHKD_01814	SER00055_03097	0	KFCGLGAL_03417	SER00058_02066	0	0	0	0	0	SER00064_01256	0	0	0	SER00068_02347	0	SER00070_02379	0	0	SER00077_02332	0	0	0	0	0	SER00084_02378	0	0	0	0
group_9645	Glycerol kinase	C	0	0	FPPNHGFI_00016	0	0	0	FCFHOGGE_01613	0	SER00045_01294	0	0	0	0	0	SER00051_03299	MEOIELNA_01458	POOABGMI_03903	NPEGBHKD_02415	SER00055_01613	0	KFCGLGAL_01026	SER00058_02696	0	0	0	0	0	SER00064_00662	0	0	0	SER00068_01754	0	SER00070_02689	0	0	SER00077_01730	0	0	0	0	0	SER00084_01317	0	0	0	0
group_9659	hypothetical protein	C	0	0	FPPNHGFI_00492	0	0	0	FCFHOGGE_01173	0	SER00045_01742	0	0	0	0	0	SER00051_01490	MEOIELNA_01901	POOABGMI_02288	NPEGBHKD_01975	SER00055_01130	0	KFCGLGAL_04033	SER00058_02217	0	0	0	0	0	SER00064_01106	0	0	0	SER00068_02197	0	SER00070_02227	0	0	SER00077_02172	0	0	0	0	0	SER00084_01758	0	0	0	0
group_9691	hypothetical protein	C	0	0	FPPNHGFI_01204	0	0	0	FCFHOGGE_00521	0	SER00045_00740	0	0	0	0	0	SER00051_00618	MEOIELNA_00080	POOABGMI_00293	NPEGBHKD_00949	SER00055_00536	0	KFCGLGAL_00081	SER00058_00762	0	0	0	0	0	SER00064_02037	0	0	0	SER00068_00993	0	SER00070_01049	0	0	SER00077_00966	0	0	0	0	0	SER00084_00005	0	0	0	0
group_9692	Carnitinyl-CoA dehydratase	C	0	0	FPPNHGFI_01233	0	0	0	FCFHOGGE_00550	0	SER00045_00769	0	0	0	0	0	SER00051_00589	MEOIELNA_00109	POOABGMI_00264	NPEGBHKD_00920	SER00055_00565	0	KFCGLGAL_00164	SER00058_00791	0	0	0	0	0	SER00064_02008	0	0	0	SER00068_00964	0	SER00070_00979	0	0	SER00077_00937	0	0	0	0	0	SER00084_01828	0	0	0	0
group_9693	hypothetical protein	C	0	0	FPPNHGFI_01235	0	0	0	FCFHOGGE_00552	0	SER00045_00771	0	0	0	0	0	SER00051_00587	MEOIELNA_00111	POOABGMI_00262	NPEGBHKD_00918	SER00055_00567	0	KFCGLGAL_00166	SER00058_00793	0	0	0	0	0	SER00064_02006	0	0	0	SER00068_00962	0	SER00070_00977	0	0	SER00077_00935	0	0	0	0	0	SER00084_01830	0	0	0	0
group_9694	hypothetical protein	C	0	0	FPPNHGFI_01259	0	0	0	FCFHOGGE_00577	0	SER00045_00795	0	0	0	0	0	SER00051_00561	MEOIELNA_00136	POOABGMI_00238	NPEGBHKD_00894	SER00055_00592	0	KFCGLGAL_00191	SER00058_00819	0	0	0	0	0	SER00064_01982	0	0	0	SER00068_00937	0	SER00070_00953	0	0	SER00077_00911	0	0	0	0	0	SER00084_01854	0	0	0	0
group_9696	hypothetical protein	C	0	0	FPPNHGFI_01407	0	0	0	FCFHOGGE_00726	0	SER00045_00945	0	0	0	0	0	SER00051_00415	MEOIELNA_00281	POOABGMI_00089	NPEGBHKD_00744	SER00055_00738	0	KFCGLGAL_00375	SER00058_00973	0	0	0	0	0	SER00064_01834	0	0	0	SER00068_00789	0	SER00070_00808	0	0	SER00077_00762	0	0	0	0	0	SER00084_01997	0	0	0	0
group_9710	hypothetical protein	C	0	0	FPPNHGFI_01551	0	0	0	FCFHOGGE_00871	0	SER00045_01085	0	0	0	0	0	SER00051_00271	MEOIELNA_00424	POOABGMI_02181	NPEGBHKD_00599	SER00055_00881	0	KFCGLGAL_00517	SER00058_01119	0	0	0	0	0	SER00064_01690	0	0	0	SER00068_00645	0	SER00070_00666	0	0	SER00077_00618	0	0	0	0	0	SER00084_02140	0	0	0	0
group_9720	Trans-aconitate 2-methyltransferase	C	0	0	FPPNHGFI_01643	0	0	0	FCFHOGGE_03083	0	SER00045_00095	0	0	0	0	0	SER00051_01270	MEOIELNA_01292	POOABGMI_00898	NPEGBHKD_03351	SER00055_03549	0	KFCGLGAL_03485	SER00058_00156	0	0	0	0	0	SER00064_00502	0	0	0	SER00068_01589	0	SER00070_03472	0	0	SER00077_01567	0	0	0	0	0	SER00084_00647	0	0	0	0
outO_2	Type 4 prepilin-like proteins leader peptide-processing enzyme	C	0	0	FPPNHGFI_02104	0	0	0	FCFHOGGE_02323	0	SER00045_03060	0	0	0	0	0	SER00051_03515	MEOIELNA_02619	POOABGMI_02731	NPEGBHKD_00200	SER00055_02370	0	KFCGLGAL_00790	SER00058_01575	0	0	0	0	0	SER00064_02767	0	0	0	SER00068_00199	0	SER00070_00198	0	0	SER00077_00197	0	0	0	0	0	SER00084_03132	0	0	0	0
fabF_3	3-oxoacyl-[acyl-carrier-protein] synthase 2	C	0	0	FPPNHGFI_02390	0	0	0	FCFHOGGE_04038	0	SER00045_03896	0	0	0	0	0	SER00051_02532	MEOIELNA_03822	POOABGMI_03551	NPEGBHKD_04109	SER00055_04319	0	KFCGLGAL_02563	SER00058_03977	0	0	0	0	0	SER00064_03881	0	0	0	SER00068_04063	0	SER00070_03987	0	0	SER00077_04078	0	0	0	0	0	SER00084_02823	0	0	0	0
group_9741	hypothetical protein	C	0	0	FPPNHGFI_02391	0	0	0	FCFHOGGE_04037	0	SER00045_03897	0	0	0	0	0	SER00051_02531	MEOIELNA_03823	POOABGMI_03552	NPEGBHKD_04108	SER00055_04318	0	KFCGLGAL_02564	SER00058_03976	0	0	0	0	0	SER00064_03880	0	0	0	SER00068_04062	0	SER00070_03986	0	0	SER00077_04077	0	0	0	0	0	SER00084_02824	0	0	0	0
iucD_2	L-lysine N6-monooxygenase	C	0	0	FPPNHGFI_02713	0	0	0	FCFHOGGE_03232	0	SER00045_03580	0	0	0	0	0	SER00051_04438	MEOIELNA_02773	POOABGMI_02982	NPEGBHKD_03712	SER00055_03910	0	KFCGLGAL_01509	SER00058_03650	0	0	0	0	0	SER00064_03301	0	0	0	SER00068_03737	0	SER00070_03661	0	0	SER00077_03677	0	0	0	0	0	SER00084_03427	0	0	0	0
group_9744	Major phosphate-irrepressible acid phosphatase	C	0	0	FPPNHGFI_02841	0	0	0	FCFHOGGE_02850	0	SER00045_02566	0	0	0	0	0	SER00051_02843	MEOIELNA_03072	POOABGMI_03362	NPEGBHKD_03152	SER00055_02811	0	KFCGLGAL_04109	SER00058_03102	0	0	0	0	0	SER00064_03052	0	0	0	SER00068_03233	0	SER00070_03276	0	0	SER00077_03376	0	0	0	0	0	SER00084_03555	0	0	0	0
group_9750	Transcriptional regulatory protein RcsA	C	0	0	FPPNHGFI_03016	0	0	0	FCFHOGGE_03678	0	SER00045_03281	0	0	0	0	0	SER00051_03707	MEOIELNA_03489	POOABGMI_03668	NPEGBHKD_03761	SER00055_03960	0	KFCGLGAL_01738	SER00058_03320	0	0	0	0	0	SER00064_03524	0	0	0	SER00068_03449	0	SER00070_04665	0	0	SER00077_03727	0	0	0	0	0	SER00084_04594	0	0	0	0
group_9769	hypothetical protein	C	0	0	FPPNHGFI_03500	0	0	0	FCFHOGGE_00186	0	SER00045_00395	0	0	0	0	0	SER00051_00956	MEOIELNA_00999	POOABGMI_00580	NPEGBHKD_01338	SER00055_00197	0	KFCGLGAL_01286	SER00058_00463	0	0	0	0	0	SER00064_00197	0	0	0	SER00068_01282	0	SER00070_01450	0	0	SER00077_01265	0	0	0	0	0	SER00084_00332	0	0	0	0
group_9770	hypothetical protein	C	0	0	FPPNHGFI_03661	0	0	0	FCFHOGGE_00353	0	SER00045_00557	0	0	0	0	0	SER00051_00745	MEOIELNA_00777	POOABGMI_00420	NPEGBHKD_01128	SER00055_00407	0	KFCGLGAL_04258	SER00058_00634	0	0	0	0	0	SER00064_00037	0	0	0	SER00068_01122	0	SER00070_01244	0	0	SER00077_01104	0	0	0	0	0	SER00084_00174	0	0	0	0
group_9771	Transcriptional repressor SdpR	C	0	0	FPPNHGFI_03662	0	0	0	FCFHOGGE_00354	0	SER00045_00558	0	0	0	0	0	SER00051_00744	MEOIELNA_00776	POOABGMI_00419	NPEGBHKD_01127	SER00055_00408	0	KFCGLGAL_04259	SER00058_00635	0	0	0	0	0	SER00064_00036	0	0	0	SER00068_01121	0	SER00070_01243	0	0	SER00077_01103	0	0	0	0	0	SER00084_00173	0	0	0	0
group_9773	hypothetical protein	C	0	0	FPPNHGFI_03754	0	0	0	FCFHOGGE_04188	0	SER00045_04131	0	0	0	0	0	SER00051_04064	MEOIELNA_04049	POOABGMI_04148	NPEGBHKD_04243	SER00055_04475	0	KFCGLGAL_04600	SER00058_04349	0	0	0	0	0	SER00064_04041	0	0	0	SER00068_04223	0	SER00070_04353	0	0	SER00077_04238	0	0	0	0	0	SER00084_03870	0	0	0	0
group_9774	hypothetical protein	C	0	0	FPPNHGFI_03820	0	0	0	FCFHOGGE_04254	0	SER00045_04056	0	0	0	0	0	SER00051_03998	MEOIELNA_03983	POOABGMI_04214	NPEGBHKD_04309	SER00055_04539	0	KFCGLGAL_03816	SER00058_04416	0	0	0	0	0	SER00064_04107	0	0	0	SER00068_04289	0	SER00070_04419	0	0	SER00077_04314	0	0	0	0	0	SER00084_03804	0	0	0	0
group_9800	Putative monooxygenase YcnE	C	0	0	FPPNHGFI_04520	0	0	0	FCFHOGGE_02985	0	SER00045_01232	0	0	0	0	0	SER00051_01370	MEOIELNA_01391	POOABGMI_04354	NPEGBHKD_03448	SER00055_03440	0	KFCGLGAL_00965	SER00058_00049	0	0	0	0	0	SER00064_00600	0	0	0	SER00068_01687	0	SER00070_03571	0	0	SER00077_01665	0	0	0	0	0	SER00084_00746	0	0	0	0
group_9801	hypothetical protein	C	0	0	FPPNHGFI_04585	0	0	0	FCFHOGGE_04743	0	SER00045_04706	0	0	0	0	0	SER00051_04807	MEOIELNA_04676	POOABGMI_04781	NPEGBHKD_04553	SER00055_04783	0	KFCGLGAL_04706	SER00058_04741	0	0	0	0	0	SER00064_04159	0	0	0	SER00068_04564	0	SER00070_04707	0	0	SER00077_04568	0	0	0	0	0	SER00084_03751	0	0	0	0
group_1048	hypothetical protein	C	0	0	FPPNHGFI_01737	0	0	0	FCFHOGGE_03175	0	SER00045_00192	0	0	0	0	0	SER00051_01174	MEOIELNA_01197	POOABGMI_00795	NPEGBHKD_03252	SER00055_03648	0	KFCGLGAL_03593	SER00058_00248	0	0	0	0	0	SER00064_00409	0	0	0	SER00068_01496	0	SER00070_03379	0	0	SER00077_01466	0	0	0	0	0	SER00084_00548	0	0	0	0
group_1251	hypothetical protein	C	0	0	FPPNHGFI_03691	0	0	0	FCFHOGGE_00383	0	SER00045_00587	0	0	0	0	0	SER00051_00715	0	POOABGMI_00390	NPEGBHKD_01098	SER00055_00437	0	KFCGLGAL_04288	SER00058_00665	0	0	0	0	0	SER00064_00007	0	0	0	SER00068_01092	0	SER00070_01214	0	0	SER00077_01074	0	0	0	0	0	SER00084_00145	0	0	0	0
quiA	Quinate/shikimate dehydrogenase (quinone)	C	0	0	FPPNHGFI_00521	0	0	0	FCFHOGGE_01144	0	SER00045_01770	0	0	0	0	0	SER00051_01519	MEOIELNA_01930	POOABGMI_02259	NPEGBHKD_01946	SER00055_01101	0	KFCGLGAL_04015	SER00058_02188	0	0	0	0	0	SER00064_01135	0	0	0	SER00068_02226	0	SER00070_02256	0	0	SER00077_02201	0	0	0	0	0	SER00084_01787	0	0	0	0
group_2936	hypothetical protein	C	0	0	FPPNHGFI_01190	0	0	0	FCFHOGGE_00507	0	SER00045_00726	0	0	0	0	0	SER00051_00632	MEOIELNA_00066	POOABGMI_00307	NPEGBHKD_00963	SER00055_00522	0	0	SER00058_00748	0	0	0	0	0	SER00064_02051	0	0	0	SER00068_01007	0	SER00070_01116	0	0	SER00077_00980	0	0	0	0	0	SER00084_00019	0	0	0	0
toxA	Toxin A	C	0	0	FPPNHGFI_01775	0	0	0	FCFHOGGE_00021	0	SER00045_00227	0	0	0	0	0	SER00051_01121	MEOIELNA_01162	POOABGMI_00743	NPEGBHKD_01502	SER00055_00032	0	KFCGLGAL_01451	SER00058_00297	0	0	0	0	0	SER00064_00363	0	0	0	SER00068_01447	0	SER00070_01616	0	0	SER00077_01432	0	0	0	0	0	SER00084_00495	0	0	0	0
group_3480	Phthiocerol/phenolphthiocerol synthesis polyketide synthase type I PpsC	C	0	0	FPPNHGFI_01168	0	0	0	FCFHOGGE_00485	0	SER00045_00701	0	0	0	0	0	SER00051_00654	MEOIELNA_00044	POOABGMI_00329	NPEGBHKD_00985	SER00055_00500	0	KFCGLGAL_00044	SER00058_00726	0	0	0	0	0	SER00064_02073	0	0	0	SER00068_01029	0	SER00070_01138	0	0	SER00077_01002	0	0	0	0	0	SER00084_00041	0	0	0	0
group_3499	hypothetical protein	C	0	0	FPPNHGFI_02245	0	0	0	FCFHOGGE_02184	0	SER00045_03206	0	0	0	0	0	SER00051_03374	0	POOABGMI_02874	NPEGBHKD_00057	SER00055_02229	0	KFCGLGAL_04438	SER00058_01716	0	0	0	0	0	SER00064_02910	0	0	0	SER00068_00057	0	SER00070_00057	0	0	SER00077_00056	0	0	0	0	0	SER00084_02991	0	0	0	0
group_4210	hypothetical protein	C	0	0	FPPNHGFI_00446	0	0	0	FCFHOGGE_01219	0	SER00045_01695	0	0	0	0	0	SER00051_01443	MEOIELNA_01854	0	NPEGBHKD_02020	SER00055_01177	0	KFCGLGAL_04080	SER00058_02263	0	0	0	0	0	SER00064_01059	0	0	0	SER00068_02150	0	SER00070_02181	0	0	SER00077_02126	0	0	0	0	0	SER00084_01712	0	0	0	0
catD	3-oxoadipate enol-lactonase 2	C	0	0	FPPNHGFI_00515	0	0	0	FCFHOGGE_01150	0	SER00045_01764	0	0	0	0	0	SER00051_01513	MEOIELNA_01924	POOABGMI_02265	NPEGBHKD_01952	SER00055_01107	0	KFCGLGAL_04021	SER00058_02194	0	0	0	0	0	SER00064_01129	0	0	0	SER00068_02220	0	SER00070_02250	0	0	SER00077_02195	0	0	0	0	0	SER00084_01781	0	0	0	0
group_4219	Protein MbtH	C	0	0	FPPNHGFI_01072	0	0	0	FCFHOGGE_04624	0	SER00045_02447	0	0	0	0	0	SER00051_01956	MEOIELNA_04119	POOABGMI_01425	NPEGBHKD_02930	SER00055_01645	0	KFCGLGAL_02210	SER00058_04280	0	0	0	0	0	SER00064_04558	0	0	0	SER00068_04525	0	SER00070_01662	0	0	SER00077_03148	0	0	0	0	0	SER00084_01289	0	0	0	0
group_4236	hypothetical protein	C	0	0	FPPNHGFI_01561	0	0	0	FCFHOGGE_03001	0	SER00045_00010	0	0	0	0	0	SER00051_01354	MEOIELNA_01375	POOABGMI_04338	NPEGBHKD_03432	SER00055_03456	0	KFCGLGAL_00946	SER00058_00066	0	0	0	0	0	SER00064_00584	0	0	0	SER00068_01671	0	SER00070_03555	0	0	SER00077_01649	0	0	0	0	0	SER00084_00730	0	0	0	0
gspK	Putative type II secretion system protein K	C	0	0	FPPNHGFI_02107	0	0	0	FCFHOGGE_02320	0	SER00045_03063	0	0	0	0	0	SER00051_03512	MEOIELNA_02616	POOABGMI_02734	NPEGBHKD_00197	SER00055_02367	0	KFCGLGAL_00793	SER00058_01578	0	0	0	0	0	SER00064_02770	0	0	0	SER00068_00196	0	SER00070_00195	0	0	SER00077_00194	0	0	0	0	0	SER00084_03129	0	0	0	0
group_4260	hypothetical protein	C	0	0	FPPNHGFI_03501	0	0	0	FCFHOGGE_00187	0	SER00045_00396	0	0	0	0	0	SER00051_00955	MEOIELNA_00998	POOABGMI_00579	NPEGBHKD_01337	SER00055_00198	0	0	SER00058_00464	0	0	0	0	0	SER00064_00196	0	0	0	SER00068_01281	0	SER00070_01449	0	0	SER00077_01264	0	0	0	0	0	SER00084_00331	0	0	0	0
mdtD_2	Putative multidrug resistance protein MdtD	C	0	0	FPPNHGFI_03456	0	0	0	FCFHOGGE_03889	0	SER00045_04391	0	0	0	0	0	SER00051_01738	MEOIELNA_03271	POOABGMI_01640	NPEGBHKD_01722	SER00055_03189	0	KFCGLGAL_03150	SER00058_01974	0	0	0	0	0	SER00064_01348	0	0	0	SER00068_02440	0	SER00070_02471	0	0	SER00077_02435	0	0	0	0	0	SER00084_02465	0	0	0	0
group_5422	hypothetical protein	C	0	0	FPPNHGFI_04529	0	0	0	FCFHOGGE_02976	0	SER00045_01241	0	0	0	0	0	SER00051_04710	MEOIELNA_01400	POOABGMI_04363	NPEGBHKD_03457	SER00055_03431	0	KFCGLGAL_00974	SER00058_00040	0	0	0	0	0	SER00064_00609	0	0	0	SER00068_01696	0	SER00070_03580	0	0	SER00077_01674	0	0	0	0	0	SER00084_00755	0	0	0	0
group_6937	hypothetical protein	C	0	0	FPPNHGFI_00381	0	0	0	FCFHOGGE_01286	0	SER00045_01628	0	0	0	0	0	SER00051_02972	MEOIELNA_01786	POOABGMI_02445	NPEGBHKD_02089	SER00055_01287	0	KFCGLGAL_02730	SER00058_02328	0	0	0	0	0	SER00064_00991	0	0	0	SER00068_02082	0	SER00070_03018	0	0	SER00077_02059	0	0	0	0	0	SER00084_01646	0	0	0	0
pcaB	3-carboxy-cis,cis-muconate cycloisomerase	C	0	0	FPPNHGFI_00514	0	0	0	FCFHOGGE_01151	0	SER00045_01763	0	0	0	0	0	SER00051_01512	MEOIELNA_01923	POOABGMI_02266	NPEGBHKD_01953	SER00055_01108	0	KFCGLGAL_04022	SER00058_02195	0	0	0	0	0	SER00064_01128	0	0	0	SER00068_02219	0	SER00070_02249	0	0	SER00077_02194	0	0	0	0	0	SER00084_01780	0	0	0	0
group_6956	Thiamine kinase	C	0	0	FPPNHGFI_01094	0	0	0	FCFHOGGE_00450	0	SER00045_00666	0	0	0	0	0	SER00051_00689	MEOIELNA_00009	POOABGMI_00364	NPEGBHKD_01020	SER00055_00465	0	KFCGLGAL_00009	SER00058_00691	0	0	0	0	0	SER00064_02108	0	0	0	SER00068_01064	0	SER00070_01173	0	0	SER00077_01037	0	0	0	0	0	SER00084_00076	0	0	0	0
group_7007	hypothetical protein	C	0	0	FPPNHGFI_02247	0	0	0	FCFHOGGE_02182	0	SER00045_03208	0	0	0	0	0	SER00051_03372	0	POOABGMI_02876	NPEGBHKD_00055	SER00055_02227	0	KFCGLGAL_04436	SER00058_01718	0	0	0	0	0	SER00064_02912	0	0	0	SER00068_00055	0	SER00070_00055	0	0	SER00077_00054	0	0	0	0	0	SER00084_02989	0	0	0	0
pcaK_2	4-hydroxybenzoate transporter PcaK	C	0	0	FPPNHGFI_00520	0	0	0	FCFHOGGE_01145	0	SER00045_01769	0	0	0	0	0	SER00051_01518	MEOIELNA_01929	POOABGMI_02260	NPEGBHKD_01947	SER00055_01102	0	KFCGLGAL_04016	SER00058_02189	0	0	0	0	0	SER00064_01134	0	0	0	SER00068_02225	0	SER00070_02255	0	0	SER00077_02200	0	0	0	0	0	SER00084_01786	0	0	0	0
group_9737	hypothetical protein	C	0	0	FPPNHGFI_02246	0	0	0	FCFHOGGE_02183	0	SER00045_03207	0	0	0	0	0	SER00051_03373	0	POOABGMI_02875	NPEGBHKD_00056	SER00055_02228	0	KFCGLGAL_04437	SER00058_01717	0	0	0	0	0	SER00064_02911	0	0	0	SER00068_00056	0	SER00070_00056	0	0	SER00077_00055	0	0	0	0	0	SER00084_02990	0	0	0	0
group_9745	hypothetical protein	C	0	0	FPPNHGFI_02953	0	0	0	FCFHOGGE_02695	0	SER00045_02680	0	0	0	0	0	SER00051_02731	MEOIELNA_03221	POOABGMI_03253	NPEGBHKD_03038	SER00055_02923	0	KFCGLGAL_03016	SER00058_03214	0	0	0	0	0	SER00064_03164	0	0	0	SER00068_03345	0	SER00070_03160	0	0	SER00077_03257	0	0	0	0	0	SER00084_03669	0	0	0	0
group_9746	hypothetical protein	C	0	0	FPPNHGFI_02954	0	0	0	FCFHOGGE_02694	0	SER00045_02681	0	0	0	0	0	SER00051_02730	MEOIELNA_03222	POOABGMI_03252	NPEGBHKD_03037	SER00055_02924	0	KFCGLGAL_03017	SER00058_03215	0	0	0	0	0	SER00064_03165	0	0	0	SER00068_03346	0	SER00070_03159	0	0	SER00077_03256	0	0	0	0	0	SER00084_03670	0	0	0	0
group_9791	hypothetical protein	C	0	0	FPPNHGFI_04347	0	0	0	FCFHOGGE_02584	0	SER00045_04585	0	0	0	0	0	0	MEOIELNA_00572	POOABGMI_02033	NPEGBHKD_00457	SER00055_02639	0	KFCGLGAL_03649	SER00058_01268	0	0	0	0	0	SER00064_04533	0	0	0	SER00068_00492	0	SER00070_00517	0	0	SER00077_00469	0	0	0	0	0	SER00084_03939	0	0	0	0
pgl_2	6-phosphogluconolactonase	C	0	0	FPPNHGFI_03356	0	0	0	FCFHOGGE_03789	0	SER00045_04292	0	0	0	0	0	0	MEOIELNA_03377	POOABGMI_01740	NPEGBHKD_01624	SER00055_03289	0	KFCGLGAL_03257	SER00058_01875	0	0	0	0	0	SER00064_01448	0	0	0	SER00068_02540	0	SER00070_02569	0	0	SER00077_02541	0	0	0	0	0	SER00084_02573	0	0	0	0
group_3800	Adenosine monophosphate-protein transferase NmFic	C	0	0	FPPNHGFI_00613	0	0	0	FCFHOGGE_02085	0	SER00045_01985	0	0	0	0	0	SER00051_02438	MEOIELNA_02117	POOABGMI_00954	NPEGBHKD_02474	SER00055_02130	0	KFCGLGAL_04485	SER00058_02756	0	0	0	0	0	SER00064_02590	0	0	0	SER00068_02686	0	SER00070_02118	0	0	SER00077_02687	0	0	0	0	0	0	0	0	0	0
group_4218	hypothetical protein	C	0	0	FPPNHGFI_01015	0	0	0	FCFHOGGE_01676	0	SER00045_02390	0	0	0	0	0	SER00051_02012	MEOIELNA_04176	POOABGMI_01369	NPEGBHKD_02874	SER00055_01701	0	KFCGLGAL_02141	SER00058_04224	0	0	0	0	0	SER00064_02176	0	0	0	SER00068_03100	0	SER00070_01719	0	0	SER00077_03091	0	0	0	0	0	0	0	0	0	0
aprA	Serralysin	C	0	0	FPPNHGFI_03559	0	0	0	FCFHOGGE_00245	0	SER00045_00455	0	0	0	0	0	SER00051_00897	MEOIELNA_00940	POOABGMI_00521	NPEGBHKD_01230	SER00055_00305	0	0	SER00058_00522	0	0	0	0	0	SER00064_00138	0	0	0	SER00068_01223	0	SER00070_01392	0	0	SER00077_01207	0	0	0	0	0	SER00084_00273	0	0	0	0
group_4265	Transcriptional activator protein BglJ	C	0	0	FPPNHGFI_03828	0	0	0	FCFHOGGE_04262	0	SER00045_04048	0	0	0	0	0	SER00051_03990	MEOIELNA_03975	POOABGMI_04222	NPEGBHKD_04317	SER00055_04547	0	KFCGLGAL_03808	SER00058_04424	0	0	0	0	0	SER00064_04115	0	0	0	SER00068_04297	0	SER00070_04427	0	0	SER00077_04322	0	0	0	0	0	SER00084_03796	0	0	0	0
group_469	Bleomycin resistance protein	C	0	0	FPPNHGFI_00484	0	SER00041_00167	0	FCFHOGGE_01181	0	0	SER00046_01915	0	0	0	0	0	MEOIELNA_01892	0	NPEGBHKD_01982	0	0	0	SER00058_02225	0	0	0	0	0	SER00064_01097	0	0	0	SER00068_02188	0	SER00070_02219	0	0	0	0	0	0	0	0	SER00084_01750	0	0	0	0
group_5333	Colicin-N	C	0	0	FPPNHGFI_00419	0	0	0	FCFHOGGE_01245	0	SER00045_01668	0	0	0	0	0	SER00051_02933	MEOIELNA_01824	POOABGMI_02407	NPEGBHKD_02050	SER00055_01248	0	0	SER00058_02290	0	0	0	0	0	SER00064_01029	0	0	0	SER00068_02120	0	SER00070_03056	0	0	SER00077_02097	0	0	0	0	0	SER00084_01684	0	0	0	0
group_5415	Monoacylglycerol lipase	C	0	0	FPPNHGFI_04343	0	0	0	FCFHOGGE_02579	0	SER00045_04581	0	0	0	0	0	SER00051_00119	MEOIELNA_00576	POOABGMI_02029	NPEGBHKD_00453	SER00055_02635	0	KFCGLGAL_03645	SER00058_01272	0	0	0	0	0	SER00064_04529	0	0	0	SER00068_00488	0	SER00070_00513	0	0	SER00077_00465	0	0	0	0	0	SER00084_03943	0	0	0	0
group_6936	hypothetical protein	C	0	0	FPPNHGFI_00325	0	0	0	FCFHOGGE_01340	0	SER00045_01571	0	0	0	0	0	SER00051_03026	MEOIELNA_01730	POOABGMI_02499	NPEGBHKD_02143	SER00055_01341	0	KFCGLGAL_02787	SER00058_02384	0	0	0	0	0	SER00064_00937	0	0	0	SER00068_02028	0	SER00070_02962	0	0	SER00077_02004	0	0	0	0	0	SER00084_01590	0	0	0	0
rcsB_3	Transcriptional regulatory protein RcsB	C	0	0	FPPNHGFI_00493	0	0	0	FCFHOGGE_01172	0	SER00045_01743	0	0	0	0	0	SER00051_01491	MEOIELNA_01902	POOABGMI_02287	NPEGBHKD_01974	SER00055_01129	0	0	SER00058_02216	0	0	0	0	0	SER00064_01107	0	0	0	SER00068_02198	0	SER00070_02228	0	0	SER00077_02173	0	0	0	0	0	SER00084_01759	0	0	0	0
group_7001	hypothetical protein	C	0	0	FPPNHGFI_02068	0	0	0	FCFHOGGE_02360	0	SER00045_03023	0	0	0	0	0	SER00051_03552	MEOIELNA_02655	POOABGMI_02651	NPEGBHKD_00236	SER00055_02406	0	KFCGLGAL_00753	SER00058_01538	0	0	0	0	0	SER00064_02730	0	0	0	SER00068_00236	0	SER00070_00235	0	0	SER00077_00234	0	0	0	0	0	SER00084_03169	0	0	0	0
pikAV	Thioesterase PikA5	C	0	0	FPPNHGFI_02070	0	0	0	FCFHOGGE_02358	0	SER00045_03025	0	0	0	0	0	SER00051_03550	MEOIELNA_02653	POOABGMI_02653	NPEGBHKD_00234	SER00055_02404	0	KFCGLGAL_00755	SER00058_01540	0	0	0	0	0	SER00064_02732	0	0	0	SER00068_00234	0	SER00070_00233	0	0	SER00077_00232	0	0	0	0	0	SER00084_03167	0	0	0	0
shlB_1	Hemolysin transporter protein ShlB	C	0	0	FPPNHGFI_02151	0	0	0	0	0	SER00045_03107	0	0	0	0	0	SER00051_03468	MEOIELNA_02572	POOABGMI_02778	NPEGBHKD_00153	SER00055_02323	0	KFCGLGAL_00837	SER00058_01622	0	0	0	0	0	SER00064_02816	0	0	0	SER00068_00151	0	SER00070_00151	0	0	SER00077_00150	0	0	0	0	0	SER00084_03085	0	0	0	0
group_7028	Right origin-binding protein	C	0	0	FPPNHGFI_03355	0	0	0	FCFHOGGE_03788	0	SER00045_04291	0	0	0	0	0	0	MEOIELNA_03378	POOABGMI_01741	NPEGBHKD_01623	SER00055_03290	0	KFCGLGAL_03258	SER00058_01874	0	0	0	0	0	SER00064_01449	0	0	0	SER00068_02541	0	SER00070_02570	0	0	SER00077_02542	0	0	0	0	0	SER00084_02574	0	0	0	0
yfcR_1	putative fimbrial-like protein YfcR	C	0	0	FPPNHGFI_00497	0	0	0	FCFHOGGE_01168	0	SER00045_01747	0	0	0	0	0	SER00051_01495	MEOIELNA_01906	POOABGMI_02283	NPEGBHKD_01970	SER00055_01125	0	0	SER00058_02212	0	0	0	0	0	SER00064_01111	0	0	0	SER00068_02202	0	SER00070_02232	0	0	SER00077_02177	0	0	0	0	0	SER00084_01763	0	0	0	0
group_9708	Transcriptional regulatory protein RcsB	C	0	0	FPPNHGFI_01536	0	0	0	FCFHOGGE_00856	0	SER00045_01071	0	0	0	0	0	SER00051_00286	MEOIELNA_00409	POOABGMI_02195	NPEGBHKD_00614	SER00055_00867	0	KFCGLGAL_00503	SER00058_01104	0	0	0	0	0	SER00064_01705	0	0	0	SER00068_00660	0	SER00070_00680	0	0	SER00077_00633	0	0	0	0	0	SER00084_02125	0	0	0	0
group_9764	hypothetical protein	C	0	0	FPPNHGFI_03326	0	0	0	FCFHOGGE_03759	0	SER00045_04263	0	0	0	0	0	SER00051_01871	MEOIELNA_03408	POOABGMI_01771	NPEGBHKD_01594	SER00055_03319	0	0	SER00058_01845	0	0	0	0	0	SER00064_01478	0	0	0	SER00068_02570	0	SER00070_02599	0	0	SER00077_02572	0	0	0	0	0	SER00084_02604	0	0	0	0
group_9765	Cytochrome b561	C	0	0	FPPNHGFI_03337	0	0	0	FCFHOGGE_03770	0	SER00045_04274	0	0	0	0	0	SER00051_01860	MEOIELNA_03397	POOABGMI_01760	NPEGBHKD_01605	SER00055_03308	0	KFCGLGAL_03276	SER00058_01856	0	0	0	0	0	SER00064_01467	0	0	0	SER00068_02559	0	SER00070_02588	0	0	SER00077_02560	0	0	0	0	0	SER00084_02592	0	0	0	0
group_10497	Inner membrane protein YedI	C	0	0	0	0	0	0	FCFHOGGE_02580	0	SER00045_04582	0	0	0	0	0	SER00051_00120	MEOIELNA_00575	POOABGMI_02030	NPEGBHKD_00454	SER00055_02636	0	KFCGLGAL_03646	SER00058_01271	0	0	0	0	0	SER00064_04530	0	0	0	SER00068_00489	0	SER00070_00514	0	0	SER00077_00466	0	0	0	0	0	SER00084_03942	0	0	0	0
comEA	putative protein	C	0	0	FPPNHGFI_02132	0	0	0	FCFHOGGE_02295	0	SER00045_03088	0	0	0	0	0	SER00051_03487	MEOIELNA_02591	POOABGMI_02759	NPEGBHKD_00172	SER00055_02342	0	0	SER00058_01603	0	0	0	0	0	SER00064_02796	0	0	0	SER00068_00170	0	SER00070_00170	0	0	SER00077_00169	0	0	0	0	0	SER00084_03104	0	0	0	0
gspH	Putative type II secretion system protein H	C	0	0	FPPNHGFI_02110	0	0	0	FCFHOGGE_02317	0	SER00045_03066	0	0	0	0	0	SER00051_03509	MEOIELNA_02613	POOABGMI_02737	NPEGBHKD_00194	0	0	KFCGLGAL_00796	SER00058_01581	0	0	0	0	0	SER00064_02773	0	0	0	SER00068_00193	0	SER00070_00192	0	0	SER00077_00191	0	0	0	0	0	SER00084_03126	0	0	0	0
cdiA2	tRNA nuclease CdiA-2	C	0	0	FPPNHGFI_02152	0	0	0	0	0	SER00045_03108	0	0	0	0	0	SER00051_03467	MEOIELNA_02571	POOABGMI_02779	NPEGBHKD_00152	SER00055_02322	0	KFCGLGAL_00838	SER00058_01623	0	0	0	0	0	0	0	0	0	SER00068_00150	0	SER00070_00150	0	0	SER00077_00149	0	0	0	0	0	SER00084_03084	0	0	0	0
higB2_1	Putative toxin HigB2	C	0	0	FPPNHGFI_03910	0	0	0	FCFHOGGE_01055	0	0	0	0	0	0	0	SER00051_01605	MEOIELNA_02018	POOABGMI_01506	NPEGBHKD_01855	SER00055_03057	0	0	SER00058_02106	0	0	0	0	0	SER00064_01218	0	0	0	SER00068_02309	0	SER00070_02339	0	0	SER00077_02292	0	0	0	0	0	SER00084_02338	0	0	0	0
group_6992	hypothetical protein	C	0	0	FPPNHGFI_01789	0	0	0	FCFHOGGE_00037	0	SER00045_00243	0	0	0	0	0	SER00051_01105	MEOIELNA_01147	POOABGMI_00728	NPEGBHKD_01486	SER00055_00048	0	KFCGLGAL_01435	SER00058_00313	0	0	0	0	0	SER00064_00348	0	0	0	SER00068_01432	0	SER00070_01600	0	0	SER00077_01416	0	0	0	0	0	SER00084_00479	0	0	0	0
group_6993	hypothetical protein	C	0	0	FPPNHGFI_01790	0	0	0	FCFHOGGE_00038	0	SER00045_00244	0	0	0	0	0	SER00051_01104	MEOIELNA_01146	POOABGMI_00727	NPEGBHKD_01485	SER00055_00049	0	KFCGLGAL_01434	SER00058_00314	0	0	0	0	0	SER00064_00347	0	0	0	SER00068_01431	0	SER00070_01599	0	0	SER00077_01415	0	0	0	0	0	SER00084_00478	0	0	0	0
dhbF_2	Dimodular nonribosomal peptide synthase	C	0	0	FPPNHGFI_01791	0	0	0	FCFHOGGE_00039	0	SER00045_00245	0	0	0	0	0	SER00051_01103	MEOIELNA_01145	POOABGMI_00726	NPEGBHKD_01484	SER00055_00050	0	KFCGLGAL_01433	SER00058_00315	0	0	0	0	0	SER00064_00346	0	0	0	SER00068_01430	0	SER00070_01598	0	0	SER00077_01414	0	0	0	0	0	SER00084_00477	0	0	0	0
group_6995	Dimodular nonribosomal peptide synthase	C	0	0	FPPNHGFI_01792	0	0	0	FCFHOGGE_00040	0	SER00045_00246	0	0	0	0	0	SER00051_01102	MEOIELNA_01144	POOABGMI_00725	NPEGBHKD_01483	SER00055_00051	0	KFCGLGAL_01432	SER00058_00316	0	0	0	0	0	SER00064_00345	0	0	0	SER00068_01429	0	SER00070_01597	0	0	SER00077_01413	0	0	0	0	0	SER00084_00476	0	0	0	0
mftR_1	Putative mycofactocin biosynthesis transcriptional regulator MftR	C	0	0	FPPNHGFI_01613	0	0	0	FCFHOGGE_03053	0	SER00045_00066	0	0	0	0	0	SER00051_01300	MEOIELNA_01322	POOABGMI_04286	NPEGBHKD_03381	SER00055_03512	0	KFCGLGAL_00888	SER00058_00119	0	0	0	0	0	SER00064_00532	0	0	0	SER00068_01619	0	SER00070_03502	0	0	SER00077_01597	0	0	0	0	0	SER00084_00677	0	0	0	0
group_9792	HTH-type transcriptional regulator PgrR	C	0	0	FPPNHGFI_04437	0	0	0	FCFHOGGE_02178	0	SER00045_03212	0	0	0	0	0	0	MEOIELNA_02471	POOABGMI_02880	NPEGBHKD_00051	SER00055_02223	0	KFCGLGAL_04432	SER00058_01722	0	0	0	0	0	SER00064_02916	0	0	0	SER00068_00051	0	SER00070_00051	0	0	SER00077_00050	0	0	0	0	0	SER00084_02985	0	0	0	0
nepI_3	Purine ribonucleoside efflux pump NepI	C	0	0	FPPNHGFI_04439	0	0	0	FCFHOGGE_02176	0	SER00045_03214	0	0	0	0	0	0	MEOIELNA_02469	POOABGMI_02882	NPEGBHKD_00049	SER00055_02221	0	KFCGLGAL_04430	SER00058_01724	0	0	0	0	0	SER00064_02918	0	0	0	SER00068_00049	0	SER00070_00049	0	0	SER00077_00048	0	0	0	0	0	SER00084_02983	0	0	0	0
group_2463	hypothetical protein	C	0	0	FPPNHGFI_00655	0	0	0	FCFHOGGE_02042	0	SER00045_02024	0	0	0	0	0	SER00051_02396	MEOIELNA_02159	POOABGMI_00997	NPEGBHKD_02516	SER00055_02090	0	KFCGLGAL_02240	SER00058_02798	0	0	0	0	0	SER00064_02548	0	0	0	SER00068_02728	0	SER00070_02075	0	0	SER00077_02729	0	0	0	0	0	SER00084_00895	0	0	0	0
sttH_2	Streptothricin hydrolase	C	0	0	FPPNHGFI_00420	0	0	0	FCFHOGGE_01244	0	SER00045_01669	0	0	0	0	0	SER00051_02932	MEOIELNA_01825	POOABGMI_02406	NPEGBHKD_02049	SER00055_01247	0	0	SER00058_02289	0	0	0	0	0	SER00064_01030	0	0	0	SER00068_02121	0	SER00070_03057	0	0	SER00077_02098	0	0	0	0	0	SER00084_01685	0	0	0	0
group_2940	Nicotinate dehydrogenase subunit A	C	0	0	FPPNHGFI_01633	0	0	0	FCFHOGGE_03073	0	SER00045_00079	0	0	0	0	0	SER00051_01280	MEOIELNA_01302	0	NPEGBHKD_03361	SER00055_03532	0	KFCGLGAL_00876	SER00058_00139	0	0	0	0	0	SER00064_00512	0	SER00066_02570	0	SER00068_01599	0	SER00070_03482	0	0	SER00077_01577	0	0	0	0	0	SER00084_00657	0	0	0	0
group_5334	HTH-type transcriptional regulator CdhR	C	0	0	FPPNHGFI_00421	0	0	0	FCFHOGGE_01243	0	SER00045_01670	0	0	0	0	0	SER00051_02931	MEOIELNA_01826	POOABGMI_02405	NPEGBHKD_02048	SER00055_01246	0	0	SER00058_02288	0	0	0	0	0	SER00064_01031	0	0	0	SER00068_02122	0	SER00070_03058	0	0	SER00077_02099	0	0	0	0	0	SER00084_01686	0	0	0	0
group_7034	hypothetical protein	C	0	0	FPPNHGFI_03847	0	0	0	FCFHOGGE_04281	0	0	0	0	0	SER00049_03829	0	SER00051_03967	MEOIELNA_03955	POOABGMI_04244	NPEGBHKD_04336	SER00055_04566	0	KFCGLGAL_03797	SER00058_04444	0	0	0	0	0	SER00064_04134	0	0	0	SER00068_04316	0	SER00070_04446	0	0	SER00077_04333	0	0	0	0	0	SER00084_03776	0	0	0	0
group_9736	hypothetical protein	C	0	0	FPPNHGFI_02118	0	0	0	FCFHOGGE_02309	0	SER00045_03074	0	0	0	0	0	SER00051_03501	MEOIELNA_02605	POOABGMI_02745	NPEGBHKD_00186	0	0	KFCGLGAL_00804	SER00058_01589	0	0	0	0	0	SER00064_02782	0	0	0	SER00068_00184	0	SER00070_00184	0	0	SER00077_00183	0	0	0	0	0	SER00084_03118	0	0	0	0
kefC_3	Glutathione-regulated potassium-efflux system protein KefC	C	0	0	FPPNHGFI_03848	0	0	0	FCFHOGGE_04282	0	0	0	0	0	SER00049_03830	0	SER00051_03966	MEOIELNA_03954	POOABGMI_04245	NPEGBHKD_04337	SER00055_04567	0	KFCGLGAL_03796	SER00058_04445	0	0	0	0	0	SER00064_04135	0	0	0	SER00068_04317	0	SER00070_04447	0	0	SER00077_04334	0	0	0	0	0	SER00084_03775	0	0	0	0
group_9781	hypothetical protein	C	0	0	FPPNHGFI_03849	0	0	0	FCFHOGGE_04283	0	0	0	0	0	SER00049_03831	0	SER00051_03965	MEOIELNA_03953	POOABGMI_04246	NPEGBHKD_04338	SER00055_04568	0	KFCGLGAL_03795	SER00058_04446	0	0	0	0	0	SER00064_04136	0	0	0	SER00068_04318	0	SER00070_04448	0	0	SER00077_04335	0	0	0	0	0	SER00084_03774	0	0	0	0
group_1999	hypothetical protein	C	0	0	FPPNHGFI_01265	0	0	0	FCFHOGGE_00583	0	SER00045_00801	0	0	0	0	0	SER00051_00555	MEOIELNA_00142	POOABGMI_00232	NPEGBHKD_00888	SER00055_00598	0	KFCGLGAL_00197	SER00058_00825	0	0	0	0	0	SER00064_01976	0	0	0	SER00068_00931	0	SER00070_00947	0	0	SER00077_00905	0	0	0	0	0	SER00084_01860	0	0	0	0
group_2049	hypothetical protein	C	0	0	FPPNHGFI_01667	0	0	0	FCFHOGGE_03107	0	SER00045_00125	0	0	0	0	0	SER00051_01242	MEOIELNA_01268	POOABGMI_00865	NPEGBHKD_03321	SER00055_03579	0	KFCGLGAL_03520	SER00058_00180	0	0	0	0	0	SER00064_00478	0	0	0	SER00068_01565	0	SER00070_03448	0	0	SER00077_01537	0	0	0	0	0	SER00084_00617	0	0	0	0
group_3510	hypothetical protein	C	0	0	FPPNHGFI_03597	0	0	0	FCFHOGGE_00283	0	SER00045_00493	0	0	0	0	0	SER00051_00856	MEOIELNA_00899	POOABGMI_00483	NPEGBHKD_01192	SER00055_00343	0	KFCGLGAL_01191	SER00058_00564	0	0	0	0	0	SER00064_00100	0	0	0	SER00068_01185	0	SER00070_01354	0	0	SER00077_01169	0	0	0	0	0	SER00084_00235	0	0	0	0
cdhR_2	HTH-type transcriptional regulator CdhR	C	0	0	FPPNHGFI_01617	0	0	0	FCFHOGGE_03057	0	0	0	0	0	0	0	SER00051_01296	MEOIELNA_01318	POOABGMI_04282	NPEGBHKD_03377	SER00055_03516	0	0	SER00058_00123	0	0	0	0	0	SER00064_00528	0	0	0	SER00068_01615	0	SER00070_03498	0	0	SER00077_01593	0	0	0	0	0	SER00084_00673	0	0	0	0
ygcS	Inner membrane metabolite transport protein YgcS	C	0	0	FPPNHGFI_01618	0	0	0	FCFHOGGE_03058	0	0	0	0	0	0	0	SER00051_01295	MEOIELNA_01317	POOABGMI_04281	NPEGBHKD_03376	SER00055_03517	0	0	SER00058_00124	0	0	0	0	0	SER00064_00527	0	0	0	SER00068_01614	0	SER00070_03497	0	0	SER00077_01592	0	0	0	0	0	SER00084_00672	0	0	0	0
yddG_2	Aromatic amino acid exporter YddG	C	0	0	FPPNHGFI_01619	0	0	0	FCFHOGGE_03059	0	0	0	0	0	0	0	SER00051_01294	MEOIELNA_01316	POOABGMI_04280	NPEGBHKD_03375	SER00055_03518	0	0	SER00058_00125	0	0	0	0	0	SER00064_00526	0	0	0	SER00068_01613	0	SER00070_03496	0	0	SER00077_01591	0	0	0	0	0	SER00084_00671	0	0	0	0
group_9715	4-hydroxy-tetrahydrodipicolinate synthase	C	0	0	FPPNHGFI_01620	0	0	0	FCFHOGGE_03060	0	0	0	0	0	0	0	SER00051_01293	MEOIELNA_01315	POOABGMI_04279	NPEGBHKD_03374	SER00055_03519	0	0	SER00058_00126	0	0	0	0	0	SER00064_00525	0	0	0	SER00068_01612	0	SER00070_03495	0	0	SER00077_01590	0	0	0	0	0	SER00084_00670	0	0	0	0
puuC_2	NADP/NAD-dependent aldehyde dehydrogenase PuuC	C	0	0	FPPNHGFI_01621	0	0	0	FCFHOGGE_03061	0	0	0	0	0	0	0	SER00051_01292	MEOIELNA_01314	POOABGMI_04278	NPEGBHKD_03373	SER00055_03520	0	0	SER00058_00127	0	0	0	0	0	SER00064_00524	0	0	0	SER00068_01611	0	SER00070_03494	0	0	SER00077_01589	0	0	0	0	0	SER00084_00669	0	0	0	0
group_9717	hypothetical protein	C	0	0	FPPNHGFI_01622	0	0	0	FCFHOGGE_03062	0	0	0	0	0	0	0	SER00051_01291	MEOIELNA_01313	POOABGMI_04277	NPEGBHKD_03372	SER00055_03521	0	0	SER00058_00128	0	0	0	0	0	SER00064_00523	0	0	0	SER00068_01610	0	SER00070_03493	0	0	SER00077_01588	0	0	0	0	0	SER00084_00668	0	0	0	0
rspR_1	HTH-type transcriptional repressor RspR	C	0	0	FPPNHGFI_01623	0	0	0	FCFHOGGE_03063	0	0	0	0	0	0	0	SER00051_01290	MEOIELNA_01312	POOABGMI_04276	NPEGBHKD_03371	SER00055_03522	0	0	SER00058_00129	0	0	0	0	0	SER00064_00522	0	0	0	SER00068_01609	0	SER00070_03492	0	0	SER00077_01587	0	0	0	0	0	SER00084_00667	0	0	0	0
group_9719	Gamma-glutamylputrescine oxidoreductase	C	0	0	FPPNHGFI_01624	0	0	0	FCFHOGGE_03064	0	0	0	0	0	0	0	SER00051_01289	MEOIELNA_01311	POOABGMI_04275	NPEGBHKD_03370	SER00055_03523	0	0	SER00058_00130	0	0	0	0	0	SER00064_00521	0	0	0	SER00068_01608	0	SER00070_03491	0	0	SER00077_01586	0	0	0	0	0	SER00084_00666	0	0	0	0
group_9802	hypothetical protein	C	0	0	FPPNHGFI_04652	CEJANKKO_01708	0	0	FCFHOGGE_02940	0	0	0	0	0	0	0	0	MEOIELNA_01436	POOABGMI_04399	NPEGBHKD_03493	0	0	0	SER00058_00004	0	0	SER00061_03236	0	0	SER00064_00645	0	0	0	SER00068_01732	0	SER00070_03616	0	0	SER00077_01710	0	0	0	0	0	SER00084_00791	0	0	0	0
group_2182	Bifunctional transcriptional activator/DNA repair enzyme AdaA	C	0	0	FPPNHGFI_01601	0	0	0	FCFHOGGE_03041	0	0	0	0	0	0	0	SER00051_01312	MEOIELNA_01334	POOABGMI_04298	NPEGBHKD_03393	0	0	0	SER00058_00107	0	0	0	0	SER00063_03444	SER00064_00544	0	0	0	SER00068_01631	0	SER00070_03514	0	0	SER00077_01609	0	0	0	0	0	SER00084_00689	0	0	0	0
group_4249	hypothetical protein	C	0	0	FPPNHGFI_02645	0	0	0	FCFHOGGE_03300	0	0	0	0	0	SER00049_03442	0	SER00051_04268	MEOIELNA_02841	POOABGMI_03061	0	SER00055_03811	0	0	SER00058_03719	0	0	0	0	0	SER00064_03368	0	0	0	SER00068_03804	0	SER00070_03731	0	0	SER00077_03610	0	0	0	0	0	SER00084_03359	0	0	0	0
group_4263	hypothetical protein	C	0	0	FPPNHGFI_03753	0	0	0	FCFHOGGE_04187	0	SER00045_04132	0	0	0	0	0	SER00051_04065	MEOIELNA_04050	POOABGMI_04147	NPEGBHKD_04242	SER00055_04474	0	KFCGLGAL_04599	SER00058_04348	0	0	0	0	0	SER00064_04040	0	0	0	SER00068_04222	0	SER00070_04352	0	0	SER00077_04237	0	0	0	0	0	SER00084_03871	0	0	0	0
smfA_3	Fimbria A protein	C	AFAEAMJJ_04658	0	FPPNHGFI_02955	0	0	0	FCFHOGGE_02693	0	0	0	0	0	0	0	SER00051_02729	MEOIELNA_03223	POOABGMI_03251	NPEGBHKD_03036	SER00055_02925	0	0	SER00058_03216	0	0	0	0	0	SER00064_03166	0	0	0	SER00068_03347	0	SER00070_03158	0	0	SER00077_03255	0	0	0	0	0	SER00084_03671	0	0	0	0
group_5342	hypothetical protein	C	0	0	FPPNHGFI_01064	0	0	0	0	0	SER00045_02439	0	0	0	0	0	SER00051_01964	MEOIELNA_04127	POOABGMI_01417	NPEGBHKD_02922	SER00055_01653	0	0	SER00058_04272	0	0	0	0	0	SER00064_04550	0	0	0	SER00068_04517	0	SER00070_01670	0	0	SER00077_03140	0	0	0	0	0	SER00084_01281	0	0	0	0
emrB_2	Multidrug export protein EmrB	C	0	0	FPPNHGFI_03832	0	0	0	FCFHOGGE_04266	0	SER00045_04044	0	0	0	0	0	SER00051_03986	MEOIELNA_03971	POOABGMI_04226	NPEGBHKD_04321	SER00055_04551	0	0	SER00058_04428	0	0	0	0	0	SER00064_04119	0	0	0	SER00068_04301	0	SER00070_04431	0	0	0	0	0	0	0	0	SER00084_03792	0	0	0	0
tycC_3	Tyrocidine synthase 3	C	0	0	FPPNHGFI_03836	0	0	0	FCFHOGGE_04270	0	SER00045_04040	0	0	0	0	0	SER00051_03982	MEOIELNA_03967	POOABGMI_04230	NPEGBHKD_04325	SER00055_04555	0	0	SER00058_04432	0	0	0	0	0	SER00064_04123	0	0	0	SER00068_04305	0	SER00070_04435	0	0	0	0	0	0	0	0	SER00084_03788	0	0	0	0
group_6979	Glycogen synthase	C	0	0	FPPNHGFI_01452	0	0	0	FCFHOGGE_00771	0	SER00045_00988	0	0	0	0	0	SER00051_00369	MEOIELNA_00326	POOABGMI_00044	NPEGBHKD_00698	SER00055_00783	0	0	SER00058_01018	0	0	0	0	0	SER00064_01789	0	0	0	SER00068_00744	0	SER00070_00763	0	0	SER00077_00717	0	0	0	0	0	SER00084_02042	0	0	0	0
wecD_2	dTDP-fucosamine acetyltransferase	C	0	0	FPPNHGFI_02594	0	0	0	FCFHOGGE_03351	0	0	0	0	0	0	0	SER00051_04217	MEOIELNA_02893	POOABGMI_03114	NPEGBHKD_03591	SER00055_03760	0	KFCGLGAL_01635	SER00058_03770	0	0	0	0	0	SER00064_03420	0	0	0	SER00068_03855	0	SER00070_03782	0	0	SER00077_03558	0	0	0	0	0	SER00084_03308	0	0	0	0
group_7043	hypothetical protein	C	0	0	FPPNHGFI_04654	0	0	0	FCFHOGGE_02938	0	0	0	0	0	0	0	0	MEOIELNA_01438	POOABGMI_04401	NPEGBHKD_03495	0	0	0	SER00058_00002	0	0	0	0	0	SER00064_00647	0	0	0	SER00068_01734	0	SER00070_03618	0	0	SER00077_01712	0	0	0	0	0	SER00084_00793	0	0	0	0
mshA	D-inositol 3-phosphate glycosyltransferase	C	0	0	FPPNHGFI_01451	0	0	0	FCFHOGGE_00770	0	SER00045_00987	0	0	0	0	0	SER00051_00370	MEOIELNA_00325	POOABGMI_00045	NPEGBHKD_00699	SER00055_00782	0	0	SER00058_01017	0	0	0	0	0	SER00064_01790	0	0	0	SER00068_00745	0	SER00070_00764	0	0	SER00077_00718	0	0	0	0	0	SER00084_02041	0	0	0	0
group_9706	hypothetical protein	C	0	0	FPPNHGFI_01456	0	0	0	FCFHOGGE_00775	0	SER00045_00992	0	0	0	0	0	SER00051_00365	MEOIELNA_00329	POOABGMI_00040	NPEGBHKD_00694	SER00055_00787	0	0	SER00058_01022	0	0	0	0	0	SER00064_01785	0	0	0	SER00068_00740	0	SER00070_00759	0	0	SER00077_00713	0	0	0	0	0	SER00084_02046	0	0	0	0
emrK_2	putative multidrug resistance protein EmrK	C	0	0	FPPNHGFI_03829	0	0	0	FCFHOGGE_04263	0	SER00045_04047	0	0	0	0	0	SER00051_03989	MEOIELNA_03974	POOABGMI_04223	NPEGBHKD_04318	SER00055_04548	0	0	SER00058_04425	0	0	0	0	0	SER00064_04116	0	0	0	SER00068_04298	0	SER00070_04428	0	0	0	0	0	0	0	0	SER00084_03795	0	0	0	0
curA_2	NADPH-dependent curcumin reductase	C	0	0	FPPNHGFI_03830	0	0	0	FCFHOGGE_04264	0	SER00045_04046	0	0	0	0	0	SER00051_03988	MEOIELNA_03973	POOABGMI_04224	NPEGBHKD_04319	SER00055_04549	0	0	SER00058_04426	0	0	0	0	0	SER00064_04117	0	0	0	SER00068_04299	0	SER00070_04429	0	0	0	0	0	0	0	0	SER00084_03794	0	0	0	0
group_9778	hypothetical protein	C	0	0	FPPNHGFI_03831	0	0	0	FCFHOGGE_04265	0	SER00045_04045	0	0	0	0	0	SER00051_03987	MEOIELNA_03972	POOABGMI_04225	NPEGBHKD_04320	SER00055_04550	0	0	SER00058_04427	0	0	0	0	0	SER00064_04118	0	0	0	SER00068_04300	0	SER00070_04430	0	0	0	0	0	0	0	0	SER00084_03793	0	0	0	0
group_1065	hypothetical protein	C	0	0	0	0	0	0	FCFHOGGE_02181	0	SER00045_03209	0	0	0	0	0	0	0	POOABGMI_02877	NPEGBHKD_00054	SER00055_02226	0	KFCGLGAL_04435	SER00058_01719	0	0	0	0	0	SER00064_02913	0	0	0	SER00068_00054	0	SER00070_00054	0	0	SER00077_00053	0	0	0	0	0	SER00084_02988	0	0	0	0
group_2752	Glycine betaine uptake system ATP-binding protein YehX	C	0	0	FPPNHGFI_04085	0	0	0	FCFHOGGE_00922	0	SER00045_01131	0	0	0	0	0	0	MEOIELNA_00475	POOABGMI_02129	NPEGBHKD_00549	SER00055_00932	0	KFCGLGAL_03743	SER00058_01170	0	0	0	0	0	0	0	0	0	0	0	SER00070_00615	0	0	SER00077_00567	0	0	0	0	0	0	0	0	0	0
group_3469	hypothetical protein	C	0	0	FPPNHGFI_00341	0	0	0	FCFHOGGE_01324	0	SER00045_01587	0	0	0	0	0	SER00051_03010	MEOIELNA_01746	0	NPEGBHKD_02127	SER00055_01325	0	KFCGLGAL_02771	SER00058_02368	0	0	0	0	0	0	0	0	0	0	0	SER00070_02978	0	0	0	0	0	0	0	0	SER00084_01606	0	0	0	0
ppsE	Phthiocerol synthesis polyketide synthase type I PpsE	C	0	0	FPPNHGFI_03834	0	0	0	FCFHOGGE_04268	0	SER00045_04042	0	0	0	0	0	SER00051_03984	MEOIELNA_03969	POOABGMI_04228	NPEGBHKD_04323	SER00055_04553	0	0	SER00058_04430	0	0	0	0	0	SER00064_04121	0	0	0	SER00068_04303	0	SER00070_04433	0	0	0	0	0	0	0	0	SER00084_03790	0	0	0	0
group_601	Protein UmuC	C	0	0	FPPNHGFI_00422	0	0	0	FCFHOGGE_01242	0	SER00045_01671	0	0	0	0	0	SER00051_02930	MEOIELNA_01827	POOABGMI_02404	NPEGBHKD_02047	SER00055_01245	0	0	SER00058_02287	0	0	0	0	0	SER00064_01032	0	0	0	SER00068_02123	0	SER00070_03059	0	0	SER00077_02100	0	0	0	0	0	SER00084_01687	0	0	0	0
group_7332	hypothetical protein	C	0	0	0	0	0	0	FCFHOGGE_00036	0	SER00045_00242	0	0	0	0	0	SER00051_01106	MEOIELNA_01148	0	NPEGBHKD_01487	SER00055_00047	0	KFCGLGAL_01436	SER00058_00312	0	0	0	0	0	SER00064_00349	0	0	0	SER00068_01433	0	SER00070_01601	0	0	SER00077_01417	0	0	0	0	0	SER00084_00480	0	0	0	0
group_7350	Chitinase D	C	0	0	FPPNHGFI_01974	0	0	0	0	0	SER00045_02928	0	0	0	0	0	SER00051_03637	MEOIELNA_00712	POOABGMI_01893	NPEGBHKD_00317	SER00055_02500	0	0	SER00058_01408	0	0	0	0	0	SER00064_04318	0	0	0	SER00068_00353	0	SER00070_00378	0	0	0	0	0	0	0	0	SER00084_04080	0	0	0	0
group_9760	hypothetical protein	C	0	0	FPPNHGFI_03312	0	0	0	FCFHOGGE_03745	0	0	0	0	0	0	0	SER00051_01885	MEOIELNA_03422	POOABGMI_01780	NPEGBHKD_01580	SER00055_03333	0	0	SER00058_01831	0	0	0	0	0	SER00064_01492	0	0	0	SER00068_02584	0	SER00070_02613	0	0	SER00077_02586	0	0	0	0	0	SER00084_02618	0	0	0	0
group_9779	Linear gramicidin synthase subunit B	C	0	0	FPPNHGFI_03833	0	0	0	FCFHOGGE_04267	0	SER00045_04043	0	0	0	0	0	SER00051_03985	MEOIELNA_03970	POOABGMI_04227	NPEGBHKD_04322	SER00055_04552	0	0	SER00058_04429	0	0	0	0	0	SER00064_04120	0	0	0	SER00068_04302	0	SER00070_04432	0	0	0	0	0	0	0	0	SER00084_03791	0	0	0	0
group_2928	hypothetical protein	C	0	0	FPPNHGFI_00491	0	0	0	FCFHOGGE_01174	0	SER00045_01741	0	0	0	0	0	SER00051_01489	MEOIELNA_01900	POOABGMI_02289	0	SER00055_01131	0	KFCGLGAL_04034	SER00058_02218	0	0	0	0	0	SER00064_01105	0	0	0	SER00068_02196	0	SER00070_02226	0	0	0	0	0	0	0	0	SER00084_01757	0	0	0	0
group_5402	Tyrocidine synthase 3	C	0	0	FPPNHGFI_03835	0	0	0	FCFHOGGE_04269	0	SER00045_04041	0	0	0	0	0	SER00051_03983	0	POOABGMI_04229	NPEGBHKD_04324	SER00055_04554	0	0	SER00058_04431	0	0	0	0	0	SER00064_04122	0	0	0	SER00068_04304	0	SER00070_04434	0	0	0	0	0	0	0	0	SER00084_03789	0	0	0	0
group_5623	hypothetical protein	C	0	0	0	0	0	0	FCFHOGGE_03108	0	0	0	0	0	0	0	SER00051_01241	MEOIELNA_01267	POOABGMI_00864	NPEGBHKD_03320	SER00055_03580	0	KFCGLGAL_03521	SER00058_00181	0	0	0	0	0	SER00064_00477	0	0	0	SER00068_01564	0	0	0	0	SER00077_01536	0	0	0	0	0	SER00084_00616	0	0	0	0
lgrD_4	Linear gramicidin synthase subunit D	C	0	0	FPPNHGFI_00925	0	0	0	0	0	SER00045_02293	0	0	0	0	0	SER00051_02105	MEOIELNA_04638	0	0	SER00055_01793	0	KFCGLGAL_02044	SER00058_04129	0	0	0	0	0	SER00064_02270	0	0	0	SER00068_03006	0	SER00070_01812	0	0	0	0	0	0	0	0	SER00084_01140	0	0	0	0
group_9803	hypothetical protein	C	0	0	FPPNHGFI_04653	0	0	0	FCFHOGGE_02939	0	0	0	0	0	0	0	0	MEOIELNA_01437	POOABGMI_04400	NPEGBHKD_03494	0	0	0	SER00058_00003	0	0	SER00061_03235	0	0	SER00064_00646	0	0	0	SER00068_01733	0	SER00070_03617	0	0	SER00077_01711	0	0	0	0	0	SER00084_00792	0	0	0	0
yfmJ	Putative NADP-dependent oxidoreductase YfmJ	C	0	0	FPPNHGFI_00766	0	0	0	0	0	SER00045_02136	0	0	0	0	0	SER00051_02285	MEOIELNA_02270	POOABGMI_01108	NPEGBHKD_02626	SER00055_01979	0	KFCGLGAL_02350	SER00058_02909	0	0	0	0	0	SER00064_02437	0	0	0	SER00068_02839	0	0	0	0	SER00077_02840	0	0	0	0	0	SER00084_01005	0	0	0	0
rhlG	Rhamnolipids biosynthesis 3-oxoacyl-[acyl-carrier-protein] reductase	C	0	0	FPPNHGFI_00765	0	0	0	0	0	SER00045_02135	0	0	0	0	0	SER00051_02286	MEOIELNA_02269	POOABGMI_01107	NPEGBHKD_02625	SER00055_01980	0	KFCGLGAL_02349	SER00058_02908	0	0	0	0	0	SER00064_02438	0	0	0	SER00068_02838	0	0	0	0	SER00077_02839	0	0	0	0	0	SER00084_01004	0	0	0	0
group_3020	hypothetical protein	C	0	0	0	0	0	0	FCFHOGGE_00022	0	SER00045_00228	0	0	0	0	0	SER00051_01120	0	POOABGMI_00742	NPEGBHKD_01501	SER00055_00033	0	KFCGLGAL_01450	SER00058_00298	0	0	0	0	0	0	0	0	0	0	0	SER00070_01615	0	0	SER00077_01431	0	0	0	0	0	SER00084_00494	0	0	0	0
group_3425	Diguanylate cyclase DgcN	C	0	0	FPPNHGFI_00761	0	0	0	0	0	0	0	0	0	0	0	SER00051_02290	MEOIELNA_02265	POOABGMI_01103	NPEGBHKD_02621	SER00055_01984	0	KFCGLGAL_02345	SER00058_02904	0	0	0	0	0	SER00064_02442	0	0	0	SER00068_02834	0	0	0	0	SER00077_02835	0	0	0	0	0	SER00084_01000	0	0	0	0
group_5384	hypothetical protein	C	0	0	FPPNHGFI_02952	0	0	0	FCFHOGGE_02696	0	0	0	0	0	0	0	SER00051_02732	MEOIELNA_03220	POOABGMI_03254	NPEGBHKD_03039	SER00055_02922	0	0	SER00058_03213	0	0	0	0	0	SER00064_03163	0	0	0	SER00068_03344	0	SER00070_03161	0	0	SER00077_03258	0	0	0	0	0	SER00084_03668	0	0	0	0
papH_2	PAP fimbrial minor pilin protein	C	0	0	FPPNHGFI_02956	0	0	0	FCFHOGGE_02692	0	0	0	0	0	0	0	SER00051_02728	MEOIELNA_03224	POOABGMI_03250	NPEGBHKD_03035	SER00055_02926	0	0	SER00058_03217	0	0	0	0	0	SER00064_03167	0	0	0	SER00068_03348	0	SER00070_03157	0	0	SER00077_03254	0	0	0	0	0	SER00084_03672	0	0	0	0
yfcP_3	putative fimbrial-like protein YfcP	C	0	0	FPPNHGFI_02963	0	0	0	FCFHOGGE_02685	0	0	0	0	0	0	0	SER00051_02721	MEOIELNA_03231	POOABGMI_03243	NPEGBHKD_03028	SER00055_02933	0	0	SER00058_03224	0	0	0	0	0	SER00064_03174	0	0	0	SER00068_03355	0	SER00070_03150	0	0	SER00077_03247	0	0	0	0	0	SER00084_03679	0	0	0	0
group_6942	hypothetical protein	C	0	0	FPPNHGFI_00550	0	0	0	FCFHOGGE_01115	0	SER00045_01796	0	0	0	0	0	SER00051_01548	MEOIELNA_01956	POOABGMI_01449	NPEGBHKD_01920	0	0	KFCGLGAL_04778	SER00058_02162	0	0	0	0	0	SER00064_01161	0	0	0	SER00068_02252	0	SER00070_02282	0	0	SER00077_02227	0	0	0	0	0	SER00084_02281	0	0	0	0
group_6982	hypothetical protein	C	0	0	FPPNHGFI_01457	0	0	0	FCFHOGGE_00776	0	SER00045_00993	0	0	0	0	0	0	MEOIELNA_00330	POOABGMI_00039	NPEGBHKD_00693	SER00055_00788	0	0	SER00058_01023	0	0	0	0	0	SER00064_01784	0	0	0	SER00068_00739	0	SER00070_00758	0	0	SER00077_00712	0	0	0	0	0	SER00084_02047	0	0	0	0
group_7017	Outer membrane usher protein PapC	C	0	0	FPPNHGFI_02957	0	0	0	FCFHOGGE_02691	0	0	0	0	0	0	0	SER00051_02727	MEOIELNA_03225	POOABGMI_03249	NPEGBHKD_03034	SER00055_02927	0	0	SER00058_03218	0	0	0	0	0	SER00064_03168	0	0	0	SER00068_03349	0	SER00070_03156	0	0	SER00077_03253	0	0	0	0	0	SER00084_03673	0	0	0	0
fimA	Type-1 fimbrial protein, A chain	C	0	0	FPPNHGFI_02960	0	0	0	FCFHOGGE_02688	0	0	0	0	0	0	0	SER00051_02724	MEOIELNA_03228	POOABGMI_03246	NPEGBHKD_03031	SER00055_02930	0	0	SER00058_03221	0	0	0	0	0	SER00064_03171	0	0	0	SER00068_03352	0	SER00070_03153	0	0	SER00077_03250	0	0	0	0	0	SER00084_03676	0	0	0	0
group_7019	hypothetical protein	C	0	0	FPPNHGFI_02964	0	0	0	FCFHOGGE_02684	0	0	0	0	0	0	0	SER00051_02720	MEOIELNA_03232	POOABGMI_03242	NPEGBHKD_03027	SER00055_02934	0	0	SER00058_03225	0	0	0	0	0	SER00064_03175	0	0	0	SER00068_03356	0	SER00070_03149	0	0	SER00077_03246	0	0	0	0	0	SER00084_03680	0	0	0	0
yfcS_3	putative fimbrial chaperone YfcS	C	0	0	FPPNHGFI_02959	0	0	0	FCFHOGGE_02689	0	0	0	0	0	0	0	SER00051_02725	MEOIELNA_03227	POOABGMI_03247	NPEGBHKD_03032	SER00055_02929	0	0	SER00058_03220	0	0	0	0	0	SER00064_03170	0	0	0	SER00068_03351	0	SER00070_03154	0	0	SER00077_03251	0	0	0	0	0	SER00084_03675	0	0	0	0
yfcR_2	putative fimbrial-like protein YfcR	C	0	0	FPPNHGFI_02961	0	0	0	FCFHOGGE_02687	0	0	0	0	0	0	0	SER00051_02723	MEOIELNA_03229	POOABGMI_03245	NPEGBHKD_03030	SER00055_02931	0	0	SER00058_03222	0	0	0	0	0	SER00064_03172	0	0	0	SER00068_03353	0	SER00070_03152	0	0	SER00077_03249	0	0	0	0	0	SER00084_03677	0	0	0	0
group_9749	putative fimbrial-like protein YfcQ	C	0	0	FPPNHGFI_02962	0	0	0	FCFHOGGE_02686	0	0	0	0	0	0	0	SER00051_02722	MEOIELNA_03230	POOABGMI_03244	NPEGBHKD_03029	SER00055_02932	0	0	SER00058_03223	0	0	0	0	0	SER00064_03173	0	0	0	SER00068_03354	0	SER00070_03151	0	0	SER00077_03248	0	0	0	0	0	SER00084_03678	0	0	0	0
group_9783	Outer membrane pore protein E	C	0	0	FPPNHGFI_03884	0	0	0	FCFHOGGE_01082	0	SER00045_01829	0	0	0	0	0	SER00051_01581	MEOIELNA_01991	POOABGMI_01482	NPEGBHKD_01882	SER00055_03033	0	0	SER00058_02130	0	0	0	0	0	0	0	0	0	0	0	SER00070_02315	0	0	SER00077_02262	0	0	0	0	0	SER00084_02314	0	0	0	0
group_4250	hypothetical protein	C	0	0	FPPNHGFI_02958	0	0	0	FCFHOGGE_02690	0	0	0	0	0	0	0	SER00051_02726	0	POOABGMI_03248	NPEGBHKD_03033	SER00055_02928	0	0	SER00058_03219	0	0	0	0	0	SER00064_03169	0	0	0	SER00068_03350	0	SER00070_03155	0	0	SER00077_03252	0	0	0	0	0	SER00084_03674	0	0	0	0
group_6943	hypothetical protein	C	0	0	FPPNHGFI_00642	0	0	0	FCFHOGGE_02055	0	0	0	0	0	0	0	SER00051_02409	MEOIELNA_02146	POOABGMI_00984	NPEGBHKD_02503	0	0	0	SER00058_02785	0	0	0	0	0	SER00064_02561	0	0	0	SER00068_02715	0	SER00070_02088	0	0	SER00077_02716	0	0	0	0	0	SER00084_00882	0	0	0	0
group_2161	hypothetical protein	D	AFAEAMJJ_00433	0	0	CEJANKKO_00907	0	0	0	0	0	0	0	0	SER00049_03930	SER00050_00882	0	0	0	0	0	0	0	0	SER00059_01001	SER00060_00189	SER00061_01452	0	0	0	SER00065_03360	0	SER00067_00016	0	0	0	FAHLPAOJ_01696	0	0	0	GAECANAC_02902	0	SER00082_01584	0	0	SER00085_04226	0	0	SER00089_00447
group_3191	hypothetical protein	D	0	SER00035_01390	0	CEJANKKO_02375	0	SER00042_04215	0	0	0	0	0	SER00048_04381	SER00049_04296	0	0	0	0	0	0	SER00056_01653	0	0	SER00059_04078	SER00060_03602	SER00061_00706	SER00062_02588	0	0	0	0	0	0	FEMKPHGD_01393	0	0	0	0	0	GAECANAC_02093	0	SER00082_03116	SER00083_01849	0	0	SER00086_03919	HIKMNIIA_00048	SER00089_02243
group_6827	Toxin GhoT	D	0	SER00035_01813	0	CEJANKKO_01807	0	SER00042_00239	0	0	0	0	0	SER00048_02227	SER00049_00389	0	0	0	0	0	0	SER00056_00471	0	0	SER00059_00450	SER00060_01697	SER00061_02641	SER00062_01122	0	0	0	0	0	0	FEMKPHGD_01909	0	0	0	0	0	GAECANAC_00807	0	SER00082_04704	0	0	0	SER00086_00243	HIKMNIIA_02393	SER00089_00999
cycA_2	D-serine/D-alanine/glycine transporter	D	0	SER00035_02078	0	CEJANKKO_01546	0	SER00042_03601	0	0	0	0	0	SER00048_01946	SER00049_00117	0	0	0	0	0	0	SER00056_00734	0	0	SER00059_00715	SER00060_01972	SER00061_03395	SER00062_00853	0	0	0	0	0	0	FEMKPHGD_02257	0	0	0	0	0	GAECANAC_01066	0	SER00082_01105	0	0	0	SER00086_03796	HIKMNIIA_03370	SER00089_00733
fdhL	Fructose dehydrogenase large subunit	D	0	SER00035_04205	0	CEJANKKO_04136	0	SER00042_02938	0	0	0	0	0	SER00048_03775	SER00049_03199	0	0	0	0	0	0	SER00056_03203	0	0	SER00059_03859	SER00060_03953	SER00061_03774	SER00062_04030	0	0	0	0	0	0	FEMKPHGD_04195	0	0	0	0	0	GAECANAC_04152	0	SER00082_04045	0	0	0	SER00086_03358	HIKMNIIA_04252	SER00089_04155
outS	Lipoprotein OutS	D	0	SER00035_01446	0	CEJANKKO_00210	0	SER00042_00605	0	0	0	0	0	SER00048_02670	SER00049_03658	0	0	0	0	0	0	SER00056_00105	0	0	SER00059_00099	SER00060_01315	SER00061_03092	SER00062_01482	0	0	0	0	0	0	FEMKPHGD_01503	0	0	0	0	0	GAECANAC_00456	0	SER00082_03261	0	0	0	SER00086_04316	HIKMNIIA_02032	SER00089_01350
group_3450	2-ketogluconate reductase	D	0	SER00035_04202	0	CEJANKKO_04139	0	SER00042_02941	0	0	0	0	0	SER00048_03778	SER00049_03202	0	0	0	0	0	0	SER00056_03206	0	0	SER00059_03856	SER00060_03956	SER00061_03777	SER00062_04027	0	0	0	0	0	0	FEMKPHGD_04198	0	0	0	0	0	GAECANAC_04155	0	SER00082_04048	0	0	0	SER00086_03361	HIKMNIIA_04255	SER00089_04158
group_4195	Fructose dehydrogenase cytochrome subunit	D	0	SER00035_04206	0	CEJANKKO_04135	0	SER00042_02937	0	0	0	0	0	SER00048_03774	SER00049_03198	0	0	0	0	0	0	SER00056_03202	0	0	SER00059_03860	SER00060_03952	SER00061_03773	SER00062_04031	0	0	0	0	0	0	FEMKPHGD_04194	0	0	0	0	0	GAECANAC_04151	0	SER00082_04044	0	0	0	SER00086_03357	HIKMNIIA_04251	SER00089_04154
group_4386	Putative tartrate transporter	D	0	SER00035_04201	0	CEJANKKO_04140	0	SER00042_02942	0	0	0	0	0	SER00048_03779	SER00049_03203	0	0	0	0	0	0	SER00056_03207	0	0	SER00059_03855	SER00060_03957	SER00061_03778	SER00062_04026	0	0	0	0	0	0	FEMKPHGD_04199	0	0	0	0	0	GAECANAC_04156	0	SER00082_04049	0	0	0	SER00086_03362	HIKMNIIA_04256	SER00089_04159
tabA_1	Toxin-antitoxin biofilm protein TabA	D	0	SER00035_04203	0	CEJANKKO_04138	0	SER00042_02940	0	0	0	0	0	SER00048_03777	SER00049_03201	0	0	0	0	0	0	SER00056_03205	0	0	SER00059_03857	SER00060_03955	SER00061_03776	SER00062_04028	0	0	0	0	0	0	FEMKPHGD_04197	0	0	0	0	0	GAECANAC_04154	0	SER00082_04047	0	0	0	SER00086_03360	HIKMNIIA_04254	SER00089_04157
gntR_2	HTH-type transcriptional regulator GntR	D	0	SER00035_04207	0	CEJANKKO_04134	0	SER00042_02936	0	0	0	0	0	SER00048_03773	SER00049_03197	0	0	0	0	0	0	SER00056_03201	0	0	SER00059_03861	SER00060_03951	SER00061_03772	SER00062_04032	0	0	0	0	0	0	FEMKPHGD_04193	0	0	0	0	0	GAECANAC_04150	0	SER00082_04043	0	0	0	SER00086_03356	HIKMNIIA_04250	SER00089_04153
group_3525	hypothetical protein	D	0	0	0	CEJANKKO_01257	SER00041_03097	0	0	0	0	SER00046_00419	SER00047_02369	0	SER00049_00946	0	0	0	0	0	0	0	0	0	SER00059_02186	SER00060_00549	SER00061_04188	0	SER00063_00240	0	0	SER00066_01828	0	0	0	0	0	0	0	SER00079_03900	GAECANAC_01271	0	SER00082_03776	0	0	0	0	0	SER00089_00040
group_3528	HTH-type transcriptional regulator DmlR	D	0	SER00035_02161	0	CEJANKKO_01484	0	SER00042_03511	0	0	0	0	0	SER00048_01869	SER00049_00042	0	0	0	0	0	0	SER00056_00817	0	0	SER00059_00786	SER00060_02051	SER00061_01667	SER00062_00781	0	0	0	0	0	0	FEMKPHGD_02332	0	0	0	0	0	GAECANAC_01144	0	SER00082_01190	0	0	0	SER00086_03708	HIKMNIIA_03287	SER00089_00662
group_4134	Threonine efflux protein	D	0	SER00035_00547	0	CEJANKKO_01259	0	SER00042_03072	0	0	0	0	0	SER00048_00716	SER00049_00948	0	0	0	0	0	0	SER00056_03665	0	0	SER00059_02184	SER00060_00551	SER00061_04186	SER00062_00192	SER00063_00242	0	0	0	0	0	FEMKPHGD_00544	0	0	0	0	0	GAECANAC_01273	0	SER00082_03778	0	0	0	SER00086_03658	HIKMNIIA_00896	SER00089_00038
group_5220	HTH-type transcriptional regulator TrpI	D	0	SER00035_00546	0	CEJANKKO_01258	0	SER00042_03073	0	0	0	0	0	SER00048_00717	SER00049_00947	0	0	0	0	0	0	SER00056_03664	0	0	SER00059_02185	SER00060_00550	SER00061_04187	SER00062_00193	SER00063_00241	0	0	0	0	0	FEMKPHGD_00543	0	0	0	0	0	GAECANAC_01272	0	SER00082_03777	0	0	0	SER00086_03659	HIKMNIIA_00897	SER00089_00039
group_1257	L-2,4-diaminobutyrate decarboxylase	D	0	SER00035_01498	0	CEJANKKO_00158	0	SER00042_00553	0	0	0	0	0	SER00048_02722	SER00049_00697	0	0	0	0	0	0	SER00056_00157	0	0	SER00059_00151	SER00060_01362	SER00061_03144	SER00062_01430	0	0	0	0	0	0	FEMKPHGD_01555	0	0	0	0	0	GAECANAC_00513	0	SER00082_02421	0	0	0	SER00086_04264	HIKMNIIA_02084	SER00089_01298
mnmC_2	tRNA 5-methylaminomethyl-2-thiouridine biosynthesis bifunctional protein MnmC	D	0	SER00035_03171	0	CEJANKKO_00287	0	SER00042_00645	0	0	0	0	0	SER00048_01814	SER00049_03622	0	0	0	0	0	0	SER00056_04755	0	0	SER00059_00028	SER00060_01275	SER00061_03018	SER00062_01522	0	0	0	0	0	0	FEMKPHGD_01468	0	0	0	0	0	GAECANAC_00420	0	SER00082_04606	0	0	0	SER00086_04376	HIKMNIIA_01921	SER00089_01421
fdhS	Fructose dehydrogenase small subunit	D	0	SER00035_04204	0	CEJANKKO_04137	0	SER00042_02939	0	0	0	0	0	SER00048_03776	SER00049_03200	0	0	0	0	0	0	SER00056_03204	0	0	SER00059_03858	SER00060_03954	SER00061_03775	SER00062_04029	0	0	0	0	0	0	FEMKPHGD_04196	0	0	0	0	0	GAECANAC_04153	0	SER00082_04046	0	0	0	SER00086_03359	HIKMNIIA_04253	SER00089_04156
group_5218	HTH-type transcriptional regulator DmlR	D	0	SER00035_00406	0	CEJANKKO_01125	0	SER00042_03257	0	0	0	0	0	SER00048_00899	SER00049_00812	0	0	0	0	0	0	SER00056_03523	0	0	SER00059_02317	SER00060_00416	SER00061_01234	SER00062_00333	0	0	0	0	0	0	FEMKPHGD_00403	0	0	0	0	0	GAECANAC_02699	0	SER00082_03656	0	0	0	SER00086_00967	HIKMNIIA_02463	SER00089_00171
dmoA	Dimethyl-sulfide monooxygenase	D	0	SER00035_03172	0	CEJANKKO_00285	0	SER00042_00644	0	0	0	0	0	SER00048_01815	SER00049_03623	0	0	0	0	0	0	SER00056_04754	0	0	SER00059_00029	SER00060_01276	SER00061_03019	SER00062_01521	0	0	0	0	0	0	FEMKPHGD_01469	0	0	0	0	0	GAECANAC_00421	0	SER00082_04607	0	0	0	SER00086_04375	HIKMNIIA_01922	SER00089_01420
group_5282	Methionine import ATP-binding protein MetN	D	0	SER00035_03173	0	CEJANKKO_00284	0	SER00042_00643	0	0	0	0	0	SER00048_01816	SER00049_03624	0	0	0	0	0	0	SER00056_04753	0	0	SER00059_00030	SER00060_01277	SER00061_03020	SER00062_01520	0	0	0	0	0	0	FEMKPHGD_01470	0	0	0	0	0	GAECANAC_00422	0	SER00082_04608	0	0	0	SER00086_04374	HIKMNIIA_01923	SER00089_01419
group_6826	hypothetical protein	D	0	SER00035_01805	0	CEJANKKO_01814	0	SER00042_00247	0	0	0	0	0	SER00048_02236	SER00049_00397	0	0	0	0	0	0	SER00056_00462	0	0	SER00059_00442	SER00060_01689	SER00061_02633	SER00062_01130	0	0	0	0	0	0	FEMKPHGD_01901	0	0	0	0	0	GAECANAC_00799	0	0	0	0	0	SER00086_00251	HIKMNIIA_02385	SER00089_01007
metI_1	D-methionine transport system permease protein MetI	D	0	SER00035_03174	0	CEJANKKO_00283	0	SER00042_00642	0	0	0	0	0	SER00048_01817	SER00049_03625	0	0	0	0	0	0	SER00056_04752	0	0	SER00059_00031	SER00060_01278	SER00061_03021	SER00062_01519	0	0	0	0	0	0	FEMKPHGD_01471	0	0	0	0	0	GAECANAC_00423	0	SER00082_04609	0	0	0	SER00086_04373	HIKMNIIA_01924	SER00089_01418
group_6878	D-methionine-binding lipoprotein MetQ	D	0	SER00035_03175	0	CEJANKKO_00282	0	SER00042_00641	0	0	0	0	0	SER00048_01818	SER00049_03626	0	0	0	0	0	0	SER00056_04751	0	0	SER00059_00032	SER00060_01279	SER00061_03022	SER00062_01518	0	0	0	0	0	0	FEMKPHGD_01472	0	0	0	0	0	GAECANAC_00424	0	SER00082_04610	0	0	0	SER00086_04372	HIKMNIIA_01925	SER00089_01417
group_6879	Inner membrane metabolite transport protein YgcS	D	0	SER00035_03176	0	CEJANKKO_00281	0	SER00042_00640	0	0	0	0	0	SER00048_01819	SER00049_03627	0	0	0	0	0	0	SER00056_04750	0	0	SER00059_00033	SER00060_01280	SER00061_03023	SER00062_01517	0	0	0	0	0	0	FEMKPHGD_01473	0	0	0	0	0	GAECANAC_00425	0	SER00082_04611	0	0	0	SER00086_04371	HIKMNIIA_01926	SER00089_01416
soxC	Dibenzothiophene desulfurization enzyme C	D	0	SER00035_03177	0	CEJANKKO_00280	0	SER00042_00639	0	0	0	0	0	SER00048_01820	SER00049_03628	0	0	0	0	0	0	SER00056_04749	0	0	SER00059_00034	SER00060_01281	SER00061_03024	SER00062_01516	0	0	0	0	0	0	FEMKPHGD_01474	0	0	0	0	0	GAECANAC_00426	0	SER00082_04212	0	0	0	SER00086_04370	HIKMNIIA_01927	SER00089_01415
zraR	Transcriptional regulatory protein ZraR	D	0	SER00035_03169	0	CEJANKKO_00289	0	SER00042_00647	0	0	0	0	0	SER00048_01812	SER00049_03620	0	0	0	0	0	0	SER00056_04757	0	0	SER00059_00026	SER00060_01273	SER00061_03016	SER00062_01524	0	0	0	0	0	0	FEMKPHGD_01466	0	0	0	0	0	GAECANAC_00418	0	SER00082_04604	0	0	0	SER00086_04378	HIKMNIIA_01919	SER00089_01423
group_5272	hypothetical protein	D	0	SER00035_03034	0	CEJANKKO_00418	0	SER00042_00777	0	0	0	0	0	SER00048_01725	SER00049_03545	0	0	0	0	0	0	SER00056_00023	0	0	SER00059_04483	0	SER00061_02367	SER00062_01623	0	0	SER00065_04471	0	0	0	FEMKPHGD_03743	0	0	0	0	0	GAECANAC_00336	0	SER00082_03231	0	0	0	SER00086_02018	HIKMNIIA_01835	SER00089_04556
group_1258	ComE operon protein 3	D	0	0	0	CEJANKKO_01324	SER00041_03166	0	0	0	0	SER00046_00347	SER00047_04144	0	SER00049_01019	0	0	0	0	0	0	0	0	0	SER00059_01068	SER00060_00623	SER00061_04048	0	SER00063_00313	0	0	SER00066_01757	0	0	0	0	0	0	0	SER00079_04091	GAECANAC_01345	0	SER00082_03843	0	0	0	0	0	SER00089_01483
group_320	Proline/betaine transporter	D	0	SER00035_03942	0	CEJANKKO_03674	0	0	0	0	SER00045_03353	0	0	SER00048_04040	SER00049_02745	0	0	0	0	NPEGBHKD_03831	0	SER00056_02692	KFCGLGAL_01809	0	SER00059_03148	SER00060_04071	SER00061_03518	SER00062_03405	0	0	0	0	0	0	FEMKPHGD_03884	0	0	0	SER00077_03798	0	GAECANAC_03705	0	SER00082_03736	0	0	0	0	HIKMNIIA_04047	SER00089_03324
group_4541	hypothetical protein	D	0	SER00035_03168	0	CEJANKKO_00290	0	SER00042_00648	0	0	0	0	0	SER00048_01811	SER00049_03619	0	0	0	0	0	0	SER00056_04770	0	0	SER00059_00025	SER00060_01272	SER00061_03015	SER00062_01537	0	0	0	0	0	0	FEMKPHGD_01465	0	0	0	0	0	GAECANAC_00417	0	0	0	0	0	SER00086_04391	HIKMNIIA_01918	SER00089_01424
gsiB_2	Glutathione-binding protein GsiB	D	0	SER00035_03163	0	CEJANKKO_00295	0	SER00042_00653	0	0	0	0	0	SER00048_01806	SER00049_03614	0	0	0	0	0	0	SER00056_04775	0	0	SER00059_00020	SER00060_01267	SER00061_03010	SER00062_01542	0	0	0	0	0	0	FEMKPHGD_01460	0	0	0	0	0	GAECANAC_00412	0	0	0	0	0	SER00086_04396	HIKMNIIA_01913	SER00089_01429
nikB	Nickel transport system permease protein NikB	D	0	SER00035_03164	0	CEJANKKO_00294	0	SER00042_00652	0	0	0	0	0	SER00048_01807	SER00049_03615	0	0	0	0	0	0	SER00056_04774	0	0	SER00059_00021	SER00060_01268	SER00061_03011	SER00062_01541	0	0	0	0	0	0	FEMKPHGD_01461	0	0	0	0	0	GAECANAC_00413	0	0	0	0	0	SER00086_04395	HIKMNIIA_01914	SER00089_01428
ddpC_2	putative D,D-dipeptide transport system permease protein DdpC	D	0	SER00035_03165	0	CEJANKKO_00293	0	SER00042_00651	0	0	0	0	0	SER00048_01808	SER00049_03616	0	0	0	0	0	0	SER00056_04773	0	0	SER00059_00022	SER00060_01269	SER00061_03012	SER00062_01540	0	0	0	0	0	0	FEMKPHGD_01462	0	0	0	0	0	GAECANAC_00414	0	0	0	0	0	SER00086_04394	HIKMNIIA_01915	SER00089_01427
gsiA_2	Glutathione import ATP-binding protein GsiA	D	0	SER00035_03166	0	CEJANKKO_00292	0	SER00042_00650	0	0	0	0	0	SER00048_01809	SER00049_03617	0	0	0	0	0	0	SER00056_04772	0	0	SER00059_00023	SER00060_01270	SER00061_03013	SER00062_01539	0	0	0	0	0	0	FEMKPHGD_01463	0	0	0	0	0	GAECANAC_00415	0	0	0	0	0	SER00086_04393	HIKMNIIA_01916	SER00089_01426
group_2372	hypothetical protein	D	AFAEAMJJ_04505	SER00035_03513	0	CEJANKKO_02731	0	SER00042_01851	0	0	0	0	0	SER00048_02328	SER00049_02222	0	0	0	0	0	0	0	0	0	0	SER00060_02677	SER00061_01738	SER00062_04429	0	0	0	0	0	0	FEMKPHGD_03022	0	0	0	0	0	GAECANAC_03179	0	0	0	0	0	SER00086_04650	HIKMNIIA_02956	0
higB-1	Toxin HigB-1	D	AFAEAMJJ_03199	0	0	CEJANKKO_02623	0	0	0	MLNEOOPI_04397	SER00045_02596	0	0	0	0	0	0	0	0	NPEGBHKD_03122	0	0	KFCGLGAL_02932	0	SER00059_01928	SER00060_02779	SER00061_01848	0	0	0	SER00065_02524	0	0	0	0	0	0	0	SER00077_03346	0	GAECANAC_03279	0	0	0	0	0	0	0	SER00089_02497
group_2884	hypothetical protein	D	0	SER00035_01389	0	CEJANKKO_02374	0	SER00042_04216	0	0	0	0	0	SER00048_04382	SER00049_04297	0	0	0	0	0	0	SER00056_01652	0	0	SER00059_04077	SER00060_03603	SER00061_00705	SER00062_02587	0	0	0	0	0	0	FEMKPHGD_01392	0	0	0	0	0	GAECANAC_02092	0	SER00082_03115	0	0	0	SER00086_03920	HIKMNIIA_00049	SER00089_02242
group_2913	hypothetical protein	D	0	SER00035_04264	0	CEJANKKO_04086	0	SER00042_02880	0	0	0	0	0	SER00048_03676	SER00049_03146	0	0	0	0	0	0	SER00056_03144	0	0	SER00059_03911	SER00060_03901	SER00061_03724	SER00062_04088	0	0	0	0	0	0	FEMKPHGD_04136	0	0	0	0	0	GAECANAC_04100	0	SER00082_04625	0	0	0	0	HIKMNIIA_04197	SER00089_04103
group_2949	hypothetical protein	D	0	0	0	CEJANKKO_04084	SER00041_03445	0	0	0	0	SER00046_04122	SER00047_05077	0	SER00049_03144	0	0	0	0	0	0	0	0	0	SER00059_03913	SER00060_03899	SER00061_03722	0	SER00063_03699	0	0	SER00066_04078	0	0	0	0	0	0	0	SER00079_02190	GAECANAC_04098	0	SER00082_04627	0	0	0	0	HIKMNIIA_04195	SER00089_04101
group_5251	HTH-type transcriptional regulator PgrR	D	0	SER00035_02175	0	CEJANKKO_01470	0	SER00042_03497	0	0	0	0	0	SER00048_01855	SER00049_00028	0	0	0	0	0	0	SER00056_00831	0	0	0	SER00060_02065	SER00061_01653	SER00062_00767	0	0	0	0	0	0	FEMKPHGD_02346	0	0	0	0	0	GAECANAC_01158	0	SER00082_01204	0	0	0	SER00086_03694	HIKMNIIA_03273	0
group_9598	Limonene 1,2-monooxygenase	D	0	SER00035_03167	0	CEJANKKO_00291	0	SER00042_00649	0	0	0	0	0	SER00048_01810	SER00049_03618	0	0	0	0	0	0	SER00056_04771	0	0	SER00059_00024	SER00060_01271	SER00061_03014	SER00062_01538	0	0	0	0	0	0	FEMKPHGD_01464	0	0	0	0	0	GAECANAC_00416	0	0	0	0	0	SER00086_04392	HIKMNIIA_01917	SER00089_01425
group_451	Nicotinate dehydrogenase subunit B	D	0	0	0	CEJANKKO_01566	0	SER00042_03619	0	MLNEOOPI_01986	0	0	0	0	SER00049_00136	SER00050_00547	0	0	0	0	0	0	0	0	SER00059_00685	SER00060_01953	SER00061_03375	SER00062_00872	0	0	0	0	0	0	0	0	FAHLPAOJ_01361	0	0	0	GAECANAC_01047	SER00081_00715	SER00082_01086	0	0	SER00085_01152	SER00086_03819	0	SER00089_00763
marR	Multiple antibiotic resistance protein MarR	D	0	SER00035_01442	0	0	0	SER00042_00609	0	0	0	0	0	SER00048_02666	SER00049_03653	0	0	0	0	0	0	SER00056_00100	0	0	SER00059_00059	SER00060_01310	SER00061_03052	SER00062_01487	0	0	0	0	0	0	FEMKPHGD_01499	0	0	0	0	0	GAECANAC_00451	0	SER00082_03256	0	0	0	0	HIKMNIIA_02027	SER00089_01390
group_914	Proline iminopeptidase	D	0	SER00035_00404	0	CEJANKKO_01123	0	0	0	0	0	0	0	SER00048_00901	SER00049_00810	0	0	0	0	0	0	SER00056_03521	0	0	SER00059_02319	SER00060_00414	0	SER00062_00335	0	0	0	0	0	0	FEMKPHGD_00401	0	0	0	0	0	GAECANAC_02701	0	0	0	0	0	SER00086_00965	HIKMNIIA_02465	SER00089_00173
group_1031	Hemophore HasA	D	0	0	0	CEJANKKO_02324	0	0	0	MLNEOOPI_00121	0	0	0	0	SER00049_04348	0	0	0	0	0	0	0	0	0	SER00059_04027	SER00060_03654	SER00061_00655	0	0	0	SER00065_00141	0	SER00067_01194	0	0	0	0	SER00074_00118	0	0	GAECANAC_02042	SER00081_00449	SER00082_03064	0	0	0	0	0	SER00089_02192
group_9611	Ferrichrome outer membrane transporter/phage receptor	D	0	SER00035_03563	0	CEJANKKO_02781	0	0	0	0	0	0	0	0	SER00049_02272	0	0	0	0	0	0	0	0	0	SER00059_02122	SER00060_02625	SER00061_01688	SER00062_04379	0	0	0	0	0	0	FEMKPHGD_02972	0	0	0	0	0	GAECANAC_03127	0	SER00082_02122	0	0	0	0	HIKMNIIA_02904	SER00089_02691
group_2692	hypothetical protein	D	0	0	0	CEJANKKO_02376	0	0	0	0	0	0	0	0	SER00049_04295	SER00050_01722	0	0	0	0	0	0	0	0	SER00059_04079	SER00060_03601	SER00061_00707	0	0	0	SER00065_00089	0	SER00067_01245	0	0	0	FAHLPAOJ_00007	0	0	0	GAECANAC_02094	0	SER00082_03117	SER00083_01850	0	0	0	0	SER00089_02244
group_3139	Lysozyme RrrD	D	AFAEAMJJ_00903	0	0	CEJANKKO_02816	0	0	0	0	0	0	0	0	SER00049_01443	SER00050_02040	0	0	0	0	0	0	0	0	SER00059_04570	SER00060_02101	SER00061_00722	0	0	0	0	0	0	0	0	0	FAHLPAOJ_03105	0	0	0	GAECANAC_02177	0	SER00082_00011	SER00083_01866	0	SER00085_02397	0	0	SER00089_04595
phzF_1	Trans-2,3-dihydro-3-hydroxyanthranilate isomerase	D	0	0	0	CEJANKKO_01444	0	0	0	0	0	0	0	SER00048_01832	SER00049_00003	0	0	0	0	0	0	SER00056_00854	0	0	SER00059_00820	SER00060_02090	SER00061_01628	SER00062_00744	SER00063_03624	0	0	0	0	0	FEMKPHGD_02369	0	0	0	0	0	GAECANAC_01181	0	SER00082_01227	0	0	0	0	HIKMNIIA_03250	SER00089_00628
group_611	2-oxoglutarate-dependent ethylene/succinate-forming enzyme	D	0	0	0	CEJANKKO_01407	0	0	0	0	0	0	0	0	SER00049_01104	0	SER00051_00408	0	0	NPEGBHKD_00737	0	0	0	0	SER00059_01151	SER00060_00710	SER00061_04131	0	0	0	0	0	0	0	0	0	0	0	0	0	GAECANAC_01431	0	SER00082_00864	0	0	0	0	0	SER00089_01566
group_7118	Dimodular nonribosomal peptide synthase	D	0	0	0	CEJANKKO_02503	0	0	0	0	0	0	0	0	SER00049_01999	0	0	0	0	0	0	0	0	0	SER00059_01808	SER00060_02896	SER00061_01968	0	0	0	0	0	0	0	0	0	0	0	0	0	GAECANAC_03399	0	SER00082_01286	0	0	0	0	0	SER00089_02377
group_7091	hypothetical protein	D	0	0	0	CEJANKKO_01402	0	0	0	0	0	0	0	0	SER00049_01099	0	0	0	0	0	0	0	0	0	SER00059_01146	SER00060_00705	SER00061_04126	0	0	0	0	0	0	0	0	0	0	0	0	0	GAECANAC_01426	0	SER00082_00869	0	0	0	0	0	SER00089_01561
group_7123	Sucrose-6-phosphate hydrolase	D	0	0	0	CEJANKKO_02691	0	0	0	0	0	0	0	0	SER00049_02190	0	0	0	0	0	0	0	0	0	SER00059_02040	SER00060_02709	SER00061_01778	0	0	0	0	0	0	0	0	0	0	0	0	0	GAECANAC_03211	0	SER00082_02205	0	0	0	0	0	SER00089_02609
group_9861	Fimbria A protein	D	0	0	0	CEJANKKO_01400	0	0	0	0	0	0	0	0	SER00049_01097	0	0	0	0	0	0	0	0	0	SER00059_01144	SER00060_00703	SER00061_04124	0	0	0	0	0	0	0	0	0	0	0	0	0	GAECANAC_01424	0	SER00082_00871	0	0	0	0	0	SER00089_01559
group_4314	hypothetical protein	D	0	0	0	CEJANKKO_02515	0	0	0	0	0	0	0	0	SER00049_02011	0	0	0	0	0	0	0	0	0	SER00059_01820	SER00060_02885	SER00061_01956	0	0	0	0	0	0	0	0	0	0	0	0	0	GAECANAC_03387	0	SER00082_01297	0	0	0	0	0	SER00089_02389
group_4972	Outer membrane protein TolC	D	AFAEAMJJ_03118	0	0	CEJANKKO_02661	0	0	0	0	0	0	SER00047_02323	0	SER00049_02160	0	0	0	0	0	0	0	0	0	SER00059_02010	SER00060_02739	SER00061_01808	0	0	0	0	0	0	0	0	0	0	0	0	0	GAECANAC_03241	0	SER00082_01487	0	0	0	0	0	SER00089_02579
group_5440	hypothetical protein	D	0	0	0	CEJANKKO_01110	0	0	0	0	0	0	0	0	SER00049_00797	0	0	0	0	0	0	0	0	0	SER00059_02386	SER00060_00390	SER00061_01248	0	0	0	0	0	0	0	0	0	0	0	0	0	GAECANAC_02714	0	SER00082_04793	0	0	0	0	0	SER00089_00240
ldhB	L-lactate dehydrogenase 2	D	0	0	0	CEJANKKO_02516	0	0	0	0	0	0	0	0	SER00049_02012	0	0	0	0	0	0	0	0	0	SER00059_01821	SER00060_02884	SER00061_01955	0	0	0	0	0	0	0	0	0	0	0	0	0	GAECANAC_03386	0	SER00082_01298	0	0	0	0	0	SER00089_02390
mdtH_2	Multidrug resistance protein MdtH	D	0	0	0	CEJANKKO_02514	0	0	0	0	0	0	0	0	SER00049_02010	0	0	0	0	0	0	0	0	0	SER00059_01819	SER00060_02886	SER00061_01957	0	0	0	0	0	0	0	0	0	0	0	0	0	GAECANAC_03388	0	SER00082_01296	0	0	0	0	0	SER00089_02388
group_9943	hypothetical protein	D	0	0	0	CEJANKKO_02517	0	0	0	0	0	0	0	0	SER00049_02013	0	0	0	0	0	0	0	0	0	SER00059_01822	SER00060_02883	SER00061_01954	0	0	0	0	0	0	0	0	0	0	0	0	0	GAECANAC_03385	0	SER00082_01299	0	0	0	0	0	SER00089_02391
group_4286	Tetrathionate response regulatory protein TtrR	D	0	0	0	CEJANKKO_00494	0	0	0	0	0	0	0	0	SER00049_04693	0	0	0	0	0	0	0	0	0	SER00059_02834	SER00060_03506	SER00061_02285	0	0	0	0	0	0	0	0	0	0	0	0	0	GAECANAC_00257	0	SER00082_04778	0	0	0	0	0	SER00089_03228
group_2807	D-tagatose-1,6-bisphosphate aldolase subunit KbaZ	D	0	0	0	CEJANKKO_04113	0	0	0	0	0	0	0	SER00048_03749	SER00049_03171	0	0	0	0	0	0	0	0	0	SER00059_03884	SER00060_03926	SER00061_03751	0	0	0	0	0	0	0	0	0	0	0	0	0	GAECANAC_04125	0	SER00082_04017	0	0	0	0	0	SER00089_04130
group_5430	hypothetical protein	D	0	0	0	CEJANKKO_00297	0	0	0	0	0	0	0	0	SER00049_03612	0	0	0	0	0	0	0	0	0	SER00059_00018	SER00060_01265	SER00061_03008	0	0	0	0	0	0	0	0	0	0	0	0	0	GAECANAC_00410	0	SER00082_04596	0	0	0	0	0	SER00089_01431
group_5433	6-phosphogluconolactonase	D	0	0	0	CEJANKKO_00634	0	0	0	0	0	0	0	0	SER00049_02973	0	SER00051_01841	0	0	0	0	0	0	0	SER00059_02974	SER00060_03351	SER00061_02145	0	0	0	0	0	0	0	0	0	0	0	0	0	GAECANAC_00104	0	SER00082_04428	0	0	0	0	0	SER00089_03088
group_5434	Right origin-binding protein	D	0	0	0	CEJANKKO_00635	0	0	0	0	0	0	0	0	SER00049_02974	0	SER00051_01842	0	0	0	0	0	0	0	SER00059_02975	SER00060_03350	SER00061_02144	0	0	0	0	0	0	0	0	0	0	0	0	0	GAECANAC_00103	0	SER00082_04427	0	0	0	0	0	SER00089_03087
group_3524	Thiamine kinase	D	0	0	0	CEJANKKO_01146	0	0	0	0	0	0	0	0	SER00049_00833	0	0	0	0	0	0	0	0	0	SER00059_02296	SER00060_00437	SER00061_04297	0	0	0	0	0	0	0	0	0	0	0	0	0	GAECANAC_04535	0	SER00082_03635	0	0	0	0	0	SER00089_00150
group_4288	hypothetical protein	D	0	0	0	CEJANKKO_00532	0	0	0	0	0	0	0	0	SER00049_02873	0	0	0	0	0	0	0	0	0	SER00059_02874	SER00060_03453	SER00061_02247	0	0	0	0	0	0	0	0	0	0	0	0	0	GAECANAC_00204	0	SER00082_02937	0	0	0	0	0	SER00089_03188
group_4299	Enterochelin esterase	D	0	0	0	CEJANKKO_01543	0	0	0	0	0	0	0	0	SER00049_00114	0	0	0	0	0	0	0	0	0	SER00059_00718	SER00060_01975	SER00061_03398	SER00062_00848	0	0	0	0	0	0	0	0	0	0	0	0	GAECANAC_01069	0	SER00082_01110	0	0	0	0	0	SER00089_00730
group_7068	Riboflavin transporter	D	0	0	0	CEJANKKO_00531	0	0	0	0	0	0	0	0	SER00049_02872	0	0	0	0	0	0	0	0	0	SER00059_02873	SER00060_03454	SER00061_02248	0	0	0	0	0	0	0	0	0	0	0	0	0	GAECANAC_00205	0	SER00082_02936	0	0	0	0	0	SER00089_03189
group_7069	Acetolactate synthase isozyme 1 large subunit	D	0	0	0	CEJANKKO_00533	0	0	0	0	0	0	0	0	SER00049_02874	0	0	0	0	0	0	0	0	0	SER00059_02875	SER00060_03452	SER00061_02246	0	0	0	0	0	0	0	0	0	0	0	0	0	GAECANAC_00203	0	SER00082_02938	0	0	0	0	0	SER00089_03187
group_9841	hypothetical protein	D	0	0	0	CEJANKKO_00529	0	0	0	0	0	0	0	0	SER00049_02870	0	0	0	0	0	0	0	0	0	SER00059_02871	SER00060_03456	SER00061_02250	0	0	0	0	0	0	0	0	0	0	0	0	0	GAECANAC_00207	0	SER00082_02934	0	0	0	0	0	SER00089_03191
group_2064	Hexuronate transporter	D	0	0	0	CEJANKKO_01016	0	0	0	0	0	0	0	0	SER00049_04028	0	0	0	0	0	0	0	0	0	SER00059_02482	SER00060_00289	SER00061_01351	0	0	0	0	0	0	0	0	0	0	0	0	0	GAECANAC_02800	0	SER00082_01684	0	0	0	0	0	SER00089_00336
group_2385	hypothetical protein	D	0	0	0	CEJANKKO_04634	0	0	0	0	0	0	0	0	SER00049_04603	0	0	0	0	0	0	0	0	0	SER00059_04601	SER00060_04595	SER00061_04558	0	0	0	0	0	0	0	0	0	0	0	0	0	GAECANAC_04620	0	SER00082_04536	0	0	0	0	0	SER00089_04625
group_3530	hypothetical protein	D	0	0	0	CEJANKKO_02321	0	0	0	0	0	0	0	0	SER00049_04351	0	0	0	0	0	0	0	0	0	SER00059_04024	SER00060_03657	SER00061_00652	0	0	0	0	0	0	0	0	0	0	0	0	0	GAECANAC_02039	0	SER00082_03061	0	0	0	0	0	SER00089_02189
group_3720	hypothetical protein	D	0	0	0	CEJANKKO_01194	0	0	0	0	0	0	0	0	SER00049_00882	0	0	0	0	0	0	0	0	0	SER00059_02249	SER00060_00485	SER00061_04250	0	0	0	0	0	0	0	0	0	0	0	0	0	GAECANAC_04583	0	SER00082_03579	0	0	0	0	0	SER00089_00103
group_4049	Molybdenum cofactor guanylyltransferase	D	0	0	0	CEJANKKO_04508	0	0	0	0	0	0	0	0	SER00049_04172	0	0	0	0	0	0	0	0	0	SER00059_04248	SER00060_04528	SER00061_04418	0	0	0	0	0	0	0	0	0	0	0	0	0	GAECANAC_04404	0	SER00082_03424	0	0	0	0	0	SER00089_04274
group_4276	FMN-dependent NADH-azoreductase	D	0	0	0	CEJANKKO_00027	0	0	0	0	0	0	0	0	SER00049_00574	0	0	0	0	0	0	0	0	0	SER00059_00263	SER00060_01513	SER00061_02458	0	0	0	0	0	0	0	0	0	0	0	0	0	GAECANAC_00623	0	SER00082_02534	0	0	0	0	0	SER00089_01186
group_4278	Arsenate reductase	D	0	0	0	CEJANKKO_00146	0	0	0	0	0	0	0	0	SER00049_00685	0	0	0	0	0	0	0	0	0	SER00059_00163	SER00060_01374	SER00061_03156	0	0	0	0	0	0	0	0	0	0	0	0	0	GAECANAC_00525	0	SER00082_02432	0	0	0	0	0	SER00089_01286
group_4279	hypothetical protein	D	0	0	0	CEJANKKO_00163	0	0	0	0	0	0	0	0	SER00049_00702	0	0	0	0	0	0	0	0	0	SER00059_00146	SER00060_01357	SER00061_03139	0	0	0	0	0	0	0	0	0	0	0	0	0	GAECANAC_00508	0	SER00082_02416	0	0	0	0	0	SER00089_01303
group_4287	hypothetical protein	D	0	0	0	CEJANKKO_00530	0	0	0	0	0	0	0	0	SER00049_02871	0	0	0	0	0	0	0	0	0	SER00059_02872	SER00060_03455	SER00061_02249	0	0	0	0	0	0	0	0	0	0	0	0	0	GAECANAC_00206	0	SER00082_02935	0	0	0	0	0	SER00089_03190
group_4291	HTH-type transcriptional regulator CueR	D	0	0	0	CEJANKKO_00781	0	0	0	0	0	0	0	0	SER00049_04095	0	0	0	0	0	0	0	0	0	SER00059_00872	SER00060_00061	SER00061_01578	0	0	0	0	0	0	0	0	0	0	0	0	0	GAECANAC_03030	0	SER00082_03911	0	0	0	0	0	SER00089_00576
group_4292	Beta-hexosaminidase	D	0	0	0	CEJANKKO_00788	0	0	0	0	0	0	0	0	SER00049_04088	0	0	0	0	0	0	0	0	0	SER00059_00879	SER00060_00068	SER00061_01571	0	0	0	0	0	0	0	0	0	0	0	0	0	GAECANAC_03023	0	SER00082_03918	0	0	0	0	0	SER00089_00569
group_4295	Ribose operon repressor	D	0	0	0	CEJANKKO_00985	0	0	0	0	0	0	0	0	SER00049_03999	0	0	0	0	0	0	0	0	0	SER00059_02516	SER00060_00256	SER00061_01382	0	0	0	0	0	0	0	0	0	0	0	0	0	GAECANAC_02833	0	SER00082_01652	0	0	0	0	0	SER00089_00370
group_4296	hypothetical protein	D	0	0	0	CEJANKKO_01008	0	0	0	0	0	0	0	0	SER00049_04023	0	0	0	0	0	0	0	0	0	SER00059_02490	SER00060_00281	SER00061_01359	0	0	0	0	0	0	0	0	0	0	0	0	0	GAECANAC_02808	0	SER00082_01676	0	0	0	0	0	SER00089_00344
group_4297	Protease 3	D	0	0	0	CEJANKKO_01497	0	0	0	0	0	0	0	0	SER00049_00054	0	0	0	0	0	0	0	0	0	SER00059_00773	SER00060_02039	SER00061_01680	0	0	0	0	0	0	0	0	0	0	0	0	0	GAECANAC_01131	0	SER00082_01178	0	0	0	0	0	SER00089_00675
group_4302	HTH-type transcriptional regulator YofA	D	0	0	0	CEJANKKO_01753	0	0	0	0	0	0	0	0	SER00049_00335	0	0	0	0	0	0	0	0	0	SER00059_00504	SER00060_01751	SER00061_02695	0	0	0	0	0	0	0	0	0	0	0	0	0	GAECANAC_00861	0	SER00082_04311	0	0	0	0	0	SER00089_00945
group_4303	putative amino-acid metabolite efflux pump	D	0	0	0	CEJANKKO_01754	0	0	0	0	0	0	0	0	SER00049_00336	0	0	0	0	0	0	0	0	0	SER00059_00503	SER00060_01750	SER00061_02694	0	0	0	0	0	0	0	0	0	0	0	0	0	GAECANAC_00860	0	SER00082_04583	0	0	0	0	0	SER00089_00946
group_4317	hypothetical protein	D	0	0	0	CEJANKKO_03358	0	0	0	0	0	0	0	0	SER00049_01315	0	0	0	0	0	0	0	0	0	SER00059_01355	SER00060_00914	SER00061_00188	0	0	0	0	0	0	0	0	0	0	0	0	0	GAECANAC_01632	0	SER00082_00657	0	0	0	0	0	SER00089_01770
group_4321	L-amino acid N-acetyltransferase AaaT	D	0	0	0	CEJANKKO_04300	0	0	0	0	0	0	0	0	SER00049_03787	0	0	0	0	0	0	0	0	0	SER00059_03601	SER00060_04318	SER00061_03943	0	0	0	0	0	0	0	0	0	0	0	0	0	GAECANAC_04303	0	SER00082_02277	0	0	0	0	0	SER00089_03781
group_5432	hypothetical protein	D	0	0	0	CEJANKKO_00534	0	0	0	0	0	0	0	0	SER00049_02875	0	0	0	0	0	0	0	0	0	SER00059_02876	SER00060_03451	SER00061_02245	0	0	0	0	0	0	0	0	0	0	0	0	0	GAECANAC_00202	0	SER00082_02939	0	0	0	0	0	SER00089_03186
group_5442	hypothetical protein	D	0	0	0	CEJANKKO_01215	0	0	0	0	0	0	0	0	SER00049_00904	0	0	0	0	0	0	0	0	0	SER00059_02228	SER00060_00507	SER00061_04229	0	0	0	0	0	0	0	0	0	0	0	0	0	GAECANAC_04605	0	SER00082_03557	0	0	0	0	0	SER00089_00082
group_5443	Hydrogen cyanide synthase subunit HcnB	D	0	0	0	CEJANKKO_01231	0	0	0	0	0	0	0	0	SER00049_00920	0	0	0	0	0	0	0	0	0	SER00059_02212	SER00060_00523	SER00061_04213	0	0	0	0	0	0	0	0	0	0	0	0	0	GAECANAC_01245	0	SER00082_03541	0	0	0	0	0	SER00089_00066
group_5444	putative fimbrial-like protein YfcQ	D	0	0	0	CEJANKKO_01403	0	0	0	0	0	0	0	0	SER00049_01100	0	0	0	0	0	0	0	0	0	SER00059_01147	SER00060_00706	SER00061_04127	0	0	0	0	0	0	0	0	0	0	0	0	0	GAECANAC_01427	0	SER00082_00868	0	0	0	0	0	SER00089_01562
group_5445	hypothetical protein	D	0	0	0	CEJANKKO_01462	0	0	0	0	0	0	0	0	SER00049_00020	0	0	0	0	0	0	0	0	0	SER00059_00803	SER00060_02073	SER00061_01645	0	0	0	0	0	0	0	0	0	0	0	0	0	GAECANAC_01166	0	SER00082_01212	0	0	0	0	0	SER00089_00645
group_5453	Type 4 prepilin-like proteins leader peptide-processing enzyme	D	0	0	0	CEJANKKO_01951	0	0	0	0	0	0	0	0	SER00049_00540	0	0	0	0	0	0	0	0	0	SER00059_00298	SER00060_01546	SER00061_02495	0	0	0	0	0	0	0	0	0	0	0	0	0	GAECANAC_00656	0	SER00082_02568	0	0	0	0	0	SER00089_01151
adh_2	Alcohol dehydrogenase	D	0	0	0	CEJANKKO_02684	0	0	0	0	0	0	0	0	SER00049_02183	0	0	0	0	0	0	0	0	0	SER00059_02033	SER00060_02716	SER00061_01785	0	0	0	0	0	0	0	0	0	0	0	0	0	GAECANAC_03218	0	SER00082_02212	0	0	0	0	0	SER00089_02602
group_5464	Protease synthase and sporulation protein PAI 2	D	0	0	0	CEJANKKO_03312	0	0	0	0	0	0	0	0	SER00049_01270	0	0	0	0	0	0	0	0	0	SER00059_01311	SER00060_00871	SER00061_00138	0	0	0	0	0	0	0	0	0	0	0	0	0	GAECANAC_01589	0	SER00082_00701	0	0	0	0	0	SER00089_01726
group_5465	hypothetical protein	D	0	0	0	CEJANKKO_03345	0	0	0	0	0	0	0	0	SER00049_01304	0	0	0	0	0	0	0	0	0	SER00059_01343	SER00060_00903	SER00061_00175	0	0	0	0	0	0	0	0	0	0	0	0	0	GAECANAC_01620	0	SER00082_00668	0	0	0	0	0	SER00089_01758
group_5474	hypothetical protein	D	0	0	0	CEJANKKO_04256	0	0	0	0	0	0	0	0	SER00049_03744	0	0	0	0	0	0	0	0	0	SER00059_03645	SER00060_04363	SER00061_03899	0	0	0	0	0	0	0	0	0	0	0	0	0	GAECANAC_04347	0	SER00082_02321	0	0	0	0	0	SER00089_03825
group_5475	hypothetical protein	D	0	0	0	CEJANKKO_04258	0	0	0	0	0	0	0	0	SER00049_03746	0	0	0	0	0	0	0	0	0	SER00059_03643	SER00060_04361	SER00061_03901	0	0	0	0	0	0	0	0	0	0	0	0	0	GAECANAC_04345	0	SER00082_02319	0	0	0	0	0	SER00089_03823
group_5477	Metallothiol transferase FosB	D	0	0	0	CEJANKKO_04336	0	0	0	0	0	0	0	0	SER00049_03823	0	0	0	0	0	0	0	0	0	SER00059_03565	SER00060_04282	SER00061_03979	0	0	0	0	0	0	0	0	0	0	0	0	0	GAECANAC_04267	0	SER00082_02241	0	0	0	0	0	SER00089_03745
group_670	Putative 2-aminoethylphosphonate import ATP-binding protein PhnT	D	0	0	0	0	0	0	0	0	0	0	0	0	SER00049_03964	0	0	0	0	0	0	0	KFCGLGAL_01253	0	SER00059_02560	SER00060_00222	SER00061_01418	0	0	0	0	0	0	0	0	0	0	0	0	0	GAECANAC_02869	0	SER00082_01617	0	0	0	0	0	SER00089_00414
group_7081	putative fructoselysine utilization operon transcriptional repressor	D	0	0	0	CEJANKKO_01038	0	0	0	0	0	0	0	0	SER00049_00727	0	0	0	0	0	0	0	0	0	SER00059_02457	SER00060_00310	SER00061_01328	0	0	0	0	0	0	0	0	0	0	0	0	0	GAECANAC_02777	0	SER00082_01708	0	0	0	0	0	SER00089_00311
group_7083	hypothetical protein	D	0	0	0	CEJANKKO_01091	0	0	0	0	0	0	0	0	SER00049_00780	0	0	0	0	0	0	0	0	0	SER00059_02399	SER00060_00377	SER00061_01267	0	0	0	0	0	0	0	0	0	0	0	0	0	GAECANAC_02727	0	SER00082_04844	0	0	0	0	0	SER00089_00253
group_7084	Transcriptional repressor SdpR	D	0	0	0	CEJANKKO_01092	0	0	0	0	0	0	0	0	SER00049_00781	0	0	0	0	0	0	0	0	0	SER00059_02398	SER00060_00378	SER00061_01266	0	0	0	0	0	0	0	0	0	0	0	0	0	GAECANAC_02726	0	SER00082_04845	0	0	0	0	0	SER00089_00252
group_7087	Hydrogen cyanide synthase subunit HcnC	D	0	0	0	CEJANKKO_01233	0	0	0	0	0	0	0	0	SER00049_00922	0	0	0	0	0	0	0	0	0	SER00059_02210	SER00060_00525	SER00061_04211	0	0	0	0	0	0	0	0	0	0	0	0	0	GAECANAC_01247	0	SER00082_03539	0	0	0	0	0	SER00089_00064
group_7089	Major MR/P fimbria protein	D	0	0	0	CEJANKKO_01399	0	0	0	0	0	0	0	0	SER00049_01096	0	0	0	0	0	0	0	0	0	SER00059_01143	SER00060_00702	SER00061_04123	0	0	0	0	0	0	0	0	0	0	0	0	0	GAECANAC_01423	0	SER00082_00872	0	0	0	0	0	SER00089_01558
group_7090	hypothetical protein	D	0	0	0	CEJANKKO_01401	0	0	0	0	0	0	0	0	SER00049_01098	0	0	0	0	0	0	0	0	0	SER00059_01145	SER00060_00704	SER00061_04125	0	0	0	0	0	0	0	0	0	0	0	0	0	GAECANAC_01425	0	SER00082_00870	0	0	0	0	0	SER00089_01560
group_7102	Cystathionine beta-lyase PatB	D	0	0	0	CEJANKKO_01862	0	0	0	0	0	0	0	0	SER00049_00443	0	0	0	0	0	0	0	0	0	SER00059_00395	SER00060_01643	SER00061_02585	0	0	0	0	0	0	0	0	0	0	0	0	0	GAECANAC_00753	0	SER00082_03341	0	0	0	0	0	SER00089_01054
group_7103	Glutathione transferase FosA	D	0	0	0	CEJANKKO_01901	0	0	0	0	0	0	0	0	SER00049_00482	0	0	0	0	0	0	0	0	0	SER00059_00356	SER00060_01604	SER00061_02546	0	0	0	0	0	0	0	0	0	0	0	0	0	GAECANAC_00714	0	SER00082_03380	0	0	0	0	0	SER00089_01093
group_7114	putative protein	D	0	0	0	CEJANKKO_02266	0	0	0	0	0	0	0	0	SER00049_02554	0	0	0	0	0	0	0	0	0	SER00059_01718	SER00060_03714	SER00061_00597	0	0	0	0	0	0	0	0	0	0	0	0	0	GAECANAC_01984	0	SER00082_01976	0	0	0	0	0	SER00089_02134
group_7115	hypothetical protein	D	0	0	0	CEJANKKO_02344	0	0	0	0	0	0	0	0	SER00049_04328	0	0	0	0	0	0	0	0	0	SER00059_04047	SER00060_03634	SER00061_00675	0	0	0	0	0	0	0	0	0	0	0	0	0	GAECANAC_02062	0	SER00082_03084	0	0	0	0	0	SER00089_02212
group_7117	hypothetical protein	D	0	0	0	CEJANKKO_02475	0	0	0	0	0	0	0	0	SER00049_01970	0	0	0	0	0	0	0	0	0	SER00059_01779	SER00060_02925	SER00061_01996	0	0	0	0	0	0	0	0	0	0	0	0	0	GAECANAC_03427	0	SER00082_01259	0	0	0	0	0	SER00089_02348
group_7159	2-dehydro-3-deoxygluconokinase	D	0	0	0	CEJANKKO_04636	0	0	0	0	0	0	0	0	SER00049_04605	0	0	0	0	0	0	0	0	0	SER00059_04599	SER00060_04593	SER00061_04560	0	0	0	0	0	0	0	0	0	0	0	0	0	GAECANAC_04622	0	SER00082_04538	0	0	0	0	0	SER00089_04623
group_7160	Transcriptional activator protein EsaR	D	0	0	0	CEJANKKO_04637	0	0	0	0	0	0	0	0	SER00049_04606	0	0	0	0	0	0	0	0	0	SER00059_04598	SER00060_04592	SER00061_04561	0	0	0	0	0	0	0	0	0	0	0	0	0	GAECANAC_04623	0	SER00082_04539	0	0	0	0	0	SER00089_04622
group_7693	hypothetical protein	D	0	0	0	CEJANKKO_04257	0	0	0	0	0	0	0	0	SER00049_03745	0	0	0	0	0	0	0	0	0	SER00059_03644	SER00060_04362	SER00061_03900	0	0	0	0	0	0	0	0	0	0	0	0	0	GAECANAC_04346	0	SER00082_02320	0	0	0	0	0	SER00089_03824
group_9856	hypothetical protein	D	0	0	0	CEJANKKO_01083	0	0	0	0	0	0	0	0	SER00049_00772	0	0	0	0	0	0	0	0	0	SER00059_02414	SER00060_00369	SER00061_01275	0	0	0	0	0	0	0	0	0	0	0	0	0	GAECANAC_02735	0	SER00082_04836	0	0	0	0	0	SER00089_00268
group_9857	hypothetical protein	D	0	0	0	CEJANKKO_01111	0	0	0	0	0	0	0	0	SER00049_00798	0	0	0	0	0	0	0	0	0	SER00059_02385	SER00060_00391	SER00061_01247	0	0	0	0	0	0	0	0	0	0	0	0	0	GAECANAC_02713	0	SER00082_04794	0	0	0	0	0	SER00089_00239
group_9858	hypothetical protein	D	0	0	0	CEJANKKO_01187	0	0	0	0	0	0	0	0	SER00049_00875	0	0	0	0	0	0	0	0	0	SER00059_02256	SER00060_00478	SER00061_04257	0	0	0	0	0	0	0	0	0	0	0	0	0	GAECANAC_04576	0	SER00082_03586	0	0	0	0	0	SER00089_00110
group_9860	hypothetical protein	D	0	0	0	CEJANKKO_01394	0	0	0	0	0	0	0	0	SER00049_01091	0	0	0	0	0	0	0	0	0	SER00059_01138	SER00060_00697	SER00061_04118	0	0	0	0	0	0	0	0	0	0	0	0	0	GAECANAC_01418	0	SER00082_00877	0	0	0	0	0	SER00089_01553
group_9897	hypothetical protein	D	0	0	0	CEJANKKO_01808	0	0	0	0	0	0	0	0	SER00049_00390	0	0	0	0	0	0	0	0	0	SER00059_00449	SER00060_01696	SER00061_02640	0	0	0	0	0	0	0	0	0	0	0	0	0	GAECANAC_00806	0	SER00082_04703	0	0	0	0	0	SER00089_01000
group_9937	hypothetical protein	D	0	0	0	CEJANKKO_02347	0	0	0	0	0	0	0	0	SER00049_04325	0	0	0	0	0	0	0	0	0	SER00059_04050	SER00060_03631	SER00061_00678	0	0	0	0	0	0	0	0	0	0	0	0	0	GAECANAC_02065	0	SER00082_03087	0	0	0	0	0	SER00089_02215
group_9965	Alkanesulfonate monooxygenase	D	0	0	0	CEJANKKO_03109	0	0	0	0	0	0	0	0	SER00049_01724	0	0	0	0	0	0	0	0	0	SER00059_02811	SER00060_02387	SER00061_01016	0	0	0	0	0	0	0	0	0	0	0	0	0	GAECANAC_02466	0	SER00082_00325	0	0	0	0	0	SER00089_02966
tsr_2	Methyl-accepting chemotaxis protein I	D	0	0	0	0	0	0	0	0	0	0	0	0	SER00049_00018	0	0	0	0	0	0	0	0	0	SER00059_00805	SER00060_02075	SER00061_01643	0	0	0	0	0	0	0	0	0	0	0	0	0	GAECANAC_01168	0	SER00082_01214	0	0	0	0	0	SER00089_00643
estB_1	Esterase EstB	D	0	0	0	CEJANKKO_01471	0	0	0	0	0	0	0	0	SER00049_00029	0	0	0	0	0	0	0	0	0	0	SER00060_02064	SER00061_01654	0	SER00063_03604	0	0	0	0	0	0	0	0	0	0	0	GAECANAC_01157	0	SER00082_01203	0	0	0	0	0	0
group_5446	Manganese-dependent inorganic pyrophosphatase	D	0	0	0	CEJANKKO_01510	0	0	0	0	0	0	0	0	0	0	0	0	0	0	0	0	0	0	SER00059_00758	SER00060_02025	SER00061_03426	0	0	0	0	0	0	0	0	0	0	0	0	0	GAECANAC_01113	0	SER00082_01160	0	0	0	0	0	SER00089_00690
group_10014	hypothetical protein	D	0	0	0	CEJANKKO_03679	0	0	0	0	0	0	0	0	SER00049_02750	0	0	0	0	0	0	0	0	0	SER00059_03143	SER00060_04066	SER00061_03513	0	0	0	0	0	0	0	0	0	0	0	0	0	GAECANAC_03710	0	SER00082_03731	0	0	0	0	0	SER00089_03319
group_10029	Thermoresistant gluconokinase	D	0	0	0	CEJANKKO_04296	0	0	0	0	0	0	0	0	0	0	0	0	0	0	0	0	0	0	SER00059_03605	SER00060_04322	SER00061_03939	0	0	0	0	0	0	0	0	0	0	0	0	0	GAECANAC_04307	0	SER00082_02281	0	0	0	0	0	SER00089_03785
group_10032	Pyridoxal 4-dehydrogenase	D	0	0	0	CEJANKKO_04333	0	0	0	0	0	0	0	0	SER00049_03820	0	0	0	0	0	0	0	0	0	0	SER00060_04285	SER00061_03976	0	0	0	0	0	0	0	0	0	0	0	0	0	GAECANAC_04270	0	SER00082_02244	0	0	0	0	0	0
group_2964	hypothetical protein	D	0	0	0	CEJANKKO_01117	0	0	0	0	0	0	0	0	SER00049_00804	0	0	0	0	0	0	0	0	0	SER00059_02379	SER00060_00397	SER00061_01241	0	0	0	0	0	0	0	0	0	0	0	0	0	GAECANAC_02707	0	SER00082_04800	0	0	0	0	0	SER00089_00233
group_4315	hypothetical protein	D	0	0	0	CEJANKKO_02537	0	0	0	0	0	0	0	0	SER00049_02034	0	0	0	0	0	0	0	0	0	SER00059_01842	SER00060_02863	SER00061_01934	0	0	0	0	0	0	0	0	0	0	0	0	0	GAECANAC_03365	0	SER00082_01320	0	0	0	0	0	SER00089_02411
group_5750	hypothetical protein	D	0	0	0	0	0	0	0	0	0	0	0	0	SER00049_03969	0	0	0	0	0	0	0	0	0	SER00059_02555	SER00060_00227	SER00061_01413	0	0	0	0	0	0	0	0	0	0	0	0	0	GAECANAC_02864	0	SER00082_01622	0	0	0	0	0	SER00089_00409
group_6816	Universal stress protein A	D	0	0	0	CEJANKKO_02357	0	0	0	0	0	0	0	0	SER00049_04314	0	0	0	0	0	0	0	0	0	SER00059_04060	SER00060_03620	SER00061_00688	0	0	0	0	0	0	0	0	0	0	0	0	0	GAECANAC_02075	0	SER00082_03098	0	0	0	0	0	SER00089_02225
group_7072	hypothetical protein	D	0	0	0	CEJANKKO_00782	0	0	0	0	0	0	0	0	0	0	0	0	0	0	0	0	0	0	SER00059_00873	SER00060_00062	SER00061_01577	0	0	0	0	0	0	0	0	0	0	0	0	0	GAECANAC_03029	0	0	0	0	0	0	0	SER00089_00575
group_7076	hypothetical protein	D	0	0	0	CEJANKKO_00972	0	0	0	0	0	0	0	0	SER00049_03991	0	0	0	0	0	0	0	0	0	SER00059_02528	SER00060_00248	SER00061_01392	0	0	0	0	0	0	0	0	0	0	0	0	0	GAECANAC_02842	0	SER00082_01644	0	0	0	0	0	SER00089_00382
group_5459	ECF RNA polymerase sigma factor EcfG	D	0	0	0	CEJANKKO_02474	0	0	0	0	0	0	0	0	SER00049_01969	0	0	0	0	0	0	0	0	0	SER00059_01778	SER00060_02926	SER00061_01997	0	0	0	0	0	0	0	0	0	0	0	0	0	GAECANAC_03428	0	0	0	0	0	0	0	SER00089_02347
group_7121	CDP-diacylglycerol pyrophosphatase	D	0	0	0	CEJANKKO_02533	0	0	0	0	0	0	0	0	SER00049_02030	0	0	0	0	0	0	0	0	0	SER00059_01838	SER00060_02867	SER00061_01938	0	0	0	0	0	0	0	0	0	0	0	0	0	0	0	SER00082_01316	0	0	0	0	0	SER00089_02407
ywnH	Putative phosphinothricin acetyltransferase YwnH	E	0	0	0	0	SER00041_02366	0	0	MLNEOOPI_02016	0	SER00046_03122	SER00047_00308	0	0	0	SER00051_01252	0	POOABGMI_00874	0	0	0	KFCGLGAL_03511	0	0	0	0	0	SER00063_03509	0	0	SER00066_02530	SER00067_02018	0	0	0	0	SER00074_00892	0	SER00079_00989	0	SER00081_00744	0	SER00083_00580	0	0	0	0	0
asnO	L-asparagine oxygenase	E	0	SER00035_01011	0	0	SER00041_04491	SER00042_03857	0	0	0	SER00046_03313	SER00047_00831	SER00048_00247	0	0	0	0	0	0	0	SER00056_01207	0	0	0	0	0	SER00062_02207	SER00063_00743	0	0	SER00066_01322	0	0	FEMKPHGD_01014	0	0	0	0	SER00079_01495	0	0	0	0	0	0	SER00086_01366	HIKMNIIA_00431	0
group_9491	hypothetical protein	E	0	SER00035_01010	0	0	SER00041_04490	SER00042_03858	0	0	0	SER00046_03312	SER00047_00832	SER00048_00248	0	0	0	0	0	0	0	SER00056_01206	0	0	0	0	0	SER00062_02206	SER00063_00742	0	0	SER00066_01323	0	0	FEMKPHGD_01013	0	0	0	0	SER00079_01496	0	0	0	0	0	0	SER00086_01365	HIKMNIIA_00432	0
group_1701	putative protein	E	0	SER00035_01274	0	0	SER00041_02159	SER00042_04449	0	0	0	SER00046_02914	SER00047_01740	SER00048_04708	0	0	0	0	0	0	0	SER00056_01537	KFCGLGAL_00818	0	0	0	0	SER00062_02471	0	0	0	SER00066_01024	0	0	FEMKPHGD_01277	0	0	0	0	SER00079_02382	0	0	0	0	0	0	SER00086_04034	HIKMNIIA_00164	0
group_1767	hypothetical protein	E	0	SER00035_00074	0	0	SER00041_01553	SER00042_01704	0	0	0	SER00046_00880	SER00047_00494	SER00048_01228	0	0	0	0	0	0	0	SER00056_00937	0	0	0	0	0	SER00062_00668	0	0	0	SER00066_02351	0	0	FEMKPHGD_00074	0	0	0	0	SER00079_01164	0	0	0	0	0	0	SER00086_00618	HIKMNIIA_02793	0
group_5529	hypothetical protein	E	0	0	0	0	SER00041_01952	0	0	0	0	SER00046_01504	SER00047_02227	SER00048_02296	0	0	0	0	0	0	0	0	0	0	0	SER00060_02644	0	0	0	SER00064_03216	0	SER00066_04279	0	SER00068_03397	0	0	0	0	0	SER00079_04800	GAECANAC_03146	0	0	SER00083_02707	0	SER00085_00303	SER00086_04618	0	0
group_7172	Motility protein B	E	0	SER00035_01580	0	0	SER00041_00279	SER00042_00472	0	0	0	SER00046_02030	SER00047_03680	SER00048_02802	0	0	0	0	0	0	0	SER00056_00239	0	0	0	0	0	SER00062_01354	SER00063_02080	0	0	SER00066_03117	0	0	FEMKPHGD_01637	0	0	0	0	SER00079_00180	0	0	0	0	0	0	SER00086_00476	HIKMNIIA_02159	0
pgrR_10	HTH-type transcriptional regulator PgrR	E	0	0	0	0	SER00041_04772	SER00042_03282	0	0	0	SER00046_03537	SER00047_04696	0	SER00049_02593	0	0	0	0	0	0	0	0	0	0	SER00060_04227	0	0	0	0	0	SER00066_03983	0	0	0	0	0	0	0	SER00079_02709	GAECANAC_03499	0	SER00082_02861	0	0	0	SER00086_02677	0	0
group_2891	hypothetical protein	E	0	SER00035_02183	0	0	SER00041_02278	SER00042_03489	0	0	0	SER00046_03035	SER00047_00397	SER00048_01847	0	0	0	0	0	0	0	SER00056_00839	0	0	0	0	0	SER00062_00759	SER00063_03609	0	0	0	0	0	FEMKPHGD_02354	0	0	0	0	SER00079_01071	0	0	0	0	0	0	SER00086_03686	HIKMNIIA_03265	0
group_389	Linear gramicidin synthase subunit D	E	0	SER00035_02085	0	0	SER00041_02372	SER00042_03594	0	0	0	SER00046_03128	SER00047_00302	SER00048_01939	0	0	0	0	0	0	0	SER00056_00741	KFCGLGAL_03505	0	0	0	0	SER00062_00846	0	0	0	SER00066_02536	0	0	FEMKPHGD_02264	0	0	0	0	SER00079_00983	0	0	0	0	0	0	SER00086_03789	HIKMNIIA_03363	0
group_5210	hypothetical protein	E	0	SER00035_00257	0	CEJANKKO_00988	SER00041_01357	0	0	0	0	0	0	SER00048_01044	0	0	0	0	0	0	0	SER00056_03424	0	0	SER00059_02513	0	0	0	SER00063_02794	0	SER00065_02723	SER00066_02153	0	0	FEMKPHGD_00257	0	0	0	0	0	0	0	0	0	0	0	0	HIKMNIIA_02602	SER00089_00367
vapC_1	tRNA(fMet)-specific endonuclease VapC	E	0	0	0	CEJANKKO_00064	SER00041_00289	0	0	0	SER00045_01609	SER00046_02040	SER00047_03690	SER00048_02813	0	0	0	0	0	0	0	0	KFCGLGAL_02749	0	SER00059_00228	0	SER00061_02421	0	0	0	0	SER00066_03107	0	0	0	0	0	0	SER00077_02040	SER00079_00170	0	0	0	0	0	0	SER00086_00466	0	SER00089_01221
group_2423	FMN-dependent NADH-azoreductase	E	0	SER00035_01627	0	0	SER00041_00324	SER00042_00425	0	0	0	SER00046_02075	SER00047_03725	SER00048_02850	0	0	0	0	0	0	0	SER00056_00285	0	0	0	0	0	SER00062_01308	SER00063_02124	0	0	SER00066_03072	0	0	FEMKPHGD_01682	0	0	0	0	SER00079_00133	0	0	0	0	0	0	SER00086_00429	HIKMNIIA_02206	0
group_3525	hypothetical protein	E	0	0	0	CEJANKKO_01257	SER00041_03097	0	0	0	0	SER00046_00419	SER00047_02369	0	SER00049_00946	0	0	0	0	0	0	0	0	0	SER00059_02186	SER00060_00549	SER00061_04188	0	SER00063_00240	0	0	SER00066_01828	0	0	0	0	0	0	0	SER00079_03900	GAECANAC_01271	0	SER00082_03776	0	0	0	0	0	SER00089_00040
group_3913	Outer membrane pore protein E	E	AFAEAMJJ_02574	0	0	0	SER00041_00405	0	0	MLNEOOPI_01642	0	SER00046_02156	SER00047_02598	0	0	SER00050_00197	0	0	0	0	0	0	0	0	0	0	0	0	SER00063_02203	0	SER00065_01204	SER00066_02953	0	0	0	0	FAHLPAOJ_01011	SER00074_01291	0	SER00079_00052	0	SER00081_01197	0	SER00083_00195	0	SER00085_02195	0	0	0
group_4909	hypothetical protein	E	AFAEAMJJ_02575	0	0	0	SER00041_00406	0	0	MLNEOOPI_01643	0	SER00046_02157	SER00047_02597	0	0	SER00050_00198	0	0	0	0	0	0	0	0	0	0	0	0	SER00063_02204	0	0	SER00066_02952	0	0	0	0	FAHLPAOJ_01012	SER00074_01290	0	SER00079_00051	0	SER00081_01198	0	SER00083_00196	0	SER00085_02194	0	0	0
group_1258	ComE operon protein 3	E	0	0	0	CEJANKKO_01324	SER00041_03166	0	0	0	0	SER00046_00347	SER00047_04144	0	SER00049_01019	0	0	0	0	0	0	0	0	0	SER00059_01068	SER00060_00623	SER00061_04048	0	SER00063_00313	0	0	SER00066_01757	0	0	0	0	0	0	0	SER00079_04091	GAECANAC_01345	0	SER00082_03843	0	0	0	0	0	SER00089_01483
group_1850	Ferrichrome outer membrane transporter/phage receptor	E	AFAEAMJJ_00760	0	0	0	SER00041_02409	0	0	MLNEOOPI_01971	0	SER00046_03165	SER00047_00261	0	0	0	0	0	0	0	0	SER00056_00696	0	0	0	SER00060_01939	0	0	0	0	0	SER00066_02580	0	0	FEMKPHGD_02219	0	0	SER00074_00944	0	SER00079_00942	0	SER00081_00700	0	0	0	0	0	HIKMNIIA_03414	0
vapB2	Antitoxin VapB2	E	0	0	0	CEJANKKO_00065	SER00041_00288	0	0	0	SER00045_01610	SER00046_02039	SER00047_03689	0	0	0	0	0	0	0	0	0	KFCGLGAL_02748	0	SER00059_00227	0	SER00061_02420	0	0	0	0	SER00066_03108	0	0	0	0	0	0	SER00077_02041	SER00079_00171	0	0	0	0	0	0	SER00086_00467	0	SER00089_01222
group_2697	hypothetical protein	E	AFAEAMJJ_01952	0	0	0	SER00041_00952	0	0	0	0	SER00046_02416	SER00047_04782	0	0	SER00050_02974	0	0	0	0	0	0	0	0	0	0	0	0	SER00063_03168	0	SER00065_02005	SER00066_03677	0	0	0	0	FAHLPAOJ_02197	SER00074_03518	0	SER00079_00723	0	0	0	SER00083_02967	0	SER00085_01369	SER00086_02269	0	0
group_3386	hypothetical protein	E	AFAEAMJJ_04995	0	0	CEJANKKO_00234	SER00041_00113	0	0	0	0	SER00046_01861	SER00047_03392	0	0	SER00050_04027	0	0	0	0	0	SER00056_03874	0	0	SER00059_00075	0	SER00061_03067	0	SER00063_01920	0	0	SER00066_03278	0	0	0	0	FAHLPAOJ_04364	SER00074_04879	0	SER00079_00340	0	0	0	SER00083_03834	0	SER00085_03907	0	0	SER00089_01374
group_2949	hypothetical protein	E	0	0	0	CEJANKKO_04084	SER00041_03445	0	0	0	0	SER00046_04122	SER00047_05077	0	SER00049_03144	0	0	0	0	0	0	0	0	0	SER00059_03913	SER00060_03899	SER00061_03722	0	SER00063_03699	0	0	SER00066_04078	0	0	0	0	0	0	0	SER00079_02190	GAECANAC_04098	0	SER00082_04627	0	0	0	0	HIKMNIIA_04195	SER00089_04101
group_4116	hypothetical protein	E	AFAEAMJJ_05008	0	0	CEJANKKO_00232	SER00041_00115	0	0	0	0	SER00046_01863	SER00047_03394	0	0	SER00050_04029	0	0	0	0	0	SER00056_03876	0	0	SER00059_00077	0	SER00061_03069	0	SER00063_01922	0	0	SER00066_03276	0	0	0	0	FAHLPAOJ_04366	SER00074_04874	0	SER00079_00338	0	0	0	SER00083_03832	0	SER00085_03905	0	0	SER00089_01372
estB_2	Esterase EstB	E	0	0	FPPNHGFI_01733	0	SER00041_02282	0	0	0	SER00045_00188	SER00046_03039	SER00047_00393	0	0	0	0	MEOIELNA_01201	0	0	0	0	KFCGLGAL_03589	0	SER00059_00799	0	0	0	SER00063_03605	0	0	0	0	0	0	0	0	0	SER00077_01470	SER00079_01067	0	0	0	0	SER00084_00552	0	0	0	SER00089_00649
group_4324	hypothetical protein	E	0	0	0	0	SER00041_00067	0	0	0	0	SER00046_04477	SER00047_02024	0	0	0	0	0	0	0	SER00055_01075	SER00056_04769	0	0	0	0	0	SER00062_01536	0	0	0	SER00066_03323	0	0	0	0	0	0	0	SER00079_00386	0	0	0	0	0	0	SER00086_04390	0	0
group_2051	HTH-type transcriptional regulator PgrR	E	0	0	FPPNHGFI_01734	0	SER00041_02281	0	0	0	SER00045_00189	SER00046_03038	SER00047_00394	0	0	0	0	MEOIELNA_01200	0	0	0	0	KFCGLGAL_03590	0	0	0	0	0	SER00063_03606	0	0	0	0	0	0	0	0	0	SER00077_01469	SER00079_01068	0	0	0	0	SER00084_00551	0	0	0	0
nimR_3	HTH-type transcriptional regulator NimR	E	0	0	0	0	SER00041_02501	0	0	0	0	SER00046_03258	SER00047_00171	0	SER00049_00227	0	0	0	0	0	0	0	0	0	0	SER00060_01855	0	0	SER00063_03379	0	0	SER00066_02677	0	0	0	0	0	0	0	SER00079_00849	GAECANAC_00956	0	SER00082_00995	0	0	0	0	0	0
group_489	hypothetical protein	E	0	0	0	0	SER00041_04674	0	0	0	0	SER00046_00303	SER00047_03348	0	SER00049_01058	0	0	0	0	0	0	0	0	0	0	SER00060_00665	0	0	SER00063_00354	0	0	SER00066_01713	0	0	0	0	0	0	0	SER00079_04047	GAECANAC_01388	0	SER00082_00916	0	0	0	0	0	0
group_4322	putative ABC transporter ATP-binding protein	E	0	0	0	0	SER00041_00038	0	0	0	0	SER00046_04450	SER00047_02057	0	0	0	0	MEOIELNA_01985	0	NPEGBHKD_01888	0	0	0	0	0	0	0	0	0	SER00064_01188	0	SER00066_03352	0	SER00068_02279	0	0	0	0	0	SER00079_00413	0	0	0	0	0	0	0	0	0
group_2474	Inner membrane transport protein YdhP	E	0	0	FPPNHGFI_01732	0	SER00041_02283	0	0	0	SER00045_00187	SER00046_03040	SER00047_00392	0	0	0	0	MEOIELNA_01202	0	0	0	0	KFCGLGAL_03588	0	0	0	0	0	0	0	0	0	0	0	0	0	0	0	SER00077_01471	SER00079_01066	0	0	0	0	SER00084_00553	0	0	0	0
group_5509	hypothetical protein	E	0	0	0	0	SER00041_01268	SER00042_01399	0	MLNEOOPI_01102	0	SER00046_00591	SER00047_04060	0	0	0	0	0	0	0	0	0	0	0	0	0	0	0	SER00063_00009	0	0	SER00066_02058	0	0	0	0	0	0	0	SER00079_03107	0	0	0	0	0	0	SER00086_00908	0	0
group_1738	hypothetical protein	E	0	0	0	0	SER00041_00063	0	0	0	0	SER00046_04475	SER00047_02026	0	0	0	SER00051_01550	0	0	0	SER00055_01071	0	KFCGLGAL_04780	0	0	0	0	0	0	0	0	SER00066_03327	0	0	0	0	0	0	0	SER00079_00388	0	0	0	0	0	0	0	0	0
group_210	FAD-dependent urate hydroxylase	E	0	0	0	0	SER00041_01107	SER00042_00887	0	0	0	SER00046_02262	SER00047_01474	0	0	0	0	0	0	0	0	0	0	0	0	0	0	0	SER00063_03320	0	0	SER00066_03524	0	0	0	0	0	0	0	SER00079_00551	0	0	0	0	0	0	SER00086_02122	0	0
group_3560	hypothetical protein	E	0	0	0	0	SER00041_01435	0	0	MLNEOOPI_01284	0	SER00046_00761	SER00047_00612	0	0	0	0	0	0	0	0	0	0	0	0	0	0	0	SER00063_02716	0	0	SER00066_02231	0	0	0	0	0	SER00074_01663	0	SER00079_01283	0	SER00081_02357	0	0	0	0	0	0	0
group_1769	Glutathione-regulated potassium-efflux system ancillary protein KefF	E	0	0	0	0	SER00041_02368	SER00042_03590	0	0	0	SER00046_03124	SER00047_00306	0	0	0	SER00051_01254	0	POOABGMI_00876	0	0	0	KFCGLGAL_03509	0	0	0	0	0	0	0	0	SER00066_02532	0	0	0	0	0	0	0	SER00079_00987	0	0	0	0	0	0	0	0	0
group_540	hypothetical protein	E	0	0	0	CEJANKKO_01579	SER00041_02410	0	0	0	0	SER00046_03166	SER00047_00260	0	0	0	0	0	0	0	0	0	0	0	SER00059_00672	0	SER00061_03363	0	SER00063_03460	0	0	SER00066_02581	0	0	0	0	0	0	0	SER00079_00941	0	0	0	0	0	0	0	0	SER00089_00776
group_5530	HTH-type transcriptional regulator PgrR	E	0	0	0	0	SER00041_02031	0	0	0	0	SER00046_03506	SER00047_03755	0	0	0	SER00051_03585	0	0	0	0	0	0	0	SER00059_01627	0	0	0	SER00063_00934	0	0	SER00066_01129	0	0	0	0	0	0	0	SER00079_01301	0	0	0	0	0	0	0	0	SER00089_02042
group_3567	hypothetical protein	E	0	0	0	0	SER00041_02239	0	0	0	0	SER00046_02828	SER00047_01654	0	SER00049_04326	0	0	0	0	0	0	0	0	0	0	SER00060_03632	0	0	0	0	0	SER00066_00940	0	0	0	0	0	0	0	SER00079_02295	GAECANAC_02064	0	0	0	0	0	0	0	0
group_4003	Sensor histidine kinase CitA	E	0	0	0	0	SER00041_04768	0	0	0	0	SER00046_03533	SER00047_04700	0	SER00049_02589	0	SER00051_03924	MEOIELNA_03715	0	0	0	0	0	0	0	0	0	0	0	0	0	SER00066_03987	0	0	0	0	0	0	0	SER00079_02713	0	0	0	0	0	SER00085_00020	0	0	0
tehA	Tellurite resistance protein TehA	E	0	0	0	0	SER00041_04104	SER00042_04377	0	0	0	SER00046_04572	SER00047_04181	0	0	0	0	0	0	0	0	0	0	0	0	0	0	0	SER00063_04286	0	0	SER00066_04877	0	0	0	0	0	0	0	SER00079_04462	0	0	0	0	0	0	SER00086_04728	0	0
group_7162	putative ABC transporter permease protein	E	0	0	0	0	SER00041_00037	0	0	0	0	SER00046_04449	SER00047_02058	0	0	0	0	MEOIELNA_01986	0	0	0	0	0	0	0	0	0	0	0	0	0	SER00066_03353	0	0	0	0	0	0	0	SER00079_00414	0	0	0	0	0	0	0	0	0
bsdD	Phenolic acid decarboxylase subunit D	E	0	SER00035_02480	0	CEJANKKO_03087	SER00041_02580	0	0	0	0	SER00046_01205	SER00047_01197	0	0	0	0	0	0	0	0	0	0	0	0	0	SER00061_00994	0	0	0	0	SER00066_00541	0	0	0	0	0	0	0	SER00079_01775	0	0	0	0	0	0	0	0	0
group_4357	Tetracycline repressor protein class A from transposon 1721	E	0	0	0	0	SER00041_02399	0	0	0	0	SER00046_03156	SER00047_00270	0	0	0	0	0	0	0	0	0	0	0	0	0	0	0	SER00063_03469	0	0	SER00066_02571	0	0	0	0	0	0	0	SER00079_00951	0	0	0	0	0	0	0	0	0
group_4376	hypothetical protein	E	0	0	0	0	SER00041_04555	SER00042_03790	0	0	0	SER00046_03377	SER00047_00766	0	0	0	0	0	0	0	0	0	0	0	0	0	0	0	SER00063_00806	0	0	SER00066_01258	0	0	0	0	0	0	0	SER00079_01431	0	0	0	0	0	0	0	0	0
edcC	Phenolic acid decarboxylase subunit C	E	0	SER00035_02481	0	CEJANKKO_03088	SER00041_02581	0	0	0	0	SER00046_01204	SER00047_01198	0	0	0	0	0	0	0	0	0	0	0	0	0	SER00061_00995	0	0	0	0	SER00066_00540	0	0	0	0	0	0	0	SER00079_01774	0	0	0	0	0	0	0	0	0
group_2515	hypothetical protein	E	0	0	0	0	SER00041_01259	0	0	0	0	SER00046_00583	SER00047_04052	0	0	0	0	0	0	0	0	0	0	0	0	0	0	0	SER00063_00017	0	0	SER00066_02050	0	0	0	0	0	0	0	SER00079_03116	0	0	0	0	0	0	0	0	0
group_2941	Nicotinate dehydrogenase subunit A	E	0	0	0	0	SER00041_02398	0	0	0	0	SER00046_03155	SER00047_00271	0	0	0	0	0	POOABGMI_00908	0	0	0	KFCGLGAL_03468	0	0	0	0	0	0	0	0	0	0	0	0	0	0	0	0	SER00079_00952	0	0	0	0	0	0	0	0	0
gpr_1	L-glyceraldehyde 3-phosphate reductase	E	0	0	0	0	SER00041_02032	0	0	0	0	SER00046_03507	SER00047_03754	0	0	0	0	0	0	0	0	0	0	0	SER00059_01628	0	0	0	SER00063_00935	0	0	SER00066_01128	0	0	0	0	0	0	0	SER00079_01300	0	0	0	0	0	0	0	0	SER00089_02043
group_10316	HTH-type transcriptional regulator GltC	E	0	0	0	0	SER00041_04763	0	0	0	0	SER00046_03528	SER00047_04705	0	0	0	SER00051_03929	0	0	0	0	0	0	0	0	0	0	0	0	0	0	SER00066_03992	0	0	0	0	0	0	0	SER00079_02718	0	0	0	0	0	SER00085_00015	0	0	0
group_1057	hypothetical protein	E	0	0	0	0	SER00041_04303	0	0	0	0	SER00046_02798	SER00047_01624	0	0	0	0	MEOIELNA_02477	0	0	0	0	0	0	0	0	0	0	0	0	0	SER00066_00910	0	0	0	0	0	0	0	SER00079_02265	0	0	0	0	0	0	0	0	0
group_3488	Fimbria adhesin EcpD	E	0	0	0	0	SER00041_03794	0	0	0	0	SER00046_00112	SER00047_00995	0	0	SER00050_02754	0	0	0	0	0	0	0	0	0	0	0	0	SER00063_00570	0	0	SER00066_01491	0	0	0	0	FAHLPAOJ_00559	0	0	SER00079_01664	0	0	0	SER00083_01288	0	0	0	0	0
group_3572	Enterochelin esterase	E	0	0	0	0	SER00041_02374	SER00042_03596	0	0	0	SER00046_03130	SER00047_00300	0	0	0	0	0	0	0	0	0	0	0	0	0	0	0	0	0	0	SER00066_02539	0	0	0	0	0	0	0	SER00079_00981	0	0	0	0	0	0	0	0	0
fhuD_1	Iron(3+)-hydroxamate-binding protein FhuD	E	0	0	0	CEJANKKO_00251	SER00041_00095	0	0	0	0	SER00046_01844	SER00047_03374	0	0	0	0	0	0	0	0	0	0	0	0	0	0	0	0	0	0	SER00066_03295	0	0	0	0	0	0	0	SER00079_00358	0	0	0	0	0	0	SER00086_04322	0	0
yojI_1	ABC transporter ATP-binding/permease protein YojI	E	0	0	0	CEJANKKO_00249	SER00041_00097	0	0	0	0	SER00046_01846	SER00047_03376	0	0	0	0	0	0	0	0	0	0	0	0	0	0	0	0	0	0	SER00066_03293	0	0	0	0	0	0	0	SER00079_00356	0	0	0	0	0	0	SER00086_04320	0	0
group_5491	hypothetical protein	E	0	0	0	0	SER00041_00257	0	0	0	0	SER00046_02009	SER00047_03658	0	0	0	0	0	0	0	0	0	0	0	0	0	0	0	SER00063_02058	0	0	SER00066_03139	0	0	0	0	0	0	0	SER00079_00201	0	0	0	0	0	0	0	0	0
group_7060	HTH-type transcriptional regulator NimR	E	0	0	0	CEJANKKO_00253	SER00041_00093	0	0	0	0	SER00046_01842	SER00047_03372	0	0	0	0	0	0	0	0	0	0	0	0	0	0	0	0	0	0	SER00066_03297	0	0	0	0	0	0	0	SER00079_00360	0	0	0	0	0	0	SER00086_04324	0	0
fhuB_1	Iron(3+)-hydroxamate import system permease protein FhuB	E	0	0	0	CEJANKKO_00250	SER00041_00096	0	0	0	0	SER00046_01845	SER00047_03375	0	0	0	0	0	0	0	0	0	0	0	0	0	0	0	0	0	0	SER00066_03294	0	0	0	0	0	0	0	SER00079_00357	0	0	0	0	0	0	SER00086_04321	0	0
group_9826	Ferrichrome outer membrane transporter/phage receptor	E	0	0	0	CEJANKKO_00252	SER00041_00094	0	0	0	0	SER00046_01843	SER00047_03373	0	0	0	0	0	0	0	0	0	0	0	0	0	0	0	0	0	0	SER00066_03296	0	0	0	0	0	0	0	SER00079_00359	0	0	0	0	0	0	SER00086_04323	0	0
group_1435	Outer membrane porin F	E	0	0	0	0	SER00041_00116	0	0	0	0	SER00046_01864	SER00047_03395	0	0	0	0	0	0	0	0	SER00056_03877	0	0	SER00059_00078	0	0	0	SER00063_01923	0	0	SER00066_03275	0	0	0	0	0	0	0	SER00079_00337	0	0	0	0	0	0	0	0	SER00089_01371
group_1697	Monoacylglycerol lipase	E	0	0	0	0	SER00041_04493	0	0	0	0	SER00046_03315	SER00047_00829	0	0	0	0	0	0	0	0	0	0	0	0	0	0	0	SER00063_00744	0	0	SER00066_01320	0	0	0	0	0	0	0	SER00079_01493	0	0	0	0	0	0	0	0	0
group_3557	hypothetical protein	E	0	0	0	0	SER00041_01326	SER00042_01485	0	0	0	SER00046_00650	SER00047_00719	0	0	0	0	0	0	0	0	0	0	0	0	0	0	0	0	0	0	SER00066_02123	0	0	0	0	0	0	0	SER00079_03045	0	0	0	0	0	0	0	0	0
group_4378	hypothetical protein	E	0	0	0	0	SER00041_04707	0	0	0	0	SER00046_00255	SER00047_03275	0	0	0	0	0	0	0	0	0	0	0	0	0	0	0	SER00063_00423	0	0	SER00066_01639	0	0	0	0	0	0	0	SER00079_04263	0	0	0	0	0	0	0	0	0
group_10165	hypothetical protein	E	0	0	0	0	SER00041_02145	0	0	0	0	SER00046_02928	SER00047_01754	0	0	0	0	0	0	0	SER00055_02356	0	0	0	0	0	0	0	SER00063_01032	0	0	SER00066_01038	0	0	0	0	0	0	0	SER00079_02396	0	0	0	0	0	0	0	0	0
group_2056	hypothetical protein	E	0	0	0	0	SER00041_01122	0	0	0	0	SER00046_02247	SER00047_01459	0	0	0	0	0	0	0	0	0	0	0	0	0	0	0	SER00063_03335	0	0	SER00066_03509	0	0	0	0	0	0	0	SER00079_00536	0	0	0	0	0	0	0	0	0
group_2523	Alpha-ketoglutaric semialdehyde dehydrogenase	E	0	0	0	0	SER00041_03077	0	0	0	0	SER00046_00435	SER00047_02386	0	0	0	0	0	0	0	0	0	0	0	0	0	0	0	SER00063_00220	0	0	SER00066_01844	0	0	0	0	0	0	0	SER00079_03920	0	0	0	0	0	0	0	0	0
group_3002	Adenosine deaminase	E	0	0	0	0	SER00041_03634	0	0	0	0	SER00046_04216	SER00047_01872	0	0	0	SER00051_03973	0	POOABGMI_04239	0	0	0	0	0	0	0	0	0	0	0	0	SER00066_04788	0	0	0	0	0	0	0	SER00079_03725	0	0	0	0	0	0	0	0	0
group_3003	Regulatory protein YeiL	E	0	0	0	0	SER00041_03636	0	0	0	0	SER00046_04218	SER00047_01874	0	0	0	SER00051_03975	0	POOABGMI_04237	0	0	0	0	0	0	0	0	0	0	0	0	SER00066_04786	0	0	0	0	0	0	0	SER00079_03727	0	0	0	0	0	0	0	0	0
group_10069	hypothetical protein	E	0	0	0	0	SER00041_00151	0	0	0	0	SER00046_01899	SER00047_03430	0	0	0	0	0	0	0	0	0	0	0	0	0	0	0	SER00063_01958	0	0	SER00066_03240	0	0	0	0	0	0	0	SER00079_00302	GAECANAC_00463	0	0	0	0	0	0	0	0
group_10136	Iron(3+)-hydroxamate import ATP-binding protein FhuC	E	0	0	0	0	SER00041_01393	0	0	0	0	SER00046_00719	SER00047_00654	0	0	0	0	0	0	0	0	0	0	0	0	0	0	0	SER00063_02758	0	0	SER00066_02189	0	0	0	0	0	0	0	SER00079_02981	0	0	0	0	0	0	0	0	0
group_10190	hypothetical protein	E	0	0	0	0	SER00041_03258	0	0	0	0	SER00046_02598	SER00047_03613	0	0	0	0	0	0	0	0	0	0	0	0	0	0	0	SER00063_02984	0	0	SER00066_00114	0	0	0	0	0	0	0	SER00079_03480	0	0	0	0	0	0	0	0	0
group_10876	Transcriptional regulator DauR	E	0	0	0	0	SER00041_01293	0	0	0	0	SER00046_00616	SER00047_04085	0	0	0	0	0	0	0	0	0	0	0	0	0	0	0	SER00063_04916	0	0	SER00066_02087	0	0	0	0	0	0	0	SER00079_03082	0	0	0	0	0	0	0	0	0
group_2052	hypothetical protein	E	0	0	FPPNHGFI_01741	0	SER00041_02274	0	0	0	0	SER00046_03031	SER00047_00401	0	0	0	0	0	0	0	0	0	0	0	0	0	0	0	0	0	0	0	0	0	0	0	0	0	0	SER00079_01075	0	0	0	0	0	0	0	0	0
group_2075	E3 ubiquitin-protein ligase SlrP	E	0	0	0	0	SER00041_00480	0	0	0	0	SER00046_03808	SER00047_02525	0	0	0	0	0	0	0	0	0	0	0	0	0	0	0	0	0	0	SER00066_02875	0	0	0	0	0	0	0	SER00079_03533	0	0	0	0	0	0	0	0	0
group_2986	putative protease YdeA	E	0	0	0	0	SER00041_01169	0	0	0	0	SER00046_02185	SER00047_01397	0	0	0	0	0	0	0	0	0	0	0	0	0	0	0	0	0	0	SER00066_03446	0	0	0	0	0	0	0	SER00079_00494	0	0	0	0	0	0	0	0	0
group_3568	Dihydrofolate reductase	E	0	0	0	0	SER00041_02289	0	0	0	0	SER00046_03045	SER00047_00386	0	0	0	0	0	0	0	0	0	0	0	0	0	0	0	SER00063_03598	0	0	0	0	0	0	0	0	0	0	SER00079_01061	0	0	0	0	0	0	0	0	0
group_3580	Virulence protein	E	0	0	0	0	SER00041_03637	0	0	0	0	SER00046_04219	SER00047_01875	0	0	0	0	0	0	0	0	0	0	0	0	0	0	0	0	0	0	SER00066_04785	0	0	0	0	0	0	0	SER00079_03728	0	0	0	0	0	0	0	0	0
group_4333	Glutathione transferase FosA	E	0	0	0	0	SER00041_00418	0	0	0	0	SER00046_02169	SER00047_02585	0	0	0	0	0	0	0	0	0	0	0	0	0	0	0	SER00063_02216	0	0	SER00066_02940	0	0	0	0	0	0	0	SER00079_00038	0	0	0	0	0	0	0	0	0
group_4348	hypothetical protein	E	0	0	0	0	SER00041_01238	0	0	0	0	SER00046_00558	SER00047_04027	0	0	0	0	0	0	0	0	0	0	0	0	0	0	0	0	0	0	SER00066_02025	0	0	0	0	0	0	0	SER00079_03137	0	0	0	0	0	0	0	0	0
group_4354	Putative type II secretion system protein H	E	0	0	0	0	SER00041_02137	0	0	0	0	SER00046_02936	SER00047_01762	0	0	0	0	0	0	0	SER00055_02364	0	0	0	0	0	0	0	SER00063_01024	0	0	SER00066_01046	0	0	0	0	0	0	0	SER00079_02404	0	0	0	0	0	0	0	0	0
group_4369	hypothetical protein	E	0	0	0	0	SER00041_03959	0	0	0	0	SER00046_00141	SER00047_01026	0	0	0	0	0	0	0	0	0	0	0	0	0	0	0	0	0	0	SER00066_01521	0	0	0	0	0	SER00074_00666	0	SER00079_01694	0	0	0	0	0	0	0	0	0
group_5484	Diacylglycerol kinase	E	0	0	0	0	SER00041_00007	0	0	0	0	SER00046_04412	SER00047_02093	0	0	0	0	0	0	0	0	0	0	0	0	0	0	0	SER00063_01800	0	0	SER00066_03391	0	0	0	0	0	0	0	SER00079_00442	0	0	0	0	0	0	0	0	0
group_5511	putative protein	E	0	0	0	0	SER00041_01395	0	0	0	0	SER00046_00721	SER00047_00652	0	0	0	0	0	0	0	0	0	0	0	0	0	0	0	SER00063_02756	0	0	SER00066_02191	0	0	0	0	0	0	0	SER00079_02979	0	0	0	0	0	0	0	0	0
group_5515	Putative O-methyltransferase/MSMEI_4947	E	0	0	0	0	SER00041_01521	0	0	0	0	SER00046_00848	SER00047_00526	0	0	0	0	0	0	0	0	0	0	0	0	0	0	0	SER00063_02631	0	0	SER00066_02317	0	0	0	0	0	0	0	SER00079_01196	0	0	0	0	0	0	0	0	0
yqjA_1	Inner membrane protein YqjA	E	0	0	0	0	SER00041_03092	0	0	0	0	SER00046_00424	SER00047_02374	0	0	0	0	0	0	0	0	0	0	0	0	0	0	0	0	0	0	SER00066_01833	0	0	0	0	0	0	0	SER00079_03905	0	0	0	0	0	0	0	0	0
group_7196	hypothetical protein	E	0	0	0	0	SER00041_01392	0	0	0	0	SER00046_00718	SER00047_00655	0	0	0	0	0	0	0	0	0	0	0	0	0	0	0	SER00063_02759	0	0	SER00066_02188	0	0	0	0	0	0	0	SER00079_02982	0	0	0	0	0	0	0	0	0
group_10108	hypothetical protein	E	0	0	0	0	SER00041_00969	0	0	0	0	0	SER00047_01613	0	0	0	0	0	0	0	0	0	0	0	0	0	0	0	0	0	0	SER00066_03661	0	0	0	0	0	0	0	SER00079_00707	0	0	0	0	0	0	0	0	0
group_2522	hypothetical protein	E	0	0	0	0	SER00041_02875	0	0	0	0	SER00046_01395	SER00047_03921	0	0	0	0	0	0	0	0	0	0	0	0	0	0	0	0	0	0	SER00066_00734	0	0	0	0	0	0	0	SER00079_01962	0	0	0	0	0	0	0	0	0
group_2978	hypothetical protein	E	0	0	0	0	SER00041_00109	0	0	0	0	SER00046_01858	SER00047_03389	0	0	0	0	0	0	0	0	SER00056_03871	0	0	0	0	0	0	SER00063_01917	0	0	SER00066_03281	0	0	0	0	0	SER00074_04847	0	SER00079_00343	0	0	0	0	0	0	0	0	0
group_2984	hypothetical protein	E	0	0	0	0	SER00041_00982	0	0	0	0	0	SER00047_01600	0	0	0	0	0	0	0	0	0	0	0	0	0	0	0	SER00063_03197	0	0	SER00066_03648	0	0	0	0	0	0	0	SER00079_00694	0	0	0	0	0	0	0	0	0
group_2997	hypothetical protein	E	0	0	0	0	SER00041_02415	0	0	0	0	SER00046_03171	SER00047_00255	0	0	0	0	0	0	0	0	0	0	0	0	0	0	0	0	0	0	SER00066_02586	0	0	0	0	0	0	0	SER00079_00936	0	0	0	0	0	0	0	0	0
group_2998	hypothetical protein	E	0	0	0	0	SER00041_02737	0	0	0	0	SER00046_01042	SER00047_01367	0	0	0	0	0	0	0	0	0	0	0	0	0	0	0	SER00063_01307	0	0	SER00066_00383	0	0	0	0	0	0	0	SER00079_03207	0	0	0	0	0	0	SER00086_04111	0	0
group_3000	Spermidine N(1)-acetyltransferase	E	0	0	0	0	SER00041_03088	0	0	0	0	SER00046_00428	SER00047_02378	0	0	0	0	0	0	0	0	0	0	0	0	0	0	0	0	0	0	SER00066_01837	0	0	0	0	0	0	0	SER00079_03909	0	0	0	0	0	0	0	0	0
group_3559	hypothetical protein	E	0	0	0	0	SER00041_01391	0	0	0	0	SER00046_00717	SER00047_00656	0	0	0	0	0	0	0	0	0	0	0	0	0	0	0	0	0	0	SER00066_02187	0	0	0	0	0	0	0	SER00079_02983	0	0	0	0	0	0	0	0	0
group_3583	RNA pyrophosphohydrolase	E	0	0	0	0	SER00041_03883	0	0	0	0	SER00046_00029	SER00047_00913	0	0	0	0	0	0	0	0	0	0	0	0	0	0	0	0	0	0	SER00066_01406	0	0	0	0	0	0	0	SER00079_01582	0	0	0	0	0	0	0	0	0
group_4099	hypothetical protein	E	0	0	0	0	SER00041_00106	0	0	0	0	SER00046_01855	SER00047_03386	0	0	0	0	0	0	0	0	0	0	0	0	0	0	0	SER00063_01914	0	0	SER00066_03284	0	0	0	0	0	0	0	SER00079_00346	0	0	0	0	0	0	0	0	0
group_4355	Sulfide dehydrogenase [flavocytochrome c] flavoprotein chain	E	0	0	0	0	SER00041_02297	0	0	0	0	SER00046_03053	SER00047_00378	0	0	0	0	0	0	0	0	0	0	0	0	0	0	0	SER00063_03590	0	0	SER00066_02448	0	0	0	0	0	0	0	SER00079_01053	0	0	0	0	0	0	0	0	0
group_5538	hypothetical protein	E	0	0	0	0	SER00041_02491	0	0	0	0	SER00046_03248	SER00047_00181	0	0	0	0	0	0	0	0	0	0	0	0	0	0	0	0	0	0	SER00066_02667	0	0	0	0	0	0	0	SER00079_00859	0	0	0	0	0	0	0	0	0
thadh	L-threo-3-hydroxyaspartate ammonia-lyase	E	0	0	0	0	SER00041_01292	0	0	0	0	SER00046_00615	SER00047_04084	0	0	0	0	0	0	0	0	0	0	0	0	0	0	0	SER00063_04917	0	0	SER00066_02086	0	0	0	0	0	0	0	SER00079_03083	0	0	0	0	0	0	0	0	0
group_10061	hypothetical protein	E	0	0	0	0	SER00041_00100	0	0	0	0	SER00046_01849	SER00047_03380	0	0	0	0	0	0	0	0	0	0	0	0	0	0	0	SER00063_01908	0	0	SER00066_03290	0	0	0	0	0	0	0	SER00079_00352	0	0	0	0	0	0	0	0	0
group_10062	hypothetical protein	E	0	0	0	0	SER00041_00121	0	0	0	0	SER00046_01869	SER00047_03400	0	0	0	0	0	0	0	0	0	0	0	0	0	0	0	SER00063_01928	0	0	SER00066_03270	0	0	0	0	0	0	0	SER00079_00332	0	0	0	0	0	0	0	0	0
group_10109	Putative multidrug resistance protein MdtD	E	0	0	0	0	SER00041_01090	0	0	0	0	SER00046_02277	SER00047_01491	0	0	0	0	0	0	0	0	0	0	0	0	0	0	0	0	0	0	SER00066_03541	0	0	0	0	0	0	0	SER00079_00567	0	0	0	0	0	0	0	0	0
gerE	Spore germination protein GerE	E	0	0	0	0	SER00041_00150	0	0	0	0	SER00046_01898	SER00047_03429	0	0	0	0	0	0	0	0	0	0	0	0	0	0	0	SER00063_01957	0	0	SER00066_03241	0	0	0	0	0	0	0	SER00079_00303	0	0	0	0	0	0	0	0	0
group_2992	hypothetical protein	E	0	0	0	0	SER00041_01425	0	0	0	0	SER00046_00751	SER00047_00622	0	0	0	0	0	0	0	0	0	0	0	0	0	0	0	0	0	0	SER00066_02222	0	0	0	0	0	0	0	SER00079_02948	0	0	0	0	0	0	0	0	0
group_2999	hypothetical protein	E	0	0	0	0	SER00041_03031	0	0	0	0	SER00046_00482	SER00047_02433	0	0	0	0	0	0	0	0	0	0	0	0	0	0	0	SER00063_00172	0	0	SER00066_01892	0	0	0	0	0	0	0	SER00079_03967	0	0	0	0	0	0	0	0	0
group_3006	hypothetical protein	E	0	0	0	0	SER00041_04118	0	0	0	0	SER00046_04558	SER00047_04195	0	0	0	0	0	0	0	0	0	0	0	0	0	0	0	0	0	0	SER00066_04891	0	0	0	0	0	0	0	SER00079_04476	0	0	0	0	0	0	0	0	0
group_3545	hypothetical protein	E	0	0	0	0	SER00041_00209	0	0	0	0	SER00046_01957	SER00047_03479	0	0	0	0	0	0	0	0	0	0	0	0	0	0	0	0	0	0	SER00066_03189	0	0	0	0	0	0	0	SER00079_00251	0	0	0	0	0	0	0	0	0
group_3578	Hydrogen cyanide synthase subunit HcnC	E	0	0	0	0	SER00041_03073	0	0	0	0	SER00046_00439	SER00047_02390	0	0	0	0	0	0	0	0	0	0	0	0	0	0	0	0	0	0	SER00066_01848	0	0	0	0	0	0	0	SER00079_03924	0	0	0	0	0	0	0	0	0
group_4350	hypothetical protein	E	0	0	0	0	SER00041_01526	0	0	0	0	SER00046_00853	SER00047_00521	0	0	0	0	0	0	0	0	0	0	0	0	0	0	0	0	0	0	SER00066_02324	0	0	0	0	0	0	0	SER00079_01191	0	0	0	0	0	0	0	0	0
group_4356	Regulatory protein PchR	E	0	0	0	0	SER00041_02332	0	0	0	0	SER00046_03087	SER00047_00343	0	0	0	0	0	0	0	0	0	0	0	0	0	0	0	0	0	0	SER00066_02493	0	0	0	0	0	0	0	SER00079_01019	0	0	0	0	0	0	0	0	0
group_5485	hypothetical protein	E	0	0	0	0	SER00041_00111	0	0	0	0	SER00046_01859	SER00047_03390	0	0	0	0	0	0	0	0	SER00056_03872	0	0	0	0	0	0	0	0	0	SER00066_03280	0	0	0	0	0	0	0	SER00079_00342	0	0	0	0	0	0	0	0	0
rob_6	Right origin-binding protein	E	0	0	0	0	SER00041_00988	0	0	0	0	SER00046_02384	SER00047_01594	0	0	0	0	0	0	0	0	0	0	0	0	0	0	0	SER00063_03203	0	0	SER00066_03642	0	0	0	0	0	0	0	SER00079_00688	0	0	0	0	0	0	0	0	0
group_5535	hypothetical protein	E	0	0	0	0	SER00041_02450	0	0	0	0	SER00046_03207	SER00047_00222	0	0	0	0	0	0	0	0	0	0	0	0	0	0	0	SER00063_03422	0	0	SER00066_02624	0	0	0	0	0	0	0	SER00079_00900	0	0	0	0	0	0	0	0	0
cadC_1	hypothetical protein	E	0	0	0	0	SER00041_03799	0	0	0	0	SER00046_00107	SER00047_00990	0	0	0	0	0	0	0	0	0	0	0	0	0	0	0	SER00063_00575	0	0	SER00066_01486	0	0	0	0	0	0	0	SER00079_01659	0	0	0	0	0	0	0	0	0
group_10063	HMP-PP phosphatase	E	0	0	0	0	SER00041_00126	0	0	0	0	SER00046_01874	SER00047_03405	0	0	0	0	0	0	0	0	0	0	0	0	0	0	0	SER00063_01933	0	0	SER00066_03265	0	0	0	0	0	0	0	SER00079_00327	0	0	0	0	0	0	0	0	0
group_10064	Chaperone protein FimC	E	0	0	0	0	SER00041_00131	0	0	0	0	SER00046_01879	SER00047_03410	0	0	0	0	0	0	0	0	0	0	0	0	0	0	0	SER00063_01938	0	0	SER00066_03260	0	0	0	0	0	0	0	SER00079_00322	0	0	0	0	0	0	0	0	0
group_10065	Outer membrane usher protein FimD	E	0	0	0	0	SER00041_00132	0	0	0	0	SER00046_01880	SER00047_03411	0	0	0	0	0	0	0	0	0	0	0	0	0	0	0	SER00063_01939	0	0	SER00066_03259	0	0	0	0	0	0	0	SER00079_00321	0	0	0	0	0	0	0	0	0
group_10066	Colicin V secretion protein CvaA	E	0	0	0	0	SER00041_00135	0	0	0	0	SER00046_01883	SER00047_03414	0	0	0	0	0	0	0	0	0	0	0	0	0	0	0	SER00063_01942	0	0	SER00066_03256	0	0	0	0	0	0	0	SER00079_00318	0	0	0	0	0	0	0	0	0
group_10078	hypothetical protein	E	0	0	0	0	SER00041_00560	0	0	0	0	SER00046_03889	SER00047_00061	0	0	0	0	0	0	0	0	0	0	0	0	0	0	0	SER00063_03965	0	0	SER00066_02793	0	0	0	0	0	0	0	SER00079_03617	0	0	0	0	0	0	0	0	0
group_10168	hypothetical protein	E	0	0	0	0	SER00041_02377	0	0	0	0	SER00046_03133	SER00047_00297	0	0	0	0	0	0	0	0	0	0	0	0	0	0	0	0	0	0	SER00066_02542	0	0	0	0	0	0	0	SER00079_00978	0	0	0	0	0	0	0	0	0
group_10192	hypothetical protein	E	0	0	0	0	SER00041_03510	0	0	0	0	SER00046_04057	SER00047_02702	0	0	0	0	0	0	0	0	0	0	0	0	0	0	0	SER00063_03782	0	0	SER00066_04143	0	0	0	0	0	0	0	SER00079_02125	0	0	0	0	0	0	0	0	0
hyuC_2	N-carbamoyl-L-amino-acid hydrolase	E	0	0	0	0	SER00041_04375	0	0	0	0	SER00046_02754	SER00047_04376	0	0	0	0	0	0	0	0	0	0	0	0	0	0	0	0	0	0	SER00066_00857	0	0	0	0	0	0	0	SER00079_04661	0	0	0	0	0	0	0	0	0
group_1492	Alcohol dehydrogenase	E	0	0	0	0	SER00041_03021	0	0	0	0	SER00046_00492	SER00047_02444	0	0	0	0	0	0	0	0	0	0	0	0	0	0	0	SER00063_00161	0	0	SER00066_01905	0	0	0	0	0	0	0	SER00079_03978	0	0	0	0	0	0	0	0	0
group_1770	Thiamine kinase	E	0	0	0	0	SER00041_02986	0	0	0	0	SER00046_00527	SER00047_02484	0	0	0	0	0	0	0	0	0	0	0	0	0	0	0	0	0	0	SER00066_01940	0	0	0	0	0	0	0	SER00079_04013	0	0	0	0	0	0	0	0	0
group_2084	hypothetical protein	E	0	0	0	0	SER00041_04306	0	0	0	0	SER00046_02795	0	0	0	0	0	MEOIELNA_02474	0	0	0	0	0	0	0	0	0	0	0	0	0	SER00066_00907	0	0	0	0	0	0	0	SER00079_02262	0	0	0	0	0	0	0	0	0
mrkD_1	Fimbria adhesin protein	E	0	0	0	0	SER00041_00133	0	0	0	0	SER00046_01881	SER00047_03412	0	0	0	0	0	0	0	0	0	0	0	0	0	0	0	SER00063_01940	0	0	SER00066_03258	0	0	0	0	0	0	0	SER00079_00320	0	0	0	0	0	0	0	0	0
group_2994	hypothetical protein	E	0	0	0	0	SER00041_01946	0	0	0	0	SER00046_01510	SER00047_02233	0	0	0	0	0	0	0	0	0	0	0	0	0	0	0	SER00063_02491	0	0	SER00066_04285	0	0	0	0	0	0	0	SER00079_04711	0	0	0	0	0	0	0	0	0
group_3004	Transcriptional regulatory protein RcsB	E	0	0	0	0	SER00041_03798	0	0	0	0	SER00046_00108	SER00047_00991	0	0	0	0	0	0	0	0	0	0	0	0	0	0	0	0	0	0	SER00066_01487	0	0	0	0	0	0	0	SER00079_01660	0	0	0	0	0	0	0	0	0
group_3464	Quercetin 2,3-dioxygenase	E	0	0	0	0	SER00041_00410	0	0	0	0	SER00046_02161	SER00047_02593	0	0	0	0	0	0	0	0	0	0	0	0	0	0	0	SER00063_02208	0	0	SER00066_02948	0	0	0	0	0	0	0	SER00079_00046	0	0	0	0	0	0	0	0	0
group_3566	Type II secretion system protein L	E	0	0	0	0	SER00041_02133	0	0	0	0	SER00046_02940	SER00047_01766	0	0	0	0	0	0	0	0	0	0	0	0	0	0	0	SER00063_01020	0	0	SER00066_01050	0	0	0	0	0	0	0	SER00079_02408	0	0	0	0	0	0	0	0	0
group_3575	hypothetical protein	E	0	0	0	0	SER00041_02483	0	0	0	0	SER00046_03240	SER00047_00189	0	0	0	0	0	0	0	0	0	0	0	0	0	0	0	SER00063_03397	0	0	SER00066_02658	0	0	0	0	0	0	0	SER00079_00867	0	0	0	0	0	0	0	0	0
group_4325	hypothetical protein	E	0	0	0	0	SER00041_00128	0	0	0	0	SER00046_01876	SER00047_03407	0	0	0	0	0	0	0	0	0	0	0	0	0	0	0	SER00063_01935	0	0	SER00066_03263	0	0	0	0	0	0	0	SER00079_00325	0	0	0	0	0	0	0	0	0
group_4326	hypothetical protein	E	0	0	0	0	SER00041_00129	0	0	0	0	SER00046_01877	SER00047_03408	0	0	0	0	0	0	0	0	0	0	0	0	0	0	0	SER00063_01936	0	0	SER00066_03262	0	0	0	0	0	0	0	SER00079_00324	0	0	0	0	0	0	0	0	0
group_4331	hypothetical protein	E	0	0	0	0	SER00041_00174	0	0	0	0	SER00046_01922	SER00047_03444	0	0	0	0	0	0	0	0	0	0	0	0	0	0	0	0	0	0	SER00066_03224	0	0	0	0	0	0	0	SER00079_00286	0	0	0	0	0	0	0	0	0
group_4334	hypothetical protein	E	0	0	0	0	SER00041_00513	0	0	0	0	SER00046_03842	SER00047_00014	0	0	0	0	0	0	0	0	0	0	0	0	0	0	0	SER00063_03913	0	0	SER00066_02840	0	0	0	0	0	0	0	SER00079_03567	0	0	0	0	0	0	0	0	0
group_4338	6-phosphogluconolactonase	E	0	0	0	0	SER00041_00989	0	0	0	0	SER00046_02383	SER00047_01593	0	0	0	0	0	0	0	0	0	0	0	0	0	0	0	0	0	0	SER00066_03641	0	0	0	0	0	0	0	SER00079_00687	0	0	0	0	0	0	0	0	0
group_5486	hypothetical protein	E	0	0	0	0	SER00041_00119	0	0	0	0	SER00046_01867	SER00047_03398	0	0	0	0	0	0	0	0	0	0	0	0	0	0	0	SER00063_01926	0	0	SER00066_03272	0	0	0	0	0	0	0	SER00079_00334	0	0	0	0	0	0	0	0	0
group_5514	hypothetical protein	E	0	0	0	0	SER00041_01512	0	0	0	0	SER00046_00839	SER00047_00535	0	0	0	0	0	0	0	0	0	0	0	0	0	0	0	0	0	0	SER00066_02308	0	0	0	0	0	0	0	SER00079_01205	0	0	0	0	0	0	0	0	0
group_5532	Type 4 prepilin-like proteins leader peptide-processing enzyme	E	0	0	0	0	SER00041_02131	0	0	0	0	SER00046_02942	SER00047_01768	0	0	0	0	0	0	0	0	0	0	0	0	0	0	0	SER00063_01018	0	0	SER00066_01052	0	0	0	0	0	0	0	SER00079_02410	0	0	0	0	0	0	0	0	0
group_5533	Putative type II secretion system protein K	E	0	0	0	0	SER00041_02134	0	0	0	0	SER00046_02939	SER00047_01765	0	0	0	0	0	0	0	0	0	0	0	0	0	0	0	SER00063_01021	0	0	SER00066_01049	0	0	0	0	0	0	0	SER00079_02407	0	0	0	0	0	0	0	0	0
group_5547	putative [Fe-S]-dependent transcriptional repressor FeoC	E	0	0	0	0	SER00041_03700	0	0	0	0	SER00046_04282	SER00047_01939	0	0	0	0	0	0	0	0	0	0	0	0	0	0	0	SER00063_04444	0	0	SER00066_04720	0	0	0	0	0	0	0	SER00079_03791	0	0	0	0	0	0	0	0	0
group_5550	hypothetical protein	E	0	0	0	0	SER00041_03965	0	0	0	0	SER00046_00147	SER00047_01032	0	0	0	0	0	0	0	0	0	0	0	0	0	0	0	SER00063_00535	0	0	SER00066_01527	0	0	0	0	0	0	0	SER00079_01700	0	0	0	0	0	0	0	0	0
group_7164	hypothetical protein	E	0	0	0	0	SER00041_00124	0	0	0	0	SER00046_01872	SER00047_03403	0	0	0	0	0	0	0	0	0	0	0	0	0	0	0	SER00063_01931	0	0	SER00066_03267	0	0	0	0	0	0	0	SER00079_00329	0	0	0	0	0	0	0	0	0
group_7165	Linear gramicidin synthase subunit B	E	0	0	0	0	SER00041_00125	0	0	0	0	SER00046_01873	SER00047_03404	0	0	0	0	0	0	0	0	0	0	0	0	0	0	0	SER00063_01932	0	0	SER00066_03266	0	0	0	0	0	0	0	SER00079_00328	0	0	0	0	0	0	0	0	0
group_7209	Type II secretion system protein J	E	0	0	0	0	SER00041_02135	0	0	0	0	SER00046_02938	SER00047_01764	0	0	0	0	0	0	0	0	0	0	0	0	0	0	0	SER00063_01022	0	0	SER00066_01048	0	0	0	0	0	0	0	SER00079_02406	0	0	0	0	0	0	0	0	0
group_7210	Type II secretion system protein I	E	0	0	0	0	SER00041_02136	0	0	0	0	SER00046_02937	SER00047_01763	0	0	0	0	0	0	0	0	0	0	0	0	0	0	0	SER00063_01023	0	0	SER00066_01047	0	0	0	0	0	0	0	SER00079_02405	0	0	0	0	0	0	0	0	0
group_7228	hypothetical protein	E	0	0	0	0	SER00041_03119	0	0	0	0	SER00046_00396	SER00047_02346	0	0	0	0	0	0	0	0	0	0	0	0	0	0	0	SER00063_00264	0	0	SER00066_01806	0	0	0	0	0	0	0	SER00079_03877	0	0	0	0	0	0	0	0	0
hosA	Transcriptional regulator HosA	E	0	0	0	0	SER00041_02583	0	0	0	0	SER00046_01202	SER00047_01200	0	0	0	0	0	0	0	0	0	0	0	0	0	0	0	0	0	0	SER00066_00538	0	0	0	0	0	0	0	SER00079_01771	0	0	0	0	0	0	0	0	0
group_10189	hypothetical protein	E	0	0	0	0	SER00041_03042	0	0	0	0	SER00046_00471	SER00047_02422	0	0	0	0	0	0	0	0	0	0	0	0	0	0	0	0	0	0	SER00066_01881	0	0	0	0	0	0	0	SER00079_03956	0	0	0	0	0	0	0	0	0
group_10317	hypothetical protein	E	0	0	0	0	SER00041_04782	0	0	0	0	SER00046_03547	SER00047_04686	0	0	0	0	0	0	0	0	0	0	0	0	0	0	0	SER00063_04859	0	0	SER00066_03973	0	0	0	0	0	0	0	SER00079_02699	0	0	0	0	0	0	0	0	0
group_1261	hypothetical protein	E	0	0	0	0	SER00041_00645	0	0	0	0	SER00046_03975	SER00047_00156	0	0	0	0	0	0	0	0	0	0	0	0	0	0	0	0	0	0	SER00066_02693	0	0	0	0	0	0	0	SER00079_00834	0	0	0	0	0	0	0	0	0
group_2489	hypothetical protein	E	0	0	0	0	SER00041_01731	0	0	0	0	SER00046_01796	SER00047_03104	0	0	0	0	0	0	0	0	0	0	0	0	0	0	0	0	0	0	SER00066_04499	0	0	0	0	0	0	0	SER00079_02833	0	0	0	0	0	0	0	0	0
group_2520	Protease 3	E	0	0	0	0	SER00041_02317	0	0	0	0	SER00046_03072	SER00047_00359	0	0	0	0	0	0	0	0	0	0	0	0	0	0	0	0	0	0	SER00066_02478	0	0	0	0	0	0	0	SER00079_01034	0	0	0	0	0	0	0	0	0
group_2524	hypothetical protein	E	0	0	0	0	SER00041_03720	0	0	0	0	SER00046_04302	SER00047_01959	0	0	0	0	0	0	0	0	0	0	0	0	0	0	0	0	0	0	SER00066_04700	0	0	0	0	0	0	0	SER00079_03811	0	0	0	0	0	0	0	0	0
group_2980	hypothetical protein	E	0	0	0	0	SER00041_00122	0	0	0	0	SER00046_01870	SER00047_03401	0	0	0	0	0	0	0	0	0	0	0	0	0	0	0	SER00063_01929	0	0	SER00066_03269	0	0	0	0	0	0	0	SER00079_00331	0	0	0	0	0	0	0	0	0
group_2990	hypothetical protein	E	0	0	0	0	SER00041_01335	0	0	0	0	SER00046_00661	SER00047_00710	0	0	0	0	0	0	0	0	0	0	0	0	0	0	0	0	0	0	SER00066_02132	0	0	0	0	0	0	0	SER00079_03037	0	0	0	0	0	0	0	0	0
group_2995	Type II secretion system protein M	E	0	0	0	0	SER00041_02132	0	0	0	0	SER00046_02941	SER00047_01767	0	0	0	0	0	0	0	0	0	0	0	0	0	0	0	0	0	0	SER00066_01051	0	0	0	0	0	0	0	SER00079_02409	0	0	0	0	0	0	0	0	0
group_3582	hypothetical protein	E	0	0	0	0	SER00041_03719	0	0	0	0	SER00046_04301	SER00047_01958	0	0	0	0	0	0	0	0	0	0	0	0	0	0	0	0	0	0	SER00066_04701	0	0	0	0	0	0	0	SER00079_03810	0	0	0	0	0	0	0	0	0
group_3625	hypothetical protein	E	0	0	0	0	SER00041_03721	0	0	0	0	SER00046_04303	SER00047_01960	0	0	0	0	0	0	0	0	0	0	0	0	0	0	0	0	0	0	SER00066_04699	0	0	0	0	0	0	0	SER00079_03812	0	0	0	0	0	0	0	0	0
group_4377	hypothetical protein	E	0	0	0	0	SER00041_04631	0	0	0	0	SER00046_04374	SER00047_02129	0	0	0	0	0	0	0	0	0	0	0	0	0	0	0	0	0	0	SER00066_03427	0	0	0	0	0	0	0	SER00079_00476	0	0	0	0	0	0	0	0	0
cmpD_1	Bicarbonate transport ATP-binding protein CmpD	E	0	0	0	0	0	0	0	0	0	SER00046_03195	SER00047_00234	0	0	0	0	0	0	0	0	0	0	0	0	0	0	0	SER00063_03434	0	0	SER00066_02612	0	0	0	0	0	0	0	SER00079_00912	0	0	0	0	0	0	0	0	0
group_5493	hypothetical protein	E	0	0	0	0	SER00041_00448	0	0	0	0	SER00046_03778	SER00047_02554	0	0	0	0	0	0	0	0	0	0	0	0	0	0	0	SER00063_02247	0	0	SER00066_02908	0	0	0	0	0	0	0	SER00079_00007	0	0	0	0	0	0	0	0	0
ecdB	putative UbiX-like flavin prenyltransferase	E	0	0	0	0	SER00041_02582	0	0	0	0	SER00046_01203	SER00047_01199	0	0	0	0	0	0	0	0	0	0	0	0	0	0	0	0	0	0	SER00066_00539	0	0	0	0	0	0	0	SER00079_01773	0	0	0	0	0	0	0	0	0
group_6047	hypothetical protein	E	0	0	0	0	SER00041_02451	0	0	0	0	SER00046_03208	0	0	0	0	0	0	0	0	0	0	0	0	0	0	0	0	0	0	0	SER00066_02625	0	0	0	0	0	0	0	SER00079_00899	0	0	0	0	0	0	0	0	0
group_7174	hypothetical protein	E	0	0	0	0	SER00041_00412	0	0	0	0	SER00046_02163	SER00047_02591	0	0	0	0	0	0	0	0	0	0	0	0	0	0	0	0	0	0	SER00066_02946	0	0	0	0	0	0	0	SER00079_00044	0	0	0	0	0	0	0	0	0
group_7183	hypothetical protein	E	0	0	0	0	SER00041_01119	0	0	0	0	SER00046_02250	SER00047_01462	0	0	0	0	0	0	0	0	0	0	0	0	0	0	0	0	0	0	SER00066_03512	0	0	0	0	0	0	0	SER00079_00539	0	0	0	0	0	0	0	0	0
idi	Isopentenyl-diphosphate Delta-isomerase	E	0	0	0	0	SER00041_02579	0	0	0	0	SER00046_01206	SER00047_01196	0	0	0	0	0	0	0	0	0	0	0	0	0	0	0	0	0	0	SER00066_00542	0	0	0	0	0	0	0	SER00079_01776	0	0	0	0	0	0	0	0	0
[truncated: 130 more columns]

## Sheet: CD
Gene	name	ST	CD07742	CD07746	CD07748	CD07749	CD07750	CD07751	CD07754	CD07755	CD07767	CD07783	CD07784	CD07785	CD07790	CD07794	CD07798	CD07799	CD07801	CD07802	CD07804	CD07805	CD07806	CD07807	CD07812	CD07815	CD07816	CD07818	CD07822	CD07823	CD07824	CD07825	CD07827	CD07831	CD07832	CD07835	CD07837	CD07840	CD07843	CD07846	CD07849	CD07851	CD07852	CD07853	CD07856	CD07862	CD07863	CD07866	CD07868
group_2225	hypothetical protein	ST1	CPGHEFJO_00205	CD07746_01778	CD07748_01770	CD07749_01346	CD07750_02443	0	0	CD07755_00718	0	CKCGJBPE_01152	0	OKINBNDF_02374	0	GBBMKHEJ_01381	CD07798_02256	CD07799_01439	PEFJBEPI_01768	CD07802_01394	AGAJKBAA_02340	0	CD07806_00651	0	CD07812_02074	CD07815_00508	CD07816_01131	IOKLBHIG_01677	CD07822_01356	CD07823_02206	CD07824_03044	0	0	FIEECODP_01528	0	CD07835_01009	0	CD07840_00901	0	JNICBCEF_01723	CD07849_01687	0	0	0	CD07856_02639	0	0	0	0
group_2226	hypothetical protein	ST1	CPGHEFJO_00206	CD07746_01779	CD07748_01771	CD07749_01345	CD07750_02444	0	0	CD07755_00719	0	CKCGJBPE_01151	0	OKINBNDF_02375	0	GBBMKHEJ_01382	CD07798_02255	CD07799_01438	PEFJBEPI_01769	CD07802_01395	AGAJKBAA_02341	0	CD07806_00652	0	CD07812_02073	CD07815_00509	CD07816_01132	IOKLBHIG_01676	CD07822_01355	CD07823_02207	CD07824_03045	0	0	FIEECODP_01527	0	CD07835_01008	0	CD07840_00902	0	JNICBCEF_01722	CD07849_01688	0	0	0	CD07856_02640	0	0	0	0
group_2229	Putative prophage phiRv2 integrase	ST1	CPGHEFJO_00212	CD07746_01787	CD07748_01779	CD07749_01337	CD07750_02452	0	0	CD07755_00730	0	CKCGJBPE_01140	0	OKINBNDF_02381	0	GBBMKHEJ_01390	CD07798_02247	CD07799_01430	PEFJBEPI_01777	CD07802_01403	AGAJKBAA_02349	0	CD07806_00660	0	CD07812_02065	CD07815_00517	CD07816_01140	IOKLBHIG_01668	CD07822_01347	CD07823_02215	CD07824_03053	0	0	FIEECODP_01519	0	CD07835_01000	0	CD07840_00913	0	JNICBCEF_01716	CD07849_01696	0	0	0	CD07856_03437	0	0	0	0
group_844	hypothetical protein	ST1	CPGHEFJO_00204	CD07746_01777	CD07748_01769	CD07749_01347	CD07750_02442	0	0	CD07755_00717	0	CKCGJBPE_01153	0	OKINBNDF_02373	0	GBBMKHEJ_01380	CD07798_02257	CD07799_01440	PEFJBEPI_01767	CD07802_01393	AGAJKBAA_02339	0	CD07806_00650	0	CD07812_02075	CD07815_00507	CD07816_01130	IOKLBHIG_01678	CD07822_01357	CD07823_02205	CD07824_03043	0	0	FIEECODP_01529	0	CD07835_01010	0	CD07840_00900	0	JNICBCEF_01724	CD07849_01686	0	0	0	CD07856_02638	0	0	0	0
group_845	hypothetical protein	ST1	CPGHEFJO_00207	CD07746_01780	CD07748_01772	CD07749_01344	CD07750_02445	0	0	CD07755_00725	0	CKCGJBPE_01145	0	OKINBNDF_02376	0	GBBMKHEJ_01383	CD07798_02254	CD07799_01437	PEFJBEPI_01770	CD07802_01396	AGAJKBAA_02342	0	CD07806_00653	0	CD07812_02072	CD07815_00510	CD07816_01133	IOKLBHIG_01675	CD07822_01354	CD07823_02208	CD07824_03046	0	0	FIEECODP_01526	0	CD07835_01007	0	CD07840_00908	0	JNICBCEF_01721	CD07849_01689	0	0	0	CD07856_03432	0	0	0	0
group_105	hypothetical protein	ST1	CPGHEFJO_00146	CD07746_01722	CD07748_01714	CD07749_01402	CD07750_02387	0	0	CD07755_00654	0	CKCGJBPE_01957	0	OKINBNDF_00752	0	GBBMKHEJ_01325	CD07798_02312	CD07799_01495	PEFJBEPI_01712	CD07802_01338	AGAJKBAA_02284	0	CD07806_00595	0	CD07812_02130	CD07815_00452	CD07816_01735	IOKLBHIG_01733	CD07822_01412	CD07823_02150	CD07824_03486	0	0	FIEECODP_01584	0	CD07835_01070	0	CD07840_00837	0	JNICBCEF_01782	CD07849_01631	0	0	0	CD07856_02066	0	0	0	0
group_1331	hypothetical protein	ST1	CPGHEFJO_00144	CD07746_01720	CD07748_01712	CD07749_01404	CD07750_02385	0	0	CD07755_00652	0	CKCGJBPE_01955	0	OKINBNDF_00750	0	GBBMKHEJ_01323	CD07798_02314	CD07799_01497	PEFJBEPI_01710	CD07802_01336	AGAJKBAA_02282	0	CD07806_00593	0	CD07812_02132	CD07815_00450	CD07816_01737	IOKLBHIG_01735	CD07822_01414	CD07823_02148	CD07824_03488	0	0	FIEECODP_01586	0	0	0	CD07840_00835	0	JNICBCEF_01784	CD07849_01629	0	0	0	CD07856_02068	0	0	0	0
group_2196	hypothetical protein	ST1	CPGHEFJO_00143	CD07746_01719	CD07748_01711	CD07749_01405	CD07750_02384	0	0	CD07755_00651	0	CKCGJBPE_01954	0	OKINBNDF_00749	0	GBBMKHEJ_01322	CD07798_02315	CD07799_01498	PEFJBEPI_01709	CD07802_01335	AGAJKBAA_02281	0	CD07806_00592	0	CD07812_02133	CD07815_00449	CD07816_01738	IOKLBHIG_01736	CD07822_01415	CD07823_02147	CD07824_03489	0	0	FIEECODP_01587	0	0	0	CD07840_00834	0	JNICBCEF_01785	CD07849_01628	0	0	0	CD07856_02069	0	0	0	0
group_332	N-acetylmuramoyl-L-alanine amidase LytC	ST1	CPGHEFJO_00145	CD07746_01721	CD07748_01713	CD07749_01403	CD07750_02386	0	0	CD07755_00653	0	CKCGJBPE_01956	0	OKINBNDF_00751	0	GBBMKHEJ_01324	CD07798_02313	CD07799_01496	PEFJBEPI_01711	CD07802_01337	AGAJKBAA_02283	0	CD07806_00594	0	CD07812_02131	CD07815_00451	CD07816_01736	IOKLBHIG_01734	CD07822_01413	CD07823_02149	CD07824_03487	0	0	FIEECODP_01585	0	0	0	CD07840_00836	0	JNICBCEF_01783	CD07849_01630	0	0	0	CD07856_02067	0	0	0	0
group_474	hypothetical protein	ST1	CPGHEFJO_00147	CD07746_01723	CD07748_01715	CD07749_01401	CD07750_02388	0	0	CD07755_00655	0	CKCGJBPE_01958	0	OKINBNDF_00753	0	GBBMKHEJ_01326	CD07798_02311	CD07799_01494	PEFJBEPI_01713	CD07802_01339	AGAJKBAA_02285	0	CD07806_00596	0	CD07812_02129	CD07815_00453	CD07816_01734	IOKLBHIG_01732	CD07822_01411	CD07823_02151	CD07824_03485	0	0	FIEECODP_01583	0	CD07835_01069	0	CD07840_00838	0	JNICBCEF_01781	CD07849_01632	0	0	0	CD07856_02065	0	0	0	0
group_1343	hypothetical protein	ST1	CPGHEFJO_00211	CD07746_01784	CD07748_01776	CD07749_01340	CD07750_02449	0	0	CD07755_00729	0	CKCGJBPE_01141	0	OKINBNDF_02380	0	GBBMKHEJ_01387	CD07798_02250	CD07799_01433	PEFJBEPI_01774	CD07802_01400	AGAJKBAA_02346	0	CD07806_00657	0	CD07812_02068	CD07815_00514	CD07816_01137	IOKLBHIG_01671	CD07822_01350	CD07823_02212	CD07824_03050	0	0	FIEECODP_01522	0	CD07835_01003	0	CD07840_00912	0	JNICBCEF_01717	CD07849_01693	0	0	0	CD07856_03436	0	0	0	0
group_441	hypothetical protein	ST1	0	CD07746_01737	CD07748_01729	CD07749_01387	CD07750_02402	0	0	CD07755_00670	0	CKCGJBPE_01973	0	0	0	GBBMKHEJ_01340	CD07798_02297	CD07799_01480	PEFJBEPI_01727	CD07802_01353	AGAJKBAA_02299	0	CD07806_00610	0	CD07812_02115	CD07815_00467	CD07816_01720	IOKLBHIG_01718	CD07822_01397	CD07823_02165	CD07824_03471	0	0	FIEECODP_01569	0	0	0	CD07840_00853	0	0	CD07849_01646	0	0	0	CD07856_02050	0	0	0	CD07868_03416
group_594	hypothetical protein	ST1	0	CD07746_01731	CD07748_01723	CD07749_01393	CD07750_02396	CD07751_00430	0	0	0	0	0	0	0	GBBMKHEJ_01334	CD07798_02303	CD07799_01486	PEFJBEPI_01721	CD07802_01347	AGAJKBAA_02293	0	CD07806_00604	0	CD07812_02121	CD07815_00461	CD07816_01726	IOKLBHIG_01724	CD07822_01403	CD07823_02159	CD07824_03477	0	0	FIEECODP_01575	0	0	0	0	CD07843_03510	0	CD07849_01640	CD07851_01139	0	0	0	0	CD07863_00926	0	CD07868_03422
group_389	hypothetical protein	ST1	CPGHEFJO_00175	CD07746_01747	CD07748_01739	CD07749_01377	CD07750_02412	0	0	0	0	0	0	OKINBNDF_02870	0	GBBMKHEJ_01350	CD07798_02287	CD07799_01470	PEFJBEPI_01737	CD07802_01363	AGAJKBAA_02309	0	CD07806_00620	0	CD07812_02105	CD07815_00477	CD07816_01100	IOKLBHIG_01708	CD07822_01387	CD07823_02175	CD07824_03013	0	0	FIEECODP_01559	0	CD07835_01040	0	0	0	JNICBCEF_01753	CD07849_01656	0	0	0	0	0	CD07863_00937	0	0
group_339	hypothetical protein	ST1	CPGHEFJO_00182	CD07746_01755	CD07748_01747	CD07749_01369	CD07750_02420	0	0	CD07755_00691	0	CKCGJBPE_01178	0	0	0	GBBMKHEJ_01358	CD07798_02279	CD07799_01462	PEFJBEPI_01745	CD07802_01371	AGAJKBAA_02317	0	CD07806_00628	0	CD07812_02097	CD07815_00485	CD07816_01108	IOKLBHIG_01700	CD07822_01379	CD07823_02183	CD07824_03021	0	0	FIEECODP_01551	0	CD07835_01032	0	CD07840_00874	0	JNICBCEF_01746	CD07849_01664	0	0	0	CD07856_02612	0	0	0	0
group_342	hypothetical protein	ST1	CPGHEFJO_00185	CD07746_01758	CD07748_01750	CD07749_01366	CD07750_02423	0	0	CD07755_00695	0	CKCGJBPE_01174	0	0	0	GBBMKHEJ_01361	CD07798_02276	CD07799_01459	PEFJBEPI_01748	CD07802_01374	AGAJKBAA_02320	0	CD07806_00631	0	CD07812_02094	CD07815_00488	CD07816_01111	IOKLBHIG_01697	CD07822_01376	CD07823_02186	CD07824_03024	0	0	FIEECODP_01548	0	CD07835_01029	0	CD07840_00878	0	JNICBCEF_01743	CD07849_01667	0	0	0	CD07856_02616	0	0	0	0
group_3008	hypothetical protein	ST1	0	CD07746_01749	CD07748_01741	CD07749_01375	CD07750_02414	0	0	CD07755_00685	0	CKCGJBPE_01184	0	0	0	GBBMKHEJ_01352	CD07798_02285	CD07799_01468	PEFJBEPI_01739	CD07802_01365	AGAJKBAA_02311	0	CD07806_00622	0	CD07812_02103	CD07815_00479	CD07816_01102	IOKLBHIG_01706	CD07822_01385	CD07823_02177	CD07824_03015	0	0	FIEECODP_01557	0	CD07835_01038	0	CD07840_00868	0	0	CD07849_01658	0	0	0	CD07856_02606	0	0	0	0
group_1337	hypothetical protein	ST1	CPGHEFJO_00178	CD07746_01751	CD07748_01743	CD07749_01373	CD07750_02416	0	0	CD07755_00687	0	CKCGJBPE_01182	0	0	0	GBBMKHEJ_01354	CD07798_02283	CD07799_01466	PEFJBEPI_01741	CD07802_01367	AGAJKBAA_02313	0	CD07806_00624	0	CD07812_02101	CD07815_00481	CD07816_01104	IOKLBHIG_01704	CD07822_01383	CD07823_02179	CD07824_03017	0	0	FIEECODP_01555	0	CD07835_01036	0	CD07840_00870	0	JNICBCEF_01750	CD07849_01660	0	0	0	CD07856_02608	0	0	0	0
group_2211	hypothetical protein	ST1	CPGHEFJO_00183	CD07746_01756	CD07748_01748	CD07749_01368	CD07750_02421	0	0	0	0	0	0	OKINBNDF_03755	0	GBBMKHEJ_01359	CD07798_02278	CD07799_01461	PEFJBEPI_01746	CD07802_01372	AGAJKBAA_02318	0	CD07806_00629	0	CD07812_02096	CD07815_00486	CD07816_01109	IOKLBHIG_01699	CD07822_01378	CD07823_02184	CD07824_03022	0	0	FIEECODP_01550	0	CD07835_01031	0	0	0	JNICBCEF_01745	CD07849_01665	0	0	0	0	0	CD07863_00949	0	0
group_3006	hypothetical protein	ST1	0	CD07746_01738	CD07748_01730	CD07749_01386	CD07750_02403	0	0	0	0	0	0	0	0	GBBMKHEJ_01341	CD07798_02296	CD07799_01479	PEFJBEPI_01728	CD07802_01354	AGAJKBAA_02300	0	CD07806_00611	0	CD07812_02114	CD07815_00468	CD07816_01719	IOKLBHIG_01717	CD07822_01396	CD07823_02166	CD07824_03470	0	0	FIEECODP_01568	0	0	0	0	0	0	CD07849_01647	0	0	0	0	0	0	0	CD07868_03415
group_3009	hypothetical protein	ST1	0	CD07746_01753	CD07748_01745	CD07749_01371	CD07750_02418	0	0	CD07755_00689	0	CKCGJBPE_01180	0	0	0	GBBMKHEJ_01356	CD07798_02281	CD07799_01464	PEFJBEPI_01743	CD07802_01369	AGAJKBAA_02315	0	CD07806_00626	0	CD07812_02099	CD07815_00483	CD07816_01106	IOKLBHIG_01702	CD07822_01381	CD07823_02181	CD07824_03019	0	0	FIEECODP_01553	0	CD07835_01034	0	CD07840_00872	0	0	CD07849_01662	0	0	0	CD07856_02610	0	0	0	0
group_894	hypothetical protein	ST1	0	CD07746_03673	CD07748_03673	CD07749_02629	CD07750_01158	0	0	0	0	CKCGJBPE_03375	0	0	CD07790_01690	GBBMKHEJ_03660	CD07798_01493	CD07799_02275	PEFJBEPI_02215	CD07802_03665	0	0	CD07806_02404	0	CD07812_03735	CD07815_03478	0	IOKLBHIG_03603	CD07822_03589	CD07823_03671	CD07824_02579	JFDJJOMA_00138	JBPFPKHL_02726	FIEECODP_03690	0	CD07835_03627	0	0	0	0	CD07849_03131	0	0	0	CD07856_02427	0	0	0	0
group_1168	hypothetical protein	ST1	0	CD07746_01739	CD07748_01731	CD07749_01385	CD07750_02404	0	0	0	0	0	0	0	0	GBBMKHEJ_01342	CD07798_02295	CD07799_01478	PEFJBEPI_01729	CD07802_01355	AGAJKBAA_02301	0	CD07806_00612	0	CD07812_02113	CD07815_00469	CD07816_01718	IOKLBHIG_01716	CD07822_01395	CD07823_02167	CD07824_03469	0	0	FIEECODP_01567	0	0	0	0	0	0	CD07849_01648	0	0	0	0	0	0	0	CD07868_03414
group_3002	hypothetical protein	ST1	0	CD07746_01726	CD07748_01718	CD07749_01398	CD07750_02391	0	0	CD07755_00659	0	CKCGJBPE_01962	0	0	0	GBBMKHEJ_01329	CD07798_02308	CD07799_01491	PEFJBEPI_01716	CD07802_01342	AGAJKBAA_02288	0	CD07806_00599	0	CD07812_02126	CD07815_00456	CD07816_01731	IOKLBHIG_01729	CD07822_01408	CD07823_02154	CD07824_03482	0	0	FIEECODP_01580	0	0	0	CD07840_00842	0	0	CD07849_01635	0	0	0	CD07856_02061	0	0	0	0
group_402	hypothetical protein	ST1	CPGHEFJO_00179	CD07746_01752	CD07748_01744	CD07749_01372	CD07750_02417	0	0	CD07755_00688	0	CKCGJBPE_01181	0	0	0	GBBMKHEJ_01355	CD07798_02282	CD07799_01465	PEFJBEPI_01742	CD07802_01368	AGAJKBAA_02314	0	CD07806_00625	0	CD07812_02100	CD07815_00482	CD07816_01105	IOKLBHIG_01703	CD07822_01382	CD07823_02180	CD07824_03018	0	0	FIEECODP_01554	0	CD07835_01035	0	CD07840_00871	0	JNICBCEF_01749	CD07849_01661	0	0	0	CD07856_02609	0	0	0	0
group_1835	hypothetical protein	ST1	0	CD07746_03322	CD07748_00001	CD07749_00989	CD07750_02801	0	0	0	0	CKCGJBPE_00655	0	0	0	GBBMKHEJ_03333	CD07798_01965	CD07799_03121	PEFJBEPI_00269	CD07802_00631	AGAJKBAA_03625	0	CD07806_03529	0	CD07812_00418	CD07815_03340	CD07816_03194	IOKLBHIG_03034	CD07822_02597	CD07823_03393	CD07824_03416	0	0	FIEECODP_02797	0	CD07835_00270	0	0	0	0	CD07849_03077	0	0	0	CD07856_00552	0	0	0	0
[truncated: 537 more rows]
[truncated: 190 more columns]

## Sheet: VRE
Gene	name	ST	VRE32488	VRE32489	VRE32490	VRE32491	VRE32492	VRE32493	VRE32494	VRE32495	VRE32496	VRE32503	VRE32504	VRE32506	VRE32507	VRE32509	VRE32510	VRE32513	VRE32514	VRE32517	VRE32518	VRE32519	VRE32521	VRE32522	VRE32523	VRE32524	VRE32525	VRE32526	VRE32530	VRE32534	VRE32536	VRE32537	VRE32538	VRE32539	VRE32540	VRE32541	VRE32542	VRE32543	VRE32544	VRE32546	VRE32548	VRE32549	VRE32550	VRE32553	VRE32554	VRE32556	VRE32557	VRE32558	VRE32559
[truncated: 345 more rows]
[truncated: 135 more columns]

[truncated: 1 more sheets: MRSA]
